# Supplementary material for: Probing the Effect of Human Normal Sperm Morphology Rate on Cycle Outcomes and Assisted Reproductive Methods Selection
Source: PLoS One. 2014 Nov 20;9(11):e113392. doi: 10.1371/journal.pone.0113392 (PMC4239063; doi:10.1371/journal.pone.0113392)
Supplement: Figure S1 — The basic information of patient couple treated by c-IVF. (XLSX) [file pone.0113392.s001.xlsx]

## Sheet: Sheet1
基本信息						周期信息						用药
女方年龄	女方婚姻	女方职业	男方年龄	男方婚姻	男方职业	本院第几周期	用药方案	最终助孕方案	不孕类型	不孕因素	诊断	Gn总量	Gn总天数	Gn启动量	Gn启动时机	HMG总量	HMG总天数	HCG卵泡数	卵巢囊肿	输卵管积水	盆腔积液	左侧卵泡数	右侧卵泡数	左侧取卵数	右侧取卵数	卵子总数	卵泡冲洗液	卵子洗涤液	培养液	受精液	CO2平衡时间	微滴用油	来源	取精方式	禁欲天数	液化时间	颜色	处理前容量	处理前密度	处理前a	处理前b	处理前c	处理前d	畸形率	处理方法	梯度液	密度梯度离心法精液量	密度梯度离心法Lower量	密度梯度离心法Upper量
33	初婚	无业	31	初婚	职员	2	短效长方案	IVF	继发性不孕	女方-盆腔及输卵管因素	1 右侧输卵管不全梗阻 2 双侧输卵管造口术后及粘连松解术后	49	11	2	7	11	8	0	无	有，右侧输卵管积水10ml，性状咖啡色	无	2	1	2	1	3	G-MOPS	G-MOPSPLUS	G-1	G-IVF	15	CO	新鲜	手淫	3	20	淡黄	2	92	50	15	4	31	81	密度梯度离心法	Isolate	1.5	1	1
30	初婚	司机	32	初婚	职员	1	长方案	IVF	继发性不孕	女方-盆腔及输卵管因素		15	8	15	8	0	0	8	无	无	有	8	7	8	7	15	G-MOPS	G-mops+HSA	G-IVF	G-IVF	17	Vitrolife	新鲜	手淫	5	10	淡黄	2.3	60.00	5	42	14	39	85	密度梯度离心法	Isolate	1.3	1	1
33	再婚	无业	30	初婚	无业	1	长方案	IVF	继发性不孕	女方-盆腔及输卵管因素		26	14	26	14	9	8	14	无	无	有	5	6	5	6	11	G-MOPS	G-mops+HSA	G-IVF	G-IVF	17	Vitrolife	新鲜	手淫	5	10	淡黄	1.8	96.00	4	54	17	35	84	密度梯度离心法	Isolate	1.5	1	1
27	初婚	农民	27	初婚	农民	1	超长方案	IVF	原发性不孕	女方-盆腔及输卵管因素		59	15	59	15	33	10	15	无	无	有	8	11	8	11	19	G-MOPS	G-mops+HSA	G-IVF	G-IVF	17	Vitrolife	新鲜	手淫	5	20	淡黄	2.6	70.00	11	43	3	43	82	密度梯度离心法	Isolate	0.6	1	1
30	初婚	教师	37	初婚	公务员	1	长方案	IVF	继发性不孕	女方-盆腔及输卵管因素		33	9	33	9	12	8	9	无	无	有	7	5	7	5	12	mHTF	G-mops+HSA	SIFM	SIFM	16	COOK	新鲜	手淫	5	10	淡黄	2.3	155.00	10	46	9	35	82	上游法	Isolate		1.5	1.5
31	初婚	教师	31	初婚	工程师	2	长方案	IVF	原发性不孕	女方-盆腔及输卵管因素		38	16	38	16	17	10	16	无	无	无	5	1	5	1	6	G-MOPS	G-GAMETE	G-IVF	G-IVF	16	Vitrolife	新鲜	手淫	5	15	淡黄	2	68.00	5	61	5	29	81	上游法	Isolate		1.5	1.5
26	初婚	职员	25	初婚	军人	1	长方案	IVF	原发性不孕	女方-盆腔及输卵管因素		17	8	17	8	0	0	8	无	无	无	6	7	6	7	13	G-MOPS	K-SIGB-50	K-SIFM-50	K-SIFM-50	16	K-SICO-50	新鲜	手淫	5	10	淡黄	2.5	95.00	18	42	7	33	81	上游法	Isolate		1.5	1.5
28	初婚	无业	30	初婚	记者	1	长方案	IVF	继发性不孕	女方-盆腔及输卵管因素		18	9	18	9	0	0	9	无	无	有	7	5	7	5	12	G-MOPS	G-mops+HSA	G-IVF	G-IVF	17	Vitrolife	新鲜	手淫	4	10	淡黄	2	132.00	2	46	20	32	78	上游法	Isolate		1.5	1.5
37	初婚	个体	37	初婚	个体	1	长方案	IVF	继发性不孕	女方-盆腔及输卵管因素		24	8	24	8	8	8	8	无	无	无	3	3	3	3	6	G-MOPS	G-GAMETE	G-IVF	G-IVF	17	Vitrolife	新鲜	手淫	6	16	淡黄	5.6	90.00	2	30	20	48	78	密度梯度离心法	Isolate	1.5	1	1
28	初婚	教师	32	初婚	干部	2	长方案	IVF	原发性不孕	女方-盆腔及输卵管因素		32	12	32	12	3	3	12	无	无	有	12	6	12	6	18	G-MOPS	G-mops+HSA	G-IVF	G-IVF	15	Vitrolife	新鲜	手淫	3	10	淡黄	2.8	125.00	13	48	15	24	78	上游法	Isolate		1.5	1.5
36	初婚	无业	31	初婚	无业	1	长方案	IVF	继发性不孕	女方-盆腔及输卵管因素		47	14	47	14	21	11	14	无	无	无	4	4	4	4	8	G-MOPS	G-GAMETE	G-IVF	G-IVF	18	Vitrolife	新鲜	手淫	5	15	淡黄	5	98.00	8	64	3	25	76	上游法	Isolate		1.5	1.5
36	初婚	个体	36	初婚	工人	1	GnRH拮抗剂	IVF	继发性不孕	女方-盆腔及输卵管因素		46	15	46	15	16	11	15	无	无	无	4	4	4	4	8	G-MOPS	G-mops+HSA	G-IVF	G-IVF	15	Vitrolife	新鲜	手淫	3	20	淡黄	2.8	32.00	5	51	17	27	75	上游法	Isolate		1.5	1.5
30	初婚	职员	30	初婚	公务员	5	短方案	IVF	继发性不孕	女方-盆腔及输卵管因素		25	11	25	11	6	6	11	无	无	无	6	6	6	6	12	G-MOPS	G-GAMETE	G-IVF	G-IVF	17	Vitrolife	新鲜	手淫	5	5	淡黄	2.6	375.00	14	48	5	33	75	密度梯度离心法	Isolate	1.4	1	1
37	初婚	医生	37	初婚	个体	1	长方案	IVF	继发性不孕	女方-盆腔及输卵管因素		25	9	25	9	7	7	9	无	无	无	7	8	7	8	15	G-MOPS	G-MOPS+	G-IVF	G-IVF	17	Vitrolife	新鲜	手淫	4	10	淡黄	1.8	94.00	20	46	8	26	74	上游法	Isolate		1.5	1.5
25	初婚	农民	28	初婚	农民	1	长方案	IVF	继发性不孕	女方-盆腔及输卵管因素		14	7	14	7	0	0	7	无	有	有	4	9	4	9	13	G-MOPS	G-GAMETE	G-IVF	G-IVF	15	Vitrolife	新鲜	手淫	5	15	淡黄	3	86.00	8	55	7	30	72	上游法	Isolate		1.5	1.5
33	初婚	无业	35	初婚	无业	1	长方案	IVF	原发性不孕	女方-盆腔及输卵管因素		14	9	14	9	0	0	9	无	无	无	9	9	9	9	18	G-MOPS	G-mops+HSA	G-IVF	G-IVF	16	Vitrolife	新鲜	手淫	5	15	淡黄	1.6	95.00	10	51	5	34	72	密度梯度离心法	Isolate	1.4	1	1
29	初婚	自由职业	30	初婚	员工	1	长方案	IVF	原发性不孕	女方-盆腔及输卵管因素		22	8	22	8	6	6	8	无	无	无	10	6	10	6	16	G-MOPS	G-GAMETE	G-IVF	G-IVF	17	Vitrolife	新鲜	手淫	4	10	淡黄	5.3	113.00	18	43	5	34	70	上游法	Isolate		1.5	1.5
34	初婚	无业	37	初婚	职工	1	长方案	IVF	继发性不孕	女方-盆腔及输卵管因素		45	13	45	13	20	10	13	无	无	有	7	2	7	2	9	G-MOPS	G-mops+HSA	G-IVF	G-IVF	17	Vitrolife	新鲜	手淫	3	15	淡黄	3.8	120.00	11	38	11	40	69	密度梯度离心法	Isolate	2	1	1
35	初婚	农民	36	初婚	厨师	1	长方案	IVF	原发性不孕	女方-盆腔及输卵管因素		28	11	28	11	14	11	11	无	无	无	9	4	9	4	13	G-MOPS	G-mops+HSA	G-IVF	G-IVF	15	Vitrolife	新鲜	手淫	5	20	淡黄	3	134.00	0	50	1	49	66	密度梯度离心法	Isolate	1	1	1
33	初婚	公务员	33	初婚	公务员	1	长方案	IVF	原发性不孕	女方-盆腔及输卵管因素		21	7	21	7	7	7	7	无	无	无	3	5	3	5	8	G-MOPS	G-GAMETE	G-IVF	G-IVF	17	Vitrolife	新鲜	手淫	5	20	淡黄	3.8	230.00	17	65	2	16	65	上游法	Isolate		1.5	1.5
33	初婚	教师	32	初婚	工人	1	长方案	IVF	原发性不孕	女方-盆腔及输卵管因素		17	9	17	9	0	0	9	无	无	无	9	16	9	16	25	G-MOPS	G-GAMETE	G-IVF	G-IVF	18	Vitrolife	新鲜	手淫	5	10	淡黄	3.6	28.00	0	58	28	14	63	密度梯度离心法	Isolate	1.5	1	1
23	初婚	农民	25	初婚	农民	2	长方案	IVF	继发性不孕	女方-盆腔及输卵管因素		42	15	42	15	13	8	15	无	无	无	9	5	9	5	14	G-MOPS	G-mops+HSA	G-IVF	G-IVF	16	Vitrolife	新鲜	手淫	5	18	淡黄	2	41.00	6	31	5	58	63	密度梯度离心法	Isolate	1.5	1	1
29	初婚	无业	28	初婚	职员	1	短方案	IVF	原发性不孕	女方-盆腔及输卵管因素		47	14	47	14	16	10	14	无	无	无	2	2	2	2	4	G-MOPS	G-GAMETE	G-IVF	G-IVF	18	Vitrolife	新鲜	手淫	3	20	淡黄	3.5	98.00	3	51	21	25	50	上游法	Isolate
34	初婚	军人	35	初婚	军人	1	短效长+思则凯	IVF	继发性不孕	女方-盆腔及输卵管因素		24	9	2	3	6	3	0	无	无	无			8	7	15	K-SIFB	sigb	K-SICM	K-SIFM	17	vitrolife	新鲜	手淫	3	12	淡黄	6.2	53	3	36	4	57	85	密度梯度离心法	Isolate	1.5	1	1
37	初婚	个体	37	初婚	个体	1	短效长+思则凯	IVF	继发性不孕	女方-盆腔及输卵管因素		1875	8	225	2	375	5	0	无	无	无			4	1	5	G-MOPS	G-IVF	G-1	G-IVF	14	VITROLIFE	新鲜	手淫	4	10	淡黄	2.6	112	10	40	6	44	84	密度梯度离心法	Isolate	1.5	1	1
36	再婚	工人	37	再婚	商人	1	拮抗剂方案	IVF	原发性不孕	女方-盆腔及输卵管因素		37	10	3	2	0	0	0	无	无	无			4	0	4	G-MOPS	sigb	K-SICM	K-SIFM	18	vitrolife	新鲜	手淫	4	10	淡黄	1.8	43	1	36	8	55	82	密度梯度离心法	Isolate	1.5	1	1
37	初婚	职员	37	初婚	职员	1	短效长方案	IVF	继发性不孕	女方-盆腔及输卵管因素		3000	11	150	1	525	6	0	无	无	无			5	9	14	K-SIFB	K-SIGB-50	K-SICM	K-SIFM	17	VITROLIFE	新鲜	手淫	4	26	淡黄	3	53	4	38	8	40	78	密度梯度离心法	Isolate	1.4	1	1
27	初婚	无业	37	再婚	司机	2	短效长方案	IVF	原发性不孕	女方-盆腔及输卵管因素	1 双侧输卵管伞端炎症 2 男性弱精子症（轻度）	34	11	2	5	0	0	0	无	无	无			10	9	19	MHTF	G-GAMETE	G-1	G-IVF	15	VITROLIFE	新鲜	手淫			淡黄	2.3	77	9	24	4	63	78	其它	Isolate
36	初婚	无业	37	初婚	职员	1	短效长方案	IVF	原发性不孕	女方-盆腔及输卵管因素		1525	9	150	2	0	0	2	无	无	无	26	4	18	3	21	G-MOPS	G-Mops+HSA	G-1	G-IVF	17	vitrolife	新鲜	手淫	5	30	淡黄	2.8	31	3	43	10	44	76	密度梯度离心法	Isolate	1.5	1	1
37	再婚	工人	37	再婚	工人	1	长方案	IVF	继发性不孕	女方-盆腔及输卵管因素		27	11	27	11	11	11	11	无	无	无	4	3	4	3	7	K-SIFB-100	K-SIGB-50	K-SIFM-50	K-SIFM-50	17	K-SICO-50	新鲜	手淫	5	18	淡黄	3	26.00	39	33	5	23	85	密度梯度离心法	Isolate	1	1	1
32	初婚	会计	32	初婚	教师	1	长方案	IVF	原发性不孕	女方-盆腔及输卵管因素		35	11	35	11	14	9	11	无	无	无	3	1	3	1	4	G-MOPS	G-GAMETE	G-IVF	G-IVF	17	Vitrolife	新鲜	手淫	5	12	淡黄	4.8	21.00	4	40	11	45	82	密度梯度离心法	Isolate	1.5	1	1
28	初婚	教师	29	初婚	干部	1	长方案	IVF	继发性不孕	女方-盆腔及输卵管因素		39	15	39	15	19	7	15	无	无	有	12	18	12	18	30	G-MOPS	G-mops+HSA	G-IVF	G-IVF	19	Vitrolife	新鲜	手淫	5	30	淡黄	3.2	107.00	5	43	13	39	75	上游法	Isolate		1.5	1.5
32	初婚	干部	33	初婚	工人	1	长方案	IVF	原发性不孕	女方-盆腔及输卵管因素		20	9	20	9	6	5	9	无	无	有	14	11	14	11	25	G-MOPS	G-mops+HSA	G-IVF	G-IVF	18	Vitrolife	新鲜	手淫	5	5	淡黄	3	94.00	22	51	9	18	62	上游法	Isolate		1.5	1.5
33	初婚	教师	33	初婚	教师	1	短效长+思则凯	IVF	继发性不孕	女方-盆腔及输卵管因素		1200	8	225	4	150	2	4	无	无	有，子宫直肠窝 15 ml,性状淡血性	5	5	5	3	8	G-MOPS	K-SIGB-50	K-SICM	K-SIFM	17	vitrolife	新鲜	手淫	3	20	淡黄	5	51	6	38	6	50	84	密度梯度离心法	Isolate	1.5	1	1
35	再婚	公务员	33	再婚	公务员	1	短效长方案	IVF	继发性不孕	女方-盆腔及输卵管因素		2100	9	150	4	600	7	4	无	无	有，子宫直肠窝 25 ml,性状为血性	6	5	6	5	11	G-MOPS	G-MOPS+HSA	G-1	K-SIFM	18	vitrolife	新鲜	手淫	5	10	淡黄	1.5	54	10	39	3	48	75	密度梯度离心法	Isolate	1	1	1
30	初婚	职员	30	初婚	公务员	6	拮抗剂方案	IVF	继发性不孕	女方-盆腔及输卵管因素		46	10	3	3	21	10	0	无	无	无			5	6	11	G-MOPS	G-MOPS+HSA	K-SICM	K-SIFM	17	vitrolife	新鲜	手淫	5	10	淡黄	3	312	8	26	1	65	64		Isolate
27	初婚	无业	31	初婚	机修工	1	短效长+思则凯	IVF	继发性不孕	女方-盆腔及输卵管因素		27	9	27	9	5	5	9	无	有	无	1	7	1	7	8	G-MOPS	K-SIGB-50	SIFM	SIFM	16	Vitrolife	新鲜	手淫	3	10	淡黄	3	81.00	9	46	9	36	85	上游法	Isolate
30	初婚	职员	37	初婚	警察	1	短方案	IVF	继发性不孕	女方-盆腔及输卵管因素		21	7	21	7	3	3	7	有	无	有	2	5	2	5	7	G-MOPS	G-mops+HSA	G-IVF	G-IVF	17	Vitrolife	新鲜	手淫	5	20	淡黄	2.2	108.00	7	52	6	35	83	密度梯度离心法	Isolate	1.2	1	1
34	再婚	无业	33	初婚	销售	2	长方案	IVF	继发性不孕	女方-盆腔及输卵管因素		57	15	57	15	19	6	15	无	无	无	10	8	10	8	18	G-MOPS	G-mops+HSA	G-IVF	G-IVF	17	Vitrolife	新鲜	手淫	5	10	淡黄	1.5	45.00	7	54	14	25	82	密度梯度离心法	Isolate	1.5	1	1
32	初婚	教师	35	初婚	职工	1	长方案	IVF	继发性不孕	女方-盆腔及输卵管因素		24	11	24	11	1	2	11	无	无	有	11	4	11	4	15	G-MOPS	G-GAMETE	G-IVF	G-IVF	15	Vitrolife	新鲜	手淫	3	5	淡黄	15	53.00	6	23	21	50	77	密度梯度离心法	Isolate	1.5	1	1
37	再婚	个体	29	初婚	个体	1	促排卵方案	IVF	继发性不孕	原因不明		32	12	32	12	10	10	12	无	无	无			4	2	6	G-MOPS	G-GAMETE	G-IVF	G-IVF	17	Vitrolife	新鲜	手淫	5	10	淡黄	2.8	165.00	13	50	6	31	75	上游法	Isolate		1.5	1.5
31	初婚	财会	33	初婚	技术员	1	长方案	IVF	原发性不孕	女方-盆腔及输卵管因素		30	10	30	10	6	6	10	无	无	有	9	4	9	4	13	G-MOPS	MHTF	G-IVF	G-IVF	15	Vitrolife	新鲜	手淫	5	12	淡黄	1.5	45.00	2	30	10	58	73	密度梯度离心法	Isolate	1.5	1	1
35	初婚	农民	35	初婚	农民	1	长方案	IVF	继发性不孕	女方-盆腔及输卵管因素		29	10	29	10	1	1	10	无	无	无	6	7	6	7	13	G-MOPS	G-mops+HSA	G-IVF	G-IVF	16	Vitrolife	新鲜	手淫	3	15	淡黄	3.1	150.00	17	42	11	30	73	上游法	Isolate		1.5	1.5
31	初婚	职员	37	初婚	职员	1	短方案	IVF	继发性不孕	女方-盆腔及输卵管因素		27	9	27	9	9	9	9	无	有	无	2	4	2	4	6	G-MOPS	G-GAMETE	G-IVF	G-IVF	17	Vitrolife	新鲜	手淫	4	5	淡黄	6	46.00	25	38	4	33	72	密度梯度离心法	Isolate	1.5	1	1
36	初婚	职员	37	初婚	个体	1	长方案	IVF	继发性不孕	女方-盆腔及输卵管因素		17	9	17	9	1	1	9	无	无	无	14	9	14	9	23	G-MOPS	MHTF	G-IVF	G-IVF	17	Vitrolife	新鲜	手淫	5	18	淡黄	3.5	78.00	12	43	11	34	71	上游法	Isolate		1.5	1.5
30	初婚	无业	32	初婚	经理	1	长方案	IVF	继发性不孕	女方-盆腔及输卵管因素		14	6	14	6	0	0	6	无	无	无	11	7	11	7	18	G-MOPS	G-GAMETE	G-IVF	G-IVF	16	Vitrolife	新鲜	手淫	5	18	淡黄	4.8	110.00	16	31	10	43	70	上游法	Isolate		1.5	1.5
32	再婚	无业	33	再婚	无业	1	长方案	IVF	继发性不孕	女方-盆腔及输卵管因素		13	9	13	9	0	0	9	无	无	有	5	4	5	4	9	G-MOPS	G-mops+HSA	G-IVF	G-IVF	15	Vitrolife	新鲜	手淫	4	10	淡黄	2.4	285.00	14	57	4	25	68	上游法	Isolate		1.5	1.5
28	初婚	教师	29	初婚	工人	2	长方案	IVF	原发性不孕	女方-盆腔及输卵管因素		41	13	41	13	10	4	13	无	无	无	8	7	8	7	15	G-MOPS	G-GAMETE	G-IVF	G-IVF	17	Vitrolife	新鲜	手淫	5	25	淡黄	4.8	99.00	5	43	27	25	67	密度梯度离心法	Isolate	1.5	1	1
27	初婚	无业	27	初婚	通讯	1	长方案	IVF	原发性不孕	女方-盆腔及输卵管因素		24	9	24	9	4	4	9	无	无	无	4	5	4	5	9	G-MOPS	G-GAMETE	G-IVF	G-IVF	16	Vitrolife	新鲜	手淫	3	10	淡黄	3.2	93.00	16	36	14	34	66	上游法	Isolate		1.5	1.5
31	初婚	工人	34	初婚	工人	1	短效长方案	IVF	原发性不孕	女方-盆腔及输卵管因素		16	7	16	7	2	2	7	有	无	无	2	4	2	4	6	G-MOPS	G-mops+HSA	G-IVF	G-IVF	14	Vitrolife	新鲜	手淫	5	15	淡黄	2.2	145.00	9	50	11	30	85	上游法	Isolate	1	1	1
32	初婚	干部	35	初婚	军人	1	短效长+思则凯	IVF	原发性不孕	女方-盆腔及输卵管因素		28	10	2	3	9	8	0	无	有 左侧输卵管积水3ml,性状无色清亮	无			5	9	14	G-MOPS	G-MOPSPLUS	G-1	G-IVF	17	VITROLIFE	新鲜	手淫	4	15	淡黄	2.6	53	0	43	6	51	85	密度梯度离心法	Isolate	1.5	1	1
26	初婚	工人	30	初婚	工人	1	长效长方案	IVF	继发性不孕	女方-盆腔及输卵管因素		1975	12	100	2	450	6	2	无	无	无	12	9	12	9	21	G-MOPS	G-Mops+HSA	G-1	G-IVF	16	vitrolife	新鲜	手淫	3	20	淡黄	1.8	185	1	30	17	52	85	密度梯度离心法	Isolate	0.9	1	1
37	初婚		37	初婚		1	拮抗剂方案	IVF	继发性不孕	女方-盆腔及输卵管因素		2775	10	150	2	975	10	2	无	无	无	5	4	5	4	9	G-MOPS	G-Mops+HSA	G-1	G-IVF	14	vitrolife	新鲜	手淫	5	30	淡黄	3.8	255	2	50	9	39	85	密度梯度离心法	Isolate	1.5	1	1
31	初婚	职员	31	初婚	会计	1	拮抗剂方案	IVF	原发性不孕	女方-盆腔及输卵管因素		1875	8	150	3	600	7	3	无	有 右侧输卵管积水24ml，性状无色清亮	无			7	4	11	K-SIFB	G-MOPS+HSA	K-SICM	K-SIFM	16	vitrolife	新鲜	手淫	1	20	淡黄	2.5	30	1	25	27	47	84	密度梯度离心	Isolate	1	1	1
28	初婚	广告	32	初婚	职员	1	短效长方案	IVF	原发性不孕	女方-盆腔及输卵管因素	1 双侧输卵管积水	16	8	2	2	0	0	0	无	有 右侧输卵管积水10ml，性状清亮	有，子宫直肠窝 30ml,性状为淡血性			11	7	18	G-MOPS	G-IVF	G-1	G-IVF	15	VITROLIFE	新鲜	手淫	4	10	淡黄	2.8	78	27	31	4	38	84	密度梯度离心法	Isolate	1.5	1	1
27	初婚	无业	28	初婚	个体	1	长方案	IVF	原发性不孕	女方-盆腔及输卵管因素		1300	11	100	2	0	0	2	无	无	有，直肠窝25ml,性状淡血性	11	27	6	12	18	K-SIFB	G-MOPS+HSA	K-SICM	K-SIFM	17	vitrolife	新鲜	手淫	5	10	淡黄	4.5	332	36	39	0	25	84	密度梯度离心	Isolate	1.5	1	1
32	初婚	无业	32	初婚	无业	1	长效长方案	IVF	继发性不孕	女方-盆腔及输卵管因素	1 左侧输卵管梗阻 2 左侧输卵管伞端造口术后 3 盆腔粘连分离术后	21	11	1	6	2	2	0	无	无	无			7	13	20	G-MOPS	G-MOPS+HSA	G-1	G-IVF	16	vitrolife	新鲜	手淫	4	15	淡黄	3	108	23	46	8	23	84	密度梯度离心法	Isolate
25	初婚	公务员	29	初婚	干部	1	短效长方案	IVF	继发性不孕	女方-盆腔及输卵管因素		1950	9	150	2	750	9	0	无	无	无			9	9	18	PBS	G-MOPS+HSA	K-SICM	K-SIFM	17	VITROLIFE	新鲜	手淫	4	15	淡黄	2.5	32	3	44	5	48	84	密度梯度离心法	Isolate	2	1	1
35	初婚	无业	37	初婚	无业	1	短效长方案	IVF	原发性不孕	不明原因	1 不明原因不孕 2 人工授精助孕术后(一次）	21	10	3	5	7	7	0	无	无	有，子宫直肠窝 8 ml,性状为血性			10	4	14	G-MOPS	G-MOPSPLUS	G-1	G-IVF	19	CO	新鲜	手淫	4	10	淡黄	1.8	185	32	34	2	32	84	密度梯度离心法	Isolate	1.5	1	1
30	初婚	护士	34	初婚	干部	1	短效长方案	IVF	原发性不孕	女方-盆腔及输卵管因素	1 双侧输卵管不全梗阻 2 男性弱精子症	27	10	2	5	0	0	0	无	无	无			5	3	8	G-MOPS	G-IVF	G-1	G-IVF	16	VITROLIFE	新鲜	手淫	4	10	淡黄	2.4	37	10	16	21	53	83	密度梯度离心法	Isolate	1.5	1	1
31	初婚	护士	36	初婚	工人	1	短效长方案	IVF	原发性不孕	女方-盆腔及输卵管因素	1 双侧输卵管梗阻 2 双侧输卵管介入再通术后 3 左侧卵巢巧克力囊肿剥离术后	31	10	3	5	0	0	0	无	无	有，子宫直肠窝 26ml,性状为血性			4	7	11	G-MOPS	G-IVF	G-1	G-IVF	16	VITROLIFE	新鲜	手淫	5	30	淡黄	4	99	11	58	9	22	83	上游	Isolate
34	初婚	自由职业	37	初婚	工人	1	短效长方案	IVF	继发性不孕	女方-盆腔及输卵管因素		32	12	2	5	0	0	0	无	无	无			10	6	16	G-MOPS	G-MOPS+HSA	G-1	G-IVF	15	sico	新鲜	手淫	4	12	淡黄	1.5	120	17	46	4	33	83	密度梯度离心法	Isolate	1.5	1	1
28	初婚	职员	35	初婚	职员	1	短效长+思则凯	IVF	继发性不孕	女方-盆腔及输卵管因素		29	10	2	3	11	4	0	无	无	无			5	12	17	G-MOPS	G-IVF	G-1	G-IVF	18	VITROLIFE	新鲜	手淫	3	10	淡黄	1.8	23	11	38	3	48	83	密度梯度离心法	Isolate	1.8	1	1
30	再婚	农民	37	再婚	农民	1	短效长方案	IVF	继发性不孕	女方-盆腔及输卵管因素		49	12	2	5	27	9	0	无	无	有，子宫直肠窝20 ml,性状为血性	13	15	7	8	15	K-SIFB	sigb	K-SICM	K-SIFM	17	sico	新鲜	手淫	5	15	淡黄	1.8	150	5	30	18	47	83	密度梯度离心法	Isolate	1.5	1	1
21	初婚	职员	30	初婚		1	短效长方案	IVF	原发性不孕	女方-盆腔及输卵管因素	1 多囊卵巢综合征 2 人工授精助孕术后（二次）	20	11	1	5	7	6	0	无	无	无			7	6	13	G-MOPS	G-Mops Plus	G-1	G-IVF	15	VITROLIFE	新鲜	手淫	3	15	淡黄	3	60	7	48	2	43	83	密度梯度离心法	Isolate	2	1	1
30	初婚	职员	29	初婚	会计	1	长方案	IVF	继发性不孕	女方-盆腔及输卵管因素		27	9	27	9	9	9	9	无	有	无	7	9	7	9	16	MHTF	G-GAMETE	G-IVF	G-IVF	15	Vitrolife	新鲜	手淫	5	10	淡黄	2.5	75.00	0	44	21	35	82	密度梯度离心法	Isolate	1.5	1	1
26	初婚	无业	27	初婚	司机	1	短效长方案	IVF	继发性不孕	女方-盆腔及输卵管因素		1600	9	150	2	300	2	2	无	无	无	9	8	7	5	12	G-MOPS	G-Mops+HSA	G-1	G-IVF	16	vitrolife	新鲜	手淫	5	12	淡黄	4.5	74	5	49	7	39	82	密度梯度离心法	Isolate	1.5	1	1
30	初婚	个体	31	初婚	个体	1	短效长方案	IVF	继发性不孕	女方-盆腔及输卵管因素	1 双侧输卵管梗阻 双侧输卵管介入再造术后	14	9	2	6	0	0	0	无	有 左侧输卵管积水 2ml,性状无色清亮	有，子宫直肠窝 17 ml,性状为血性			8	7	15	G-MOPS	G-MOPSPLUS	G-1	G-IVF	15	CO	新鲜	手淫	5	25	淡黄	5	107	5	36	1	58	82	密度梯度离心法	Isolate	1.5	1	1
24	初婚	无业	29	初婚	司机	1	短效长方案	IVF	原发性不孕	女方-盆腔及输卵管因素		1000	8	100	2	150	2	2	无	无	无			13	8	21	K-SIFB	G-GAMETE	K-SICM	K-SIFM		vitrolife	新鲜	手淫	4	10	淡黄	4.2	160	21	33	4	42	82	上游	Isolate	1	1	1
26	初婚	农民	27	初婚	农民	1	长方案	IVF	原发性不孕	女方-盆腔及输卵管因素		11	9	1	2	0	0	0	无	无	无	11	13	9	10	19	G-MOPS	G-MOPS+HSA	G-1	G-IVF	15	vitrolife	新鲜	手淫	4	10	淡黄	2.2	125	12	55	8	25	81	密度梯度离心法	Isolate	1.2	1	1
36	再婚	自由	37	再婚	设计师	1	长方案	IVF	继发性不孕	女方-盆腔及输卵管因素		4050	11	150	2	1800	11	2	无	有 右侧输卵管积水10ml，性状无色清亮	无	6	8	4	7	11	G-MOPS	G-MOPS+HSA	G-1	G-IVF	17	vitrolife	新鲜	手淫	5	10	淡黄	2.8	155	17	38	7	38	81	密度梯度离心法	Isolate	1.5	1	1
30	初婚	军人	33	初婚	军人	1	长方案	IVF	继发性不孕	女方-盆腔及输卵管因素		2000	9	150	2	675	9	2	无	无	无	5	12	5	12	17	G-MOPS	G-Mops+HSA	K-SICM	K-SIFM	14	vitrolife	新鲜	手淫	3	15	淡黄	3.5	105	5	50	12	33	80	密度梯度离心法	Isolate
27	初婚	个体	22	初婚	个体	1	短效长方案	IVF	继发性不孕	女方-盆腔及输卵管因素	1 输卵管因素 2 右侧输卵管切除术后 3 左侧输卵管开窗取胚术后	19	10	2	4	5	5	0	无	无	有，子宫直肠窝 10ml,性状为血性			9	6	15	FB	GB	CM	FM	16	CO	新鲜	手淫	3	10	淡黄	2.7	70	5	40	20	35	80	密度梯度离心法	Isolate	1.5	1	1
31	初婚	农民	29	初婚	农民	1	长效长方案	IVF	原发性不孕	女方-盆腔及输卵管因素		1725	9	225	4	300	4	4	无	有 左侧输卵管积水25ml，性状无色清亮	有，子宫直肠窝 50 ml,性状淡血性	7	10	7	10	17	G-MOPS	G-Mops+HSA	G-1	G-IVF	17	vitrolife	新鲜	手淫	5	15	淡黄	5	109	12	34	7	47	79	密度梯度离心法	Isolate	1.3	1	1
34	初婚	职工	37	初婚	职工	1	长效长方案	IVF	原发性不孕	女方-盆腔及输卵管因素		2300	10	150	2	150	1	2	无	有 左侧输卵管积水22ml，性状淡粉色;右侧13ml，性状淡粉色	无	16	18	10	15	25	K-SIFB	K-SIGB-50	K-SICM	K-SIFM	18	vitrolife	新鲜	手淫	3	10	淡黄	3.6	35	2	32	18	48	78	密度梯度离心	Isolate	1	1	1
29	初婚	工人	33	初婚	工人	3	拮抗剂方案	IVF	继发性不孕	女方-盆腔及输卵管因素	双侧输卵管梗阻(右侧输卵管切除术后，左侧输卵管梗阻） 男性弱精子症	16	8	2	20	0	0	0	有，左1.5ml性状无色清亮	无	无			8	9	17	G-MOPS	G-MOPSPLUS	G-1	G-IVF	17	CO	新鲜	手淫	5	20	淡黄	2.5	125	22	57	11	10	77	密度梯度离心法	Isolate	1.5	1	1
34	初婚	自由	31	初婚	工程师	1	短效长方案	IVF	继发性不孕	女方-盆腔及输卵管因素		21	9	2	5	7	6	0	无	有 左侧输卵管积水16 ml,性状茶色	无			9	15	24	K-SIFB	sigb	K-SICM	K-SIFM	18	sico	新鲜	手淫	4	10	淡黄	2.2	125	7	36	5	52	77	密度梯度离心法	Isolate	1.5	1	1
35	初婚	无业		初婚	军人	1	短效长方案	IVF	原发性不孕	女方-盆腔及输卵管因素		1500	10	100	2	0	0	0	无	无	无			4	10	14	K-SIFB	K-SIGB-50	K-SICM	K-SIFM	16	VITROLIFE	新鲜	手淫	5	18	淡黄	3	275	11	31	5	52	75	密度梯度离心法	Isolate	1.3	1	1
31	初婚	无业	33	初婚	经济	1	短效长方案	IVF	继发性不孕	女方-盆腔及输卵管因素	1 不明原因不孕 2 人工授精助孕术后（三次）	1950	10	150	2	150	2	2	无	无	有，子宫直肠窝 10 ml,性状为血性			6	4	10	K-SIFB	sigb	K-SICM	K-SIFM	17	VITROLIFE	新鲜	手淫	3	30	淡黄	4	45	27	42	2	29	63	密度梯度离心法	Isolate	1	1	1
30	初婚	护士	28	初婚	公务员	1	长方案	IVF	继发性不孕	女方-盆腔及输卵管因素		1237	8	225	2	0	0	2	无	无	有，子宫直肠窝 25 ml,性状为血性			12	14	26	K-SIFB	sigb	K-SICM	K-SIFM	16	sico	新鲜	手淫	4		淡黄	1.9	29	3	19	7	71	84	密度梯度离心法	Isolate	1.9	1	1
27	初婚	教师	27	初婚	公务员	1	长方案	IVF	原发性不孕	女方-盆腔及输卵管因素		1425	10	100	2	75	1	2	无	无	有，子宫直肠窝18ml,性状为血性	13	12	11	9	20	G-MOPS	sigb	G-1	G-IVF	16	vitrolife	新鲜	手淫	3		淡黄	3.8	28	4	33	16	47	84	密度梯度离心法	Isolate	1.5	1	1
45	初婚	农民	37	初婚	农民	1	短效长方案	IVF	继发性不孕	女方-盆腔及输卵管因素	1 双侧输卵管梗阻 2 双侧输卵管介入再通术后	30	11	2	2	0	0	0	无	无	有，右侧卵巢旁量11ml性状血性			5	8	13	FB	GB	CM	FM	18	CO	新鲜	手淫	5	5	淡黄	5.2	26	2	39	15	44	83	密度梯度离心法	Isolate	2.7	1	1
37	再婚	农民	35	再婚	农民	1	短效长方案	IVF	继发性不孕	女方-盆腔及输卵管因素		21	9	3	6	3	3	0	无	无	有，子宫直肠窝32ml,性状为血性	3	12	2	9	11	G-MOPS	G-MOPS+HSA	G-1	G-IVF	15	vitrolife	新鲜	手淫	4	30	淡黄	3	83	13	56	8	23	83	密度梯度离心法	Isolate	1.4	1	1
29	初婚	自由职业	30	初婚	员工	2	短效长方案	IVF	原发性不孕	女方-盆腔及输卵管因素	1.双侧输卵管梗阻 2.双侧输卵管伞端造口术后及盆腔粘连松解术后	14	8	2	7	0	0	0	无	无	无			7	5	12	K-SIFB	sigb	K-SICM	K-SIFM	16	vitrolife	新鲜	手淫	3	20	淡黄	3.7	75	12	50	0	38	82	密度梯度离心法	Isolate	1.5	1	1
32	初婚	护士	32	初婚	教师	1	长效长方案	IVF	原发性不孕	女方-盆腔及输卵管因素		17	10	17	10	0	0	10	无	无	有	7	10	7	10	17	G-MOPS	K-SIGB-50	SIFM	SIFM	15	Vitrolife	新鲜	手淫	3	10	淡黄	1.8	53.00	5	33	16	46	80	密度梯度离心法	Isolate	1.4	2	2
31	初婚	无业	32	初婚	销售	1	长效长方案	IVF	继发性不孕	女方-盆腔及输卵管因素		1200	8	150	2	0	0	2	无	无	有，子宫直肠窝28ml,性状淡血性	12	19	6	13	19	K-SIFB	G-MOPS+HSA	K-SICM	K-SIFM	16	vitrolife	新鲜	手淫	5	25	淡黄	2.8	306	11	32	0	57	85	密度梯度离心	Isolate	1.5	1	1
31	初婚	警察	31	初婚	经理	1	短效长方案	IVF	继发性不孕	女方-盆腔及输卵管因素	1 输卵管因素 2 左侧输卵管梗阻 3 右侧输卵管切除术后	18	9	2	4	4	4	0	无	有 右侧输卵管积水10ml，性状清亮	无			11	9	20	FB	GB	CM	FM	17	CO	新鲜	手淫	5	10	淡黄	2.8	87	5	37	12	46	84	密度梯度离心法	Isolate	1.5	1	1
26	初婚	职员	25	初婚	个体	1	短效长方案	IVF	继发性不孕	女方-盆腔及输卵管因素		21	9	3	4	0	0	0	无	无	无			4	3	7	G-MOPS	G-IVF	G-1	G-IVF	15	VITROLIFE	新鲜	手淫	4	18	淡黄	3.4	154	22	34	4	38	84	密度梯度离心法	Isolate	1.5	1	1
36	初婚	无业	37	初婚	无业	2	拮抗剂方案	IVF	继发性不孕	女方-盆腔及输卵管因素	双侧输卵管梗阻	87	14	3	3	33	14	0	无	无	无			1	5	6	G-MOPS	G-MOPSPLUS	G-1	G-IVF	18	vitrolife	新鲜	手淫	3		淡黄	3.6	50	5	40	13	42	83	密度梯度离心法	Isolate	1.5	1	1
37	初婚	职员	37	初婚	干部	1	超长方案	IVF	原发性不孕	不明原因	1 不明原因不孕 2 IVF_ET助孕术后（一次）	39	11	2	3	17	8	0	无	无	有左侧卵巢旁3ml性状血性			4	4	8	FB	GB	CM	FM	16	CO	新鲜	手淫	4	10	淡黄	4.2	56	18	33	4	45	83	密度梯度离心法	Isolate	1.5	1	1
28	初婚	无业	33	初婚	无业	1	短效长方案	IVF	继发性不孕	女方-盆腔及输卵管因素	右侧输卵管梗阻 右侧输卵管开窗术后 双侧输卵管成形术后 盆腔内膜异味灶清除术后	29	11	2	6	5	5	0						8	7	15	G-MOPS	GB	G-1	G-IVF	15	CO	新鲜	手淫	5	5	淡黄	3	87	26	56	5	13	83	密度梯度离心法	Isolate	1.4	1	1
25	初婚	无业	26	初婚	无业	1	短效长方案	IVF	继发性不孕	女方-盆腔及输卵管因素		1275	8	225	2	0	0	2	无	无	无	5	10	5	10	15	G-MOPS	G-MOPS+HSA	K-SICM	K-SIFM	15	vitrolife	新鲜	手淫	5	12	淡黄	4.6	176	8	26	5	61	82	密度梯度离心	Isolate	1	1	1
37	初婚	无业	37	初婚	个体	2	拮抗剂方案	IVF	继发性不孕	女方-盆腔及输卵管因素	1 输卵管因素 2 双侧输卵管通而不畅	38	10	3	3	11	7	0	无	无	无			4	4	8	G-MOPS	G-MOPSPLUS	G-1	G-IVF	17	vitrolife	新鲜	手淫	4	10	淡黄	3.9	80	10	50	12	28	82	密度梯度离心法	Isolate	1.5	1	1
36	初婚	教师	37	初婚	医生	1	短效长方案	IVF	继发性不孕	女方-盆腔及输卵管因素		74	12	3	2	27	12	0				5	6	1	4	5	G-MOPS	K-SIGB-50	K-SICM	K-SIFM	14	vitrolife	新鲜	手淫	4	12	淡黄	1.5	70	7	25	2	66	81	密度梯度离心法	Isolate	1	1	1
35	初婚	无业	36	初婚	工人	2	短效长方案	IVF	继发性不孕	女方-盆腔及输卵管因素	1 男性弱精子症 2 人工授精助孕术后（二次）	24	13	1	6	11	10	0	无	无	无			6	7	13	G-MOPS	G-Mops Plus	G-1	G-IVF	15	VITROLIFE	新鲜	手淫	4	10	淡黄	1.5	180	22	27	3	48	81	密度梯度离心法	Isolate	0.5	1	1
36	初婚	职员	37	再婚	自由职业	1	短效长方案	IVF	继发性不孕	女方-盆腔及输卵管因素		45	18	45	18	11	11	18	无	无	无	9	2	9	2	11	MHTF	G-GAMETE	G-IVF	G-IVF	15	Vitrolife	新鲜	手淫	5	10	淡黄	2	263.00	6	32	4	58	80	密度梯度离心法	Isolate	1.5	1	1
37	初婚	个体	37	初婚	个体	1	长效长方案	IVF	继发性不孕	女方-盆腔及输卵管因素		3450	12	150	2	1650	9	2				15	14	8	12	20	G-MOPS	G-MOPS+HSA	K-SICM	K-SIFM	过夜	vitrolife	新鲜	手淫	4	10	淡黄	4.2	153	13	49	6	32	77	密度梯度离心	Isolate	1.5	1	1
27	初婚	职员	27	初婚	职员	1	长方案	IVF	继发性不孕	女方-盆腔及输卵管因素		1250	9	150	2	0	0	2	无	无	无	9	12	4	8	12	K-SIFB	sigb	K-SICM	K-SIFM	16	sico	新鲜	手淫	4	10	淡黄	2.6	115	13	42	2	43	73	密度梯度离心法	Isolate	1	1	1
32	初婚	教师	32	初婚	工程师	1	长效长方案	IVF	继发性不孕	女方-盆腔及输卵管因素		33	10	33	10	9	4	10	无	无	无	14	15	14	15	29	G-MOPS	G-mops+HSA	SIFM	SIFM	15	COOK	新鲜	手淫	5	5	淡黄	3.5	285.00	2	30	12	56	76	上游法	Isolate		1.5	1.5
36	初婚	农民	37	初婚	农民	1	短效长方案	IVF	原发性不孕	女方-盆腔及输卵管因素	右侧输卵管梗阻 左侧输卵管不全梗阻 男性弱精子症	31	11	2	2	0	0	0	无	无	无			7	6	13	G-MOPS	G-MOPSPLUS	G-1	G-IVF	17	CO	新鲜	手淫	5	20	淡黄	3.2	180	5	32	16	47	85	密度梯度离心法	Isolate	1.2	1	1
36	再婚	教师	37	再婚	职员	1	短效长方案	IVF	继发性不孕	女方-盆腔及输卵管因素	子宫腺肌病	57	12	2	45	34	12	0	无	无	有，子宫直肠窝 35ml,性状为血性			9	3	12	FB	GB	CM	FM	17	CO	新鲜	手淫	3	20	淡黄	5	123	4	30	2	64	84	密度梯度离心法	Isolate	1.5	1	1
25	初婚	农民	24	初婚	农民	1	短效长方案	IVF	原发性不孕	女方-盆腔及输卵管因素		1750	10	150	2	150	2	2	无	无	无			6	9	15	G-MOPS	G-MOPSPLUS	G-1	G-IVF	17	VITROLIFE	新鲜	手淫	3	10	淡黄	3.2	210	5	32	21	42	83	密度梯度离心法	Isolate	1.5	1	1
28	初婚	个体	34	初婚	无业	1	短效长方案	IVF	继发性不孕	女方-盆腔及输卵管因素	1 左侧输卵管梗阻 2 单角子宫	17	8	3	4	3	3	0	无	无	有，子宫直肠窝 22 ml,性状为血性			4	5	9	G-MOPS	G-MOPSPLUS	G-1	G-IVF	17	CO	新鲜	手淫	4	15	淡黄	3.5	81	19	29	3	49	81	密度梯度离心法	Isolate	1.4	1	1
36	初婚	无业	37	初婚	职员	2	短效长方案	IVF	继发性不孕	女方-盆腔及输卵管因素		1800	8	150	2	450	6	2	无	无	有，子宫直肠窝25ml,性状为血性			3	6	9	G-MOPS	G-MOPSPLUS	G-1	G-IVF	16	VITROLIFE	新鲜	手淫	3	10	淡黄	3	65	19	46	2	33	83	密度梯度离心法	Isolate	1.4	1	1
35	初婚	无业	37	初婚	工人	1	短效长方案	IVF	继发性不孕	女方-盆腔及输卵管因素		55	13	2	4	12	10	0	无	无	无			8	7	15	K-SIFB	sigb	K-SICM	K-SIFM	17	vitrolife	新鲜	手淫	4	10	淡黄	4.2	150	3	41	3	53	82	密度梯度离心法	Isolate	1.5	1	1
35	初婚	医生	37	初婚	工人	1	短效长方案	IVF	继发性不孕	女方-盆腔及输卵管因素	1 左侧输卵管梗阻 2 右侧输卵管积水 3 男性弱精子症	41	11	2	4	9	6	0	无	无	有，子宫直肠窝33ml,性状为血性			6	8	14	G-MOPS	G-Mops Plus	G-1	G-IVF	15	VITROLIFE	新鲜	手淫	4	10	淡黄	3.2	122	12	36	4	38	80	密度梯度离心法	Isolate	1.5	1	1
32	初婚	销售	32	初婚	工程师	1	长效长方案	IVF	继发性不孕	女方-盆腔及输卵管因素		1275	9	150	2	0	0	2	无	无	无	11	15	11	14	25	G-MOPS	G-Mops+HSA	K-SICM	K-SIFM	15	vitrolife	新鲜	手淫	4	17	淡黄	3.4	69	11	32	4	53	84	密度梯度离心法	Isolate	1.5	1	1
29	再婚	工人	25	初婚	干部	1	短效长方案	IVF	继发性不孕	女方-盆腔及输卵管因素	1 输卵管因素 2 双侧输卵管切除术后	93	16	3	7	23	11	0	无	无	有，子宫直肠窝 23 ml,性状为血性			1	6	7	G-MOPS	G-IVF	G-1	G-IVF	16	VITROLIFE	新鲜	手淫	5	15	淡黄	2.5	87	13	39	3	46	82	密度梯度离心法	Isolate	1.2	1	1
25	初婚	农民	26	初婚	农民	1	短效长方案	IVF	继发性不孕	女方-盆腔及输卵管因素	输卵管因素 双侧输卵管切除术后	17	9	2	5	3	3	0	无	无	无			8	2	10	G-MOPS	GB	G-1	G-IVF	18	CO	新鲜	手淫	4	10	淡黄	2.4	126	14	38	2	46	82	密度梯度离心法	Isolate	1.5	1	1
34	初婚	无业	36	初婚	司机	1	短效长方案	IVF	继发性不孕	女方-盆腔及输卵管因素		34	10	3	3	11	7	0	有 左 5 ml，性状：巧克力样	无	无	11	5	9	3	12	K-SIFB	sigb	K-SICM	K-SIFM	15	sico	新鲜	手淫	3	10	淡黄	6	78	18	47	7	28	82	密度梯度离心法	Isolate	1.5	1	1
28	初婚	无业	28	初婚	无业	1	长效长+思则凯	IVF	继发性不孕	女方-盆腔及输卵管因素		2075	11	100	2	75	1	2	无	无	无	4	9	4	6	10	G-MOPS	G-Mops+HSA	G-1	G-IVF	10	vitrolife	新鲜	手淫	3	15	淡黄	3.6	60	2	52	25	21	80	密度梯度离心法	Isolate	1	1	1
30	初婚	无业	33	初婚	公务员	1	COH周期	IVF	原发性不孕	女方-盆腔及输卵管因素	1 左侧输卵管梗阻 2 右侧输卵管积水 3 体外受精-胚胎移植术后	21	11	2	4	0	0	0	无	无	有，子宫直肠窝 15ml,性状为血性			10	8	18	G-MOPS	G-MOPSPLUS	G-1	G-IVF	22	CO	新鲜	手淫	3	10	淡黄	1.6	95	7	44	10	39	80	密度梯度离心法	Isolate	0.6	1	1
31	初婚	自由职业	37	初婚	自由职业	1	短效长方案	IVF	继发性不孕	女方-盆腔及输卵管因素		3600	11	150	2	1425	11	2	无	无	有	7	3	7	3	10	G-MOPS	G-mops+HSA	G-IVF	G-IVF	15	Vitrolife	新鲜	手淫	3	10	淡黄	3.5	350.00	10	40	6	44	76	密度梯度离心法	Isolate	1	1	1
30	初婚	无业	30	初婚	干部	1	短效长方案	IVF	原发性不孕	女方-盆腔及输卵管因素	1 双侧输卵管梗阻 2 右侧输卵管积水	26	10	2	2	3	3	0						7	8	15	K-SIFB	G-MOPS plus	CM	G-IVF	18	CO	新鲜	手淫	5	20	淡黄	3.8	66	12	23	24	41	85	密度梯度离心法	Isolate	1.5	1	1
29	初婚	农民	27	初婚	农民	1	短效长方案	IVF	原发性不孕	女方-盆腔及输卵管因素		29	10	2	3	9	9	0						3	8	11	K-SIFB	sigb	K-SICM	K-SIFM	15	sico	新鲜	手淫	5	10	淡黄	2.4	101	39	15	12	34	83	密度梯度离心法	Isolate	0.4	1	1
31	初婚	无业	32	初婚	无业	2	短效长方案	IVF	原发性不孕	女方-盆腔及输卵管因素		850	7	150	2	0	0	2	无	无	无	15	8	5	4	9	K-SIFB	K-SIGB-50	K-SICM	K-SIFM	16	vitrolife	新鲜	手淫	3	20	淡黄	3.2	160	1	18	13	68	81	密度梯度离心	Isolate	1.5	1	1
33			32			1	短效长方案	IVF	继发性不孕	女方-盆腔及输卵管因素		29	9	2	5	9	9	0	无	无	无			2	9	11	G-MOPS	G-IVF	G-1	G-IVF	16	VITROLIFE	新鲜	手淫	4	20	淡黄	2.6	125	9	46	6	39	78	密度梯度离心法	Isolate	1.4	1	1
33	初婚	销售员	32	初婚	司机	1	短效长方案	IVF	继发性不孕	女方-盆腔及输卵管因素		45	12	2	5	7	7	0	无	无	无			6	6	12	G-GAMETE	G-IVF	G-1	G-IVF	16	VITROLIFE	新鲜	手淫	4	20	淡黄	2.5	215	20	28	5	47	73	密度梯度离心法	Isolate	1.5	1	1
27	初婚	公务员	29	初婚	职员	3	超长方案	IVF	原发性不孕	女方-盆腔及输卵管因素	1 双侧输卵管梗阻伴积脓 2 双侧输卵管切除术后 3 盆腔粘连	18	9	2	2	4	4	0	无	无	无			3	7	10	G-MOPS	G-MOPSPLUS	G-1	G-IVF	19	CO	新鲜	手淫	5	25	淡黄	1.5	73	15	28	3	54	80	密度梯度离心法	Isolate	0.9	1	1
30	初婚	自由	31	初婚	自由	1	长效长方案	IVF	原发性不孕	女方-盆腔及输卵管因素	1 双侧输卵管不全梗阻伴积水 2 双侧输卵管近端结扎术+伞端造口术及盆腔粘连松解术后	41	12	41	12	2	1	12	无	无	无	3	9	3	9	12	G-MOPS	G-mops+HSA	G-IVF	G-IVF	17	Vitrolife	新鲜	手淫	4	12	淡黄	2.6	132.00	9	37	7	47	83	上游法	Isolate	1	1	1
34	初婚	教师	33	初婚	自由职业	1	短效长方案	IVF	继发性不孕	女方-盆腔及输卵管因素		55	13	3	5	6	6	0	无	无	无	8	5	8	4	12	K-SIFB	sigb	K-SICM	K-SIFM	18	sico	新鲜	手淫	3	10	淡黄	4.5	130	14	21	0	65	85	密度梯度离心法	Isolate	1.5	1	1
23	初婚	农民	25	初婚	农民	1	短效长方案	IVF	继发性不孕	女方-盆腔及输卵管因素	右侧输卵管梗阻 右侧输卵管清胚术后 男性弱精子症	31	10	2	6	10	7	0	无	无	有，子宫直肠窝10 ml,性状陈旧性淡血性			9	4	13	FB	GB	CM	FM	16	CO	新鲜	手淫	4	10	淡黄	3.8	28	13	38	10	39	84	密度梯度离心法	Isolate	2.1	1	1
27	初婚	无业	29	初婚	无业	2	短效长方案	IVF	原发性不孕	女方-盆腔及输卵管因素	左侧输卵管不全积水 人工授精助孕术后（二次）	15	8	2	4	4	4	0	无	无	有，子宫直肠窝 13 ml,性状为血性			7	7	14	G-MOPS	GB	G-1	G-IVF	16	CO	新鲜	手淫	5	20	淡黄	3	99	17	31	9	43	83	密度梯度离心法	Isolate	2	1	1
36	初婚	职员	35	初婚	铁路调度员	2	短效长方案	IVF	原发性不孕	不明原因	1 不明原因不孕 2 人工授精术后（三次）	44	12	2	3	10	9	0						8	4	12	G-MOPS	G-IVF	G-1	G-IVF	16	VITROLIFE	新鲜	手淫	5	10	淡黄	2.7	15	5	58	2	35	83	密度梯度离心法	Isolate	1.5	1	1
33	初婚	无业	36	初婚	职员	1	超长方案	IVF	继发性不孕	女方-盆腔及输卵管因素	1 男性弱精子症 2 人工授精助孕术后（二次）	68	14	2	8	23	11	0	无	无	右侧卵巢旁，28ml,性状为血性			3	4	7	G-MOPS	G-MOPSPLUS	G-1	G-IVF	17	CO	新鲜	手淫	5	20	淡黄	2.7	38	5	35	26	34	81	密度梯度离心法	Isolate	1.8	1	1
36	初婚	无业	37	初婚	无业	2	短效长方案	IVF	原发性不孕	女方-盆腔及输卵管因素	1 盆腔结核 2 双次输卵管梗阻	24	9	2	3	7	6	0	无	无	无			8	4	12	K-SIFB	sigb	K-SICM	K-SIFM	17	vitrolife	新鲜	手淫	5	15	淡黄	3	79	20	35	6	39	81	密度梯度离心法	Isolate	1.4	1	1
36	初婚	农民	37	初婚	农民	1	长方案	IVF	继发性不孕	女方-盆腔及输卵管因素		1800	9	150	2	300	4	2	无	无	无	6	6	7	5	12	K-SIFB	sigb	K-SICM	K-SIFM	16	sico	新鲜	手淫	3		淡黄	2.8	330	16	38	5	41	78	密度梯度离心法	Isolate	1.5	1	1
28	初婚		34	初婚		1	短效长方案	IVF	继发性不孕	女方-盆腔及输卵管因素	1 右侧输卵管切除术后 2 多囊卵巢综合征	22	10	1	2	9	4	0	无	无	无			4	4	8	G-MOPS	G-IVF	G-1	G-IVF	14	VITROLIFE	新鲜	手淫	6	15	淡黄	2	20	11	52	2	35	84	密度梯度离心法	Isolate	1.5	1	1
37	初婚	职工	37	初婚	职工	2	长效长方案	IVF	继发性不孕	女方-盆腔及输卵管因素		71	15	71	15	31	13	15	无	无	无	6		6		6	G-MOPS	G-mops+HSA	G-IVF	G-IVF	15	Vitrolife	新鲜	手淫	3	20	淡黄	3.8	80.00	0	32	22	46	22	上游法	Isolate		1.5	1.5
31	初婚	职员	34	初婚	职员	2	短效长方案	IVF	继发性不孕	女方-盆腔及输卵管因素	1 左侧输卵管梗阻 2 人工授精助孕术后（一次） 3 男性弱精子症	48	13	3	11	10	6	0	无	无	有，子宫直肠窝31 ml,性状为血性			3	4	7	FB	GB	CM	FM	17	CO	新鲜	手淫	4	10	淡黄	2.4	105	8	32	6	54	85	密度梯度离心法	Isolate	1.5	1	1
33	初婚	教师	36	初婚	工人	1	短效长方案	IVF	原发性不孕	女方-盆腔及输卵管因素	1 双侧输卵管伞端整形术后 2 子宫内膜异位症	30	10	3	3	7	7	0	有。左1ml性状咖啡色。右。6ml性状咖啡色	无	无			5	4	9	FB	GB	CM	FM	16	CO	新鲜	手淫	4	10	淡黄	1.5	38	7	38	6	49	84	密度梯度离心法	Isolate	1.5	1	1
34	初婚	无业	37	初婚	工程师	1	超长方案	IVF	继发性不孕	女方-盆腔及输卵管因素	右侧输卵管梗阻 左侧输卵管切除术后 男性弱精子症	43	12	2	4	2	2	0	无	无	有，子宫直肠窝 18 ml,性状为黄色清亮			0	9	9	G-MOPS	G-MOPSPLUS	G-1	G-IVF	17	CO	新鲜	手淫	4	10	淡黄	3.3	162	11	23	3	63	84	密度梯度离心法	Isolate	1.5	1	1
32	初婚	护士	31	初婚	厨师	1	长效长方案	IVF	继发性不孕	女方-盆腔及输卵管因素	1 输卵管因素 2 双侧输卵管切除术后	1600	12	100	2	75	1	2	无	无	无			13	11	24	K-SIFB	sigb	K-SICM	K-SIFM	过夜	VITROLIFE	新鲜	手淫	3	18	淡黄	4.1	45	7	45	12	36	85	密度梯度离心法	Isolate	1.5	1	1
28	初婚	个体	25	初婚	个体	1	长效长方案	IVF	继发性不孕	女方-盆腔及输卵管因素		2625	11	150	2	375	5	2	无	有 右侧输卵管积水5ml，性状无色清亮	有，子宫直肠窝20ml,性状淡血性	6	14	6	8	14	G-MOPS	G-MOPS+HSA	K-SICM	K-SIFM	16	vitrolife	新鲜	手淫	5	15	淡黄	2.5	85	5	45	13	37	85	密度梯度离心	Isolate	1.6	1	1
37	初婚	工人	37	初婚	职员	1	超长方案	IVF	继发性不孕	女方-盆腔及输卵管因素	1 子宫内膜异位症 2 盆腔粘连 3 男性弱精子症	46	11	46	11	9	8	0						4	3	7	G-MOPS	G-IVF	G-1	G-IVF	28	VITROLIFE	新鲜	手淫	5	20	淡黄	4	62	19	43	8	30	85	密度梯度离心法	Isolate	1.5	1	1
32	初婚	教师	32			1	短效长方案	IVF	原发性不孕	女方-盆腔及输卵管因素	双侧输卵管梗阻	18	11	1	4	2	2	0	无	无	有，子宫直肠窝 14 ml,性状为血性			9	10	19	FB	GB	CM	FM	17	vitrolife	新鲜	手淫	3	25	淡黄	2.2	110	30	20	20	30	85	密度梯度离心法	Isolate	1.2	1	1
27	初婚	工人	29	初婚	工人	1	长方案	IVF	原发性不孕	女方-盆腔及输卵管因素		2600	13	100	2	150	2	2	无	无	无			16	0	16	G-MOPS	G-MOPS+HSA	G-1	G-IVF	15	vitrolife	新鲜	手淫	4	12	淡黄	4.8	120	24	37	5	34	85	密度梯度离心法	Isolate	1.5	1	1
25	初婚	工人	28	初婚	工人	1	短效长方案	IVF	原发性不孕	女方-盆腔及输卵管因素	1 输卵管因素 2 右侧输卵管切除术后 3 左侧输卵管积水	21	10	2	6	5	5	0	无	有 左侧输卵管积水 10ml,性状清亮	无			8	7	15	FB	GB	CM	FM	19	CO	新鲜	手淫	3	15	淡黄	2.7	55	9	66	5	20	85	密度梯度离心法	Isolate	1.5	1	1
30	初婚	无业	31	初婚	无业	1	长效长方案	IVF	继发性不孕	女方-盆腔及输卵管因素	1 左侧输卵管介入再造术后 2 右侧输卵管切除术后 3 男性弱畸形精子症	48	14	1	2	25	11	0	无	无	有，子宫直肠窝 25 ml,性状为血性			8	2	10	G-MOPS	G-MOPSPLUS	G-1	G-IVF	15	CO	新鲜	手淫	4	15	淡黄	2.9	97	13	32	5	50	85	密度梯度离心法	Isolate	1.5	1	1
25	初婚	无业	23	初婚	无业	1	短效长方案	IVF	继发性不孕	女方-盆腔及输卵管因素	双侧输卵管切除术后	20	10	2	5	8	7	0	无	无	有，子宫直肠窝 40 ml,性状淡血性			6	6	12	G-MOPS	GB	G-1	G-IVF	14	CO	新鲜	手淫	5	15	淡黄	2	106	19	45	6	30	85	密度梯度离心法	Isolate	1.4	1	1
29	初婚	职工	29	初婚	公务员	3	长方案	IVF	原发性不孕	女方-盆腔及输卵管因素		50	15	50	15	23	15	15	无	有	有	10	9	10	9	19	G-MOPS	G-mops+HSA	G-IVF	G-IVF	15	Vitrolife	新鲜	手淫	4	10	淡黄	3.5	105.00	3	47	16	34	85	密度梯度离心法	Isolate	1.5	1	1
26	初婚	无业	28	初婚	农民	1	长方案	IVF	继发性不孕	原因不明		41	13	41	13	17	10	13	无	无	无	3	3	3	3	6	G-MOPS	G-mops+HSA	G-IVF	G-IVF	17	Vitrolife	新鲜	手淫	3	10	淡黄	2	320.00	1	31	20	48	85	上游法	Isolate		1.5	1.5
27	初婚	干部	34	初婚	军人	1	长方案	IVF	原发性不孕	女方-盆腔及输卵管因素		18	9	18	9	1	1	9	无	无	无	12	9	12	9	21	mHTF	MHTF+10%HS	SIFM	SIFM	16	Vitrolife	新鲜	手淫	3	13	淡黄	2.1	41.00	9	46	4	41	85	密度梯度离心法	Isolate	1	1	1
24	初婚	自由	24	初婚	自由	1	长方案	IVF	原发性不孕	女方-盆腔及输卵管因素		850	7	150	2	0	0	2	无	无	无	8	17	8	13	21	K-SIFB	K-SIGB-50	G-1	G-IVF	15	vitrolife	新鲜	手淫	3		淡黄	3.9	150	5	30	20	45	85	密度梯度离心法	Isolate	1.5	1	1
33	初婚	农民	35	初婚	农民	1	长方案	IVF	继发性不孕	女方-盆腔及输卵管因素		925	8	150	2	0	0	2	无	无	有，子宫直肠窝 25 ml,性状淡粉色、			8	5	13	K-SIFB	sigb	K-SICM	K-SIFM	18	sico	新鲜	手淫	3	10	淡黄	1.5	120	9	20	28	43	85	密度梯度离心法	Isolate	1	1	1
28	初婚	个体	25	初婚	个体	2	短效长方案	IVF	继发性不孕	女方-盆腔及输卵管因素		17	9	2	4	0	0	0	无	无	有，子宫直肠窝13ml,性状为血性	12	7	8	5	13	K-SIFB	sigb	K-SICM	K-SIFM	16	sico	新鲜	手淫	5	15	淡黄	1.6	85	5	45	13	37	85	密度梯度离心法	Isolate	1.6	1	1
30	初婚	无业	32	初婚	司机	1	拮抗剂方案	IVF	原发性不孕	女方-盆腔及输卵管因素		51	12	3	3	1	1	0				5	5	4	4	8	G-MOPS	G-MOPS+HSA	G-1	G-IVF	17	vitrolife	新鲜	手淫	5	5	淡黄	4.5	110	11	37	10	42	85	密度梯度离心法	Isolate	1.5	1	1
34	初婚	无业	32	初婚	经商	2	短效长方案	IVF	继发性不孕	女方-盆腔及输卵管因素	1 双侧输卵管不全梗阻伴伞端粘连 2 LVF-ET助孕术后（一次） 3 男性弱精子症	28	12	2	4	0	0	0	无	无	无			7	9	16	G-MOPS	G-IVF	G-1	G-IVF	19	VITROLIFE	新鲜	手淫	5	30	淡黄	5	120	13	36	4	47	85	密度梯度离心法	Isolate	2	1	1
36	初婚	个体	37	初婚	个体	2	拮抗剂方案	IVF	继发性不孕	女方-盆腔及输卵管因素	1 输卵管因素 （一侧输卵管切除术后，一侧输卵管积水） 2 子宫内膜息肉电切术后 3 男性弱精子症	44	7	4	8	6	6	0	无	无	无			2	4	6	G-MOPS	G-MOPSPLUS	G-1	G-IVF	19	CO	新鲜	手淫	5	15	淡黄	3.8	101	16	25	1	58	85	密度梯度离心法	Isolate	1.5	1	1
29	初婚	会计	28	初婚	工程师	2	短效长方案	IVF	继发性不孕	女方-盆腔及输卵管因素	1 子宫内膜异症 2 双侧卵巢巧克力囊肿剥除术后 3 双侧输卵管积水	87	15	3	4	14	9	0	无	无	无			0	4	4	G-MOPS	G-MOPSPLUS	G-1	G-IVF	18	CO	新鲜	手淫	3	10	淡黄	3	201	23	46	12	19	85	密度梯度离心法	Isolate	1.5	1	1
32	初婚	无业	36	初婚	无业	1	短效长方案	IVF	继发性不孕	女方-盆腔及输卵管因素	1 左侧输卵管梗阻 2 双侧输卵管囊肿剥离术后 3 男性弱，畸形精子症	38	11	2	6	10	7	0	无	无	有，子宫直肠窝16ml,性状淡血性			6	3	9	FB	GB	CM	FM	16	CO	新鲜	手淫	3	10	淡黄	2.7	80	5	40	37	18	85	密度梯度离心法	Isolate	1.5	1	1
37	初婚	职工	37	初婚	职工	1	短效长方案	IVF	继发性不孕	女方-盆腔及输卵管因素		3900	11	150	2	1650	11	2	无	无	有，右卵巢旁8ml，性状为血性	4	3	3	3	6	G-MOPS	G-Mops+HSA	G-1	G-IVF	14	vitrolife	新鲜	手淫	3	10	淡黄	3.9	50	5	46	18	31	85	密度梯度离心法	Isolate	1	1	1
32	初婚	教师	37	初婚	工人	1	长方案	IVF	继发性不孕	女方-盆腔及输卵管因素		4950	12	150	4	2400	12	4	无	无	无	5	6	5	6	11	G-MOPS	G-Mops+HSA	G-1	G-IVF	15	vitrolife	新鲜	手淫	3	15	淡黄	3.2	74	2	43	15	40	85	密度梯度离心法	Isolate	1.6	1	1
30	初婚	无业	35	初婚	工人	1	长方案	IVF	继发性不孕	原因不明		2100	11	100	2	750	6	2	无	无	无	5	8	4	4	8	K-SIFB	sigb	K-SICM	K-SIFM	15	sico	新鲜	手淫	3	10	淡黄	2.3	160	1	33	9	57	85	密度梯度离心法	Isolate	1.2	1	1
33	初婚	教师	33	初婚	职员	1	短效长方案	IVF	原发性不孕	女方-盆腔及输卵管因素	1 输卵管因素 2 盆腔粘连分离术后 3 双侧输卵管造口术后	20	10	3	3	7	7	0	无	无	无			8	4	12	G-MOPS	G-MOPSPLUS	G-1	G-IVF	17	CO	新鲜	手淫	5	20	淡黄	2	73	15	32	9	44	85	密度梯度离心法	Isolate	1.4	1	1
31	再婚	农民	28	再婚	农民	2	短效长方案	IVF	继发性不孕	女方-盆腔及输卵管因素	双侧输卵管梗阻伴积水 男性畸形精子症	27	10	3	4	6	6	0						8	9	17	FB	GB	CM	FM	18	CO	新鲜	手淫	3	10	淡黄	3.2	70	5	37	18	40	85	密度梯度离心法	Isolate	1.5	1	1
25	初婚	职员	28	初婚	无业	1	短效长方案	IVF	继发性不孕	女方-盆腔及输卵管因素	双侧输卵管梗阻 双侧输卵管介入再通术后 男性弱精子症	28	12	1	4	3	3	0	无	无	无			5	6	11	FB	GB	CM	FM	17	CO	新鲜	手淫	4	10	淡黄	2.4	99	10	34	6	50	85	密度梯度离心法	Isolate	1.5	1	1
31	初婚	无业	32	初婚	工人	1	超长方案	IVF	继发性不孕	女方-盆腔及输卵管因素		32	9	32	9	9	9	0	无	无	无			2	4	6	K-SIFB	sigb	K-SICM	K-SIFM	16	sico	新鲜	手淫	3	10	淡黄	3.2	150	10	25	13	52	85	上游	Isolate
22	初婚	无	26	初婚	自由	2	超长方案	IVF	原发性不孕	女方-盆腔及输卵管因素	1 左侧输卵管梗阻 2 右侧输卵管积水	26	10	2	3	5	5	0	无	有 右侧输卵管积水16ml，性状浅茶色				7	8	15	G-MOPS	G-MOPSPLUS	G-1	G-IVF	16	CO	新鲜	手淫	3	15	淡黄	3.2	65	7	70	3	20	85	密度梯度离心法	Isolate	1.5	1	1
33	初婚	营业员	33	初婚	营业员	1	长方案	IVF	继发性不孕	女方-盆腔及输卵管因素		16	7	16	7	0	0	7	无	无	无	10	3	10	3	13	G-MOPS	G-GAMETE	G-IVF	G-IVF	18	Vitrolife	新鲜	手淫	5	10	淡黄	3	152.00	11	54	8	27	85	上游法	Isolate		1.5	1.5
30	初婚	无业	32	初婚	个体	1	长方案	IVF	继发性不孕	女方-盆腔及输卵管因素		24	8	24	8	8	8	8	无	无	无	0	8	0	8	8	G-MOPS	G-mops+HSA	G-IVF	G-IVF	16	Vitrolife	新鲜	手淫	4	15	淡黄	3.2	155.00	10	51	14	25	85	上游法	Isolate		1.5	1.5
27	初婚	护士	26	初婚	司机	1	长方案	IVF	继发性不孕	女方-盆腔及输卵管因素		18	8	18	8	3	3	8	无	无	有	21	15	21	15	36	G-MOPS	G-mops+HSA	G-IVF	G-IVF	18	Vitrolife	新鲜	手淫	5	20	淡黄	4.2	125.00	6	34	6	54	85	密度梯度离心法	Isolate	1.5	1	1
26	初婚	无业	29	初婚	司机	1	长方案	IVF	原发性不孕	女方-盆腔及输卵管因素		33	12	33	12	15	12	12	无	无	无	7	5	7	5	12	G-MOPS	G-mops+HSA	G-IVF	G-IVF	15	Vitrolife	新鲜	手淫	3	10	淡黄	3	125.00	0	37	6	57	85	密度梯度离心法	Isolate	1.4	1	1
31	初婚	职员	33	初婚	教师	1	长方案	IVF	继发性不孕	女方-盆腔及输卵管因素		28	10	28	10	9	6	10	无	有	无	5	10	5	10	15	mHTF	MHTF+10%HS	SIFM	SIFM	16	COOK	新鲜	手淫	5	18	淡黄	3	155.00	15	38	5	42	85	上游法	Isolate		1.5	1.5
27	初婚	个体	30	初婚	个体	1	长效长方案	IVF	原发性不孕	女方-盆腔及输卵管因素	1 排卵障碍 2 人工授精助孕术后（一次）	21	9	2	2	1	1	0	无	有	无	15	12	15	12	27	G-MOPS	G-mops+HSA	SIFM	SIFM	18	Vitrolife	新鲜	手淫	4	20	淡黄	4.2	135.00	4	42	7	47	85	密度梯度离心法	Isolate	1.5	1	1
37	初婚	无业	37	初婚	个体	1	短效长方案	IVF	继发性不孕	女方-盆腔及输卵管因素	1 输卵管因素（一侧输卵管切除术后） 2 人工授精助孕术后 3 IVF-ET助孕术后 4 男性弱精子症	39	13	39	13	14	10	13	无	无	有	4	6	4	6	10	G-MOPS	G-mops+HSA	G-IVF	G-IVF	17	Vitrolife	新鲜	手淫	3		淡黄	1.5	32.00	4	42	19	35	85	密度梯度离心法	Isolate	0.5	1	1
36	初婚	工人	35	初婚	工人	1	长方案	IVF	继发性不孕	女方-盆腔及输卵管因素	1 双侧输卵管梗阻伴积水 2 双侧输卵管介入再造术后 3 侧输卵管造口术后	32	12	32	12	7	4	12	无	有	有	3	7	3	7	10	G-MOPS	G-mops+HSA	G-IVF	G-IVF	16	Vitrolife	新鲜	手淫	4	10	淡黄	2	26.00	0	60	10	30	85	密度梯度离心法	Isolate	1.5	1	1
28	初婚	无业	27	初婚	无业	1	短效长方案	IVF	继发性不孕	女方-盆腔及输卵管因素		925	8	150	2	0	0	2	无	无	无	5	8	5	8	13	G-MOPS	G-mops+HSA	G-IVF	G-IVF	16	Vitrolife	新鲜	手淫	5	10	淡黄	2	76.00	5	46	11	38	85	密度梯度离心法	Isolate	1.5	1	1
26	初婚	无业	27	初婚	无业	1	短效长方案	IVF	继发性不孕	女方-盆腔及输卵管因素		1350	9	150	2	0	0	2	无	有 左侧输卵管积水13 ml,性状无色清亮	有，子宫直肠窝 70 ml,性状为血性	4	12	4	12	16	G-MOPS	G-Mops+HSA	G-1	G-IVF	15	vitrolife	新鲜	手淫	5		淡黄	4.8	38	3	30	19	48	85	密度梯度离心法	Isolate	1.5	1	1
28	初婚	职工	30	初婚	军人	1	短效长方案	IVF	原发性不孕	女方-盆腔及输卵管因素		19	9	2	2	0	0	0	无	无	有，子宫直肠窝 20 ml,性状血性			7	12	19	K-SIFB	sigb	K-SICM	K-SIFM	16	sico	新鲜	手淫	4	10	淡黄	3.2	87	21	24	8	47	85	密度梯度离心法	Isolate	1.5	1	1
36	再婚	职员	34	再婚	工人	2	长方案	IVF	继发性不孕	女方-盆腔及输卵管因素		2250	10	150	2	900	7	2	无	无	无	13	6	10	6	16	G-MOPS	G-Mops+HSA	K-SICM	K-SIFM	13	vitrolife	新鲜	手淫	3	10	淡黄	1.5	17	1	39	20	41	85	密度梯度离心	Isolate	1.5	1	1
35	初婚	农民	37	初婚	农民	3	长效长+思则凯	IVF	原发性不孕	女方-盆腔及输卵管因素		5475	13	225	2	1125	7	2	无	无	无	3	14	2	11	13	G-MOPS	K-SIGB-50	K-SICM	K-SIFM	18	vitrolife	新鲜	手淫	3		淡黄	2.6	4	2	25	25	48	85		Isolate	1	1	1
32	初婚	自由职业	32	初婚	教师	1	短效长方案	IVF	继发性不孕	女方-盆腔及输卵管因素		1775	9	150	2	675	9	2	无	无	无			11	7	18	K-SIFB	sigb	K-SICM	K-SIFM	19	VITROLIFE	新鲜	手淫	5	20	淡黄	1.7	51	3	30	22	45	85	密度梯度离心法	Isolate	1.5	1	1
28	初婚	护士	31	初婚	个体	1	短效长方案	IVF	继发性不孕	女方-盆腔及输卵管因素	输卵管因素 人工授精助孕术后（二次）	31	11	2	2	9	7	0	无	无	有，子宫直肠窝12 ml,性状为血性			7	9	16	G-MOPS	G-MOPSPLUS	G-1	G-IVF	17	CO	新鲜	手淫	4	10	淡黄	2.8	250	32	22	3	43	85	密度梯度离心法	Isolate	1.5	1	1
31	初婚	职工	33	初婚	自由职业	1	长方案	IVF	继发性不孕	女方-盆腔及输卵管因素		1450	8	225	4	0	0	4	无	无	有，子宫直肠窝26ml,性状为血性	9	10	7	8	15	K-SIFB	sigb	cm	fm	15	sico	新鲜	手淫	5	10	淡黄	1.8	160	2	19	21	58	85	密度梯度离心法	Isolate	1.5	1	1
36	初婚	工人	37	初婚	干部	2	长方案	IVF	继发性不孕	女方-盆腔及输卵管因素		36	14	36	14	9	9	14	无	无	无	7	13	7	13	20	G-MOPS	G-GAMETE	G-IVF	G-IVF	18	Vitrolife	新鲜	手淫	5	5	淡黄	3.9	130.00	8	26	16	50	85	密度梯度离心法	Isolate	1.5	1	1
28	初婚	公务员	28	初婚	公务员	1	长方案	IVF	继发性不孕	女方-盆腔及输卵管因素		23	9	23	9	0	0	9	无	无	无	10	9	10	9	19	G-MOPS	G-mops+HSA	G-IVF	G-IVF	14	Vitrolife	新鲜	手淫	4	10	淡黄	2.8	114.00	14	35	5	46	85	上游法	Isolate		1.5	1.5
25	初婚	无业	27	初婚	司机	1	长效长方案	IVF	原发性不孕	女方-盆腔及输卵管因素		27	13	27	13	3	3	13	无	有	无	10	12	10	12	22	G-MOPS	G-mops+HSA	G-IVF	G-IVF	11	Vitrolife	新鲜	手淫	4	10	淡黄	2.3	127.00	16	38	5	41	85	密度梯度离心法	Isolate	1	1	1
29	初婚	个体	28	初婚	个体	1	短效长方案	IVF	继发性不孕	女方-盆腔及输卵管因素	1 双侧输卵管梗阻伴积水 2 双侧输卵管介入再造术后	29	12	29	12	11	8	12	无	无	无	3	3	3	3	6	G-MOPS	MHTF+10%HSA	G-IVF	G-IVF	18	Vitrolife	新鲜	手淫	4	11	淡黄	2.8	114.00	11	38	5	46	85	上游法	Isolate	1	1	1
27	初婚	无业	32	初婚	车工	1	拮抗剂方案	IVF	原发性不孕	女方-盆腔及输卵管因素		2622	9	150	2	1125	9	0	无	无	无			1	3	4	PBS	G-MOPS+HSA	G-1	G-IVF	15	vitrolife	新鲜	手淫	3	20	淡黄	3.8	130	6	35	18	41	85	密度梯度离心法	Isolate	1.5	1	1
37	初婚	职员	37	初婚	自由职业	2	短效长方案	IVF	继发性不孕	女方-盆腔及输卵管因素		29	11	2	4	0	0	0	无	无	有，子宫直肠窝11ml,性状为血性			4	6	10	G-MOPS	sigb	K-SICM	K-SIFM	17	vitrolife	新鲜	手淫	3	15	淡黄	3.2	21	12	61	0	29	85	密度梯度离心法	Isolate	1.5	1	1
28	初婚	无业	26	初婚	工人	2	短效长+思则凯	IVF	原发性不孕	女方-盆腔及输卵管因素		42	12	3	3	11	7	0	无	无	无			13	9	22	K-SIFB	sigb	K-SICM	K-SIFM	16	sico	新鲜	手淫	4	10	淡黄	2	90	16	43	6	35	85	密度梯度离心法	Isolate	1.5	1	1
36	初婚	干部	37	初婚	干部	1	短效长方案	IVF	原发性不孕	女方-盆腔及输卵管因素	双侧输卵管不全梗阻 男性弱精子症	32	9	3	6	0	0	0	无	无	无			2	2	4	K-SIFB	sigb	K-SICM	K-SIFM	15	sico	新鲜	手淫	4		淡黄	2.7	99	9	21	12	58	85	密度梯度离心法	Isolate	1.5	1	1
36	初婚	农民	37	初婚	农民	2	短效长方案	IVF	继发性不孕	女方-盆腔及输卵管因素		19	9	2	3	5	5	0	无	无	无			5	3	8	G-MOPS	G-MOPS+HSA	G-1	G-IVF	10	vitrolife	新鲜	手淫	3	15	淡黄	3.9	100	1	30	25	44	85	密度梯度离心法	Isolate	1.1	1	1
30	初婚	营业员	33	初婚	工人	1	短效长方案	IVF	原发性不孕	女方-盆腔及输卵管因素	1 输卵管因素 2 右侧输卵管切除术后 3 子宫内膜结核	28	9	2	5	6	6	0	无	无	有，子宫直肠窝 25 ml,性状为血性			8	9	17	G-MOPS	G-IVF	G-1	G-IVF	19	VITROLIFE	新鲜	手淫	4	10	淡黄	2.8	55	5	58	7	30	85	密度梯度离心法	Isolate	1.5	1	1
28	初婚	教师	29	初婚	个人	1	短效长+思则凯	IVF	原发性不孕	女方-盆腔及输卵管因素		2100	11	150	2	225	3	2	无	无	无	4	7	3	6	9	K-SIFB	G-MOPS+HSA	K-SICM	K-SIFM	18	vitrolife	新鲜	手淫	5	10	淡黄	2.1	85	8	26	7	59	85	密度梯度离心	Isolate	1.5	1	1
27	初婚	无业	30	初婚	工人	1	短效长方案	IVF	原发性不孕	女方-盆腔及输卵管因素		975	6	225	3	0	0	3	无	有 左侧 10 ml，淡黄色；右侧 8 ml，淡黄色。	无	12	11	7	8	15	G-MOPS	G-Mops+HSA	K-SICM	K-SIFM	18	vitrolife	新鲜	手淫	5	18	淡黄	4	35	1	34	12	53	85		Isolate	1.5	1	1
30	初婚	无业	31	初婚	无业	1	短效长方案	IVF	继发性不孕	女方-盆腔及输卵管因素		1350	8	150	2	150	2	2	无	无	有，子宫直肠窝 15ml,性状为血性	5	11	5	11	16	G-MOPS	G-Mops+HSA	G-1	G-IVF	15	vitrolife	新鲜	手淫	4	12	淡黄	4	85	12	53	3	32	85	密度梯度离心法	Isolate	1.5	1	1
30	再婚	教师	37	再婚	警察	3	长方案	IVF	继发性不孕	女方-盆腔及输卵管因素		4350	11	225	2	1275	11	2	无	无	有，子宫直肠窝 18 ml,性状为血性	8	6	8	6	14	K-SIFB	sigb	K-SICM	K-SIFM	17	sico	新鲜	手淫	4	10	淡黄	2.1	69	5	27	8	60	85	密度梯度离心法	Isolate	1	1	1
27	初婚	无业	37	初婚	工人	1	长方案	IVF	继发性不孕	女方-盆腔及输卵管因素	1 输卵管因素 2 右侧输卵管切除术后 3 盆腔粘连松解术后 4 左侧卵巢打孔术后	2600	10	225	2	450	6	2	无	无	有，子宫直肠窝 15 ml,性状为血性	4	9	4	7	11	G-MOPS	G-MOPS+HSA	G-1	G-IVF	15	vitrolife	新鲜	手淫	4	19	淡黄	3.3	49	5	27	9	59	85	密度梯度离心法	Isolate	1.3	1	1
23	初婚	个体	28	初婚	个体	1	长方案	IVF	原发性不孕	女方-盆腔及输卵管因素		1850	9	150	2	150	2	2	无	无	无			10	12	22	G-MOPS	G-MOPS+HSA	G-1	G-IVF	16	vitrolife	新鲜	手淫	4	10	淡黄	4.5	90	15	48	8	29	85	密度梯度离心法	Isolate	1.5	1	1
37	再婚	职员	37	再婚	工人	1	短效长方案	IVF	原发性不孕	女方-盆腔及输卵管因素	1 双侧输卵管梗阻 2 盆腔结核	48	11	2	3	12	9	0	无	无	无			4	5	9	G-MOPS	G-Mops Plus	G-1	G-IVF	15	VITROLIFE	新鲜	手淫	4	10	淡黄	2.3	69	5	39	4	50	85	密度梯度离心法	Isolate	1.5	1	1
34	再婚	农民	37	初婚	工人	1	拮抗剂方案	IVF	继发性不孕	女方-盆腔及输卵管因素	双侧输卵管梗阻	13	8	3	3	1	1	0	无	无	有，子宫直肠窝35ml,性状为血性			7	3	10	G-MOPS	GB	G-1	G-IVF	17	CO	新鲜	手淫	3	15	淡黄	6	120	30	49	5	16	85	密度梯度离心法	Isolate	1.5	1	1
32	初婚	护士	32	初婚	司机	1	长方案	IVF	继发性不孕	女方-盆腔及输卵管因素		5775	12	150	2	1800	11	2	无	无	无	3	3	2	2	4	G-MOPS	G-MOPS+HSA	G-1	G-IVF	19	vitrolife	新鲜	手淫	4	5	淡黄	3.8	125	28	44	4	24	85	密度梯度离心法	Isolate	1.5	1	1
34	初婚	无业	30	初婚	教师	1	拮抗剂方案	IVF	继发性不孕	女方-盆腔及输卵管因素		2625	11	150	2	825	10	2	无	无	有，子宫直肠窝 15 ml,性状清亮淡粉性			3	5	8	G-MOPS	G-MOPSPLUS	G-1	G-IVF	16	VITROLIFE	新鲜	手淫	5	25	淡黄	2.2	55	8	42	8	42	85	密度梯度离心法	Isolate	0.7	1	1
25	初婚	会计	28	初婚	个体	1	拮抗剂方案	IVF	继发性不孕	女方-盆腔及输卵管因素		2050	9	150	2	750	9	2	无	无	无			8	8	16	K-SIFB	sigb	K-SICM	K-SIFM	14	sico	新鲜	手淫	5	10	淡黄	5	31	2	38	18	42	85	密度梯度离心法	Isolate	1.5	1	1
34	初婚	无业	37	初婚	无业	2	超长方案	IVF	继发性不孕	女方-盆腔及输卵管因素		3450	11	150	45	1200	11	45	无	无	无	6	6	4	6	10	G-MOPS	G-Mops+HSA	K-SICM	K-SIFM	12	vitrolife	新鲜	手淫	3	20	淡黄	2.7	35	1	40	14	45	85	密度梯度离心	Isolate	0.7	1	1
26	初婚	中专	36	初婚	研究生	1	长方案	IVF	继发性不孕	女方-盆腔及输卵管因素		3350	11	150	2	1050	6	2	无	无	有，子宫直肠窝 30 ml,性状清亮淡黄色淡	11	9	11	9	20	K-SIFB	sigb	K-SICM	K-SIFM	16	sico	新鲜	手淫	5	25	淡黄	2.2	300	3	30	12	55	85	密度梯度离心法	Isolate	1	1	1
32	再婚	职员	37	再婚	教师	1	短效长方案	IVF	原发性不孕	女方-盆腔及输卵管因素		12	7	2	5	0	0	0	无	无	有，子宫直肠窝 36 ml,性状淡血性			5	8	13	G-MOPS	G-MOPS+HSA	G-1	G-IVF	15	K-SICO	新鲜	手淫	3	15	淡黄	2.1	36	8	30	29	33	85	密度梯度离心法	Isolate	1.5	1	1
31	初婚	教师	31	初婚	教师	1	拮抗剂方案	IVF	继发性不孕	女方-盆腔及输卵管因素	1 双侧输卵管不全梗阻 2 男性弱畸形精子症	30	10	3	3	1	1	0						4	5	9	G-MOPS	G-MOPSPLUS	G-1	G-IVF	18	CO	新鲜	手淫	3	15	淡黄	3	35	3	41	7	49	85	密度梯度离心法	Isolate	1.5	1	1
27	初婚	无业	26	初婚	无业	1	短效长方案	IVF	继发性不孕	女方-盆腔及输卵管因素	1 输卵管因素 2 双侧输卵管切除术后	24	9	3	4	0	0	0	无	无	有，子宫直肠窝50ml,性状为血性			8	4	12	G-MOPS	G-MOPSPLUS	G-1	G-IVF	15	CO	新鲜	手淫	4	10	淡黄	2.4	140	32	24	2	42	85	密度梯度离心法	Isolate	1.5	1	1
37	初婚	工人	37	再婚	干部	1	拮抗剂方案	IVF	继发性不孕	女方-盆腔及输卵管因素		1875	7	225	3	750	7	3	无	无	无			1	1	2	K-SIFB	sigb	K-SICM	K-SIFM	18	sico	新鲜	手淫	4	10	淡黄	4.8	85	5	57	10	28	85	密度梯度离心法	Isolate	1.5	1	1
29	初婚	个体	31	初婚	个体	1	短效长+思则凯	IVF	继发性不孕	女方-盆腔及输卵管因素		1350	9	100	2	150	2	2	无	无	无			8	11	19	G-MOPS	G-MOPSPLUS	G-1	G-IVF	15	VITROLIFE	新鲜	手淫	3	18	淡黄	2.7	56	2	31	38	29	85	密度梯度离心法	Isolate	1.5	1	1
34	初婚	职员	37	初婚	经理	1	短效长方案	IVF	继发性不孕	女方-盆腔及输卵管因素	右侧输卵管不全梗阻	56	13	2	5	22	10	0	无	无	有，子宫直肠窝 7 ml,性状为血性			7	6	13	FB	GB	CM	FM	16	CO	新鲜	手淫	5	28	淡黄	3.8	15	10	37	18	35	85	密度梯度离心法	Isolate	2.5	1	1
33	初婚	护士	34	初婚		1	短效长方案	IVF	继发性不孕	女方-盆腔及输卵管因素	1 双侧输卵管伞端粘连术后 2 双侧输卵管整形术后 3 盆腔粘连松解术后	57	11	3	4	19	8	0						2	4	6	G-MOPS	G-MOPSPLUS	G-1	G-IVF	18	CO	新鲜	手淫	4	10	淡黄	2.7	70	7	39	10	44	85	密度梯度离心法	Isolate	1.5	1	1
29	初婚	无业	30	初婚	职员	1	短效长方案	IVF	继发性不孕	女方-盆腔及输卵管因素		1150	8	150	2	0	0	2	无	无	无	12	13	12	18	30	G-MOPS	G-Mops+HSA	G-1	G-IVF	17	vitrolife	新鲜	手淫	3	15	淡黄	3.6	151	1	45	11	43	85	密度梯度离心法	Isolate	1	1	1
37	初婚	个人	37	初婚	干部	1	短效长+思则凯	IVF	继发性不孕	女方-盆腔及输卵管因素		2550	10	150	2	750	8	2	无	无	无	3	3	3	3	6	G-MOPS	G-Mops+HSA	K-SICM	K-SIFM	17	vitrolife	新鲜	手淫	5		淡黄	2.5	318	7	52	3	38	85	密度梯度离心法	Isolate	0.5	1	1
33	初婚	无业	34	初婚	军人	1	拮抗剂方案	IVF	原发性不孕	女方-盆腔及输卵管因素		38	10	3	3	10	10	0	无	无	有，子宫直肠窝 28 ml,性状为血性	3	1	3	1	4	K-SIFB	sigb	K-SICM	K-SIFM	18	sico	新鲜	手淫	4	10	淡黄	2.1	35	5	21	9	65	85	密度梯度离心法	Isolate	1.5	1	1
25	初婚	职员	29	初婚	职员	1	短效长方案	IVF	继发性不孕	女方-盆腔及输卵管因素	1 双侧输卵管梗阻 2 多囊卵巢综合征	31	13	1	6	5	5	0	无	无	有，子宫直肠窝 20 ml,性状为血性			9	9	18	G-MOPS	G-MOPS+HSA	G-1	G-IVF	15	VITROLIFE	新鲜	手淫	5	10	淡黄	3.2	110	11	30	13	46	85	密度梯度离心法	Isolate	1.5	1	1
34	初婚	工人	37	初婚	工人	1	GnRH拮抗剂	IVF	继发性不孕	女方-盆腔及输卵管因素		19	7	19	7	5	5	7	无	无	有	2	4	2	4	6	G-MOPS	G-mops+HSA	G-IVF	G-IVF	15	Vitrolife	新鲜	手淫	4	20	淡黄	2.8	130.00	5	20	10	65	85	密度梯度离心法	Isolate	0.8	1	1
28	初婚	护士	31	初婚	无业	1	长方案	IVF	原发性不孕	女方-盆腔及输卵管因素		29	13	29	13	13	8	13	无	无	有	8	4	8	4	12	G-MOPS	G-mops+HSA	G-IVF	G-IVF	16	Vitrolife	新鲜	手淫	3	15	淡黄	2.5	54.00	3	27	25	45	85	密度梯度离心法	Isolate	1.5	1	1
35	初婚	农民	37	初婚	农民	1	长方案	IVF	原发性不孕	女方-盆腔及输卵管因素		22	9	22	9	0	0	9	无	无	无	4	8	4	8	12	G-MOPS	G-GAMETE	G-IVF	G-IVF	17	Vitrolife	新鲜	手淫	7	5	淡黄	4.2	57.00	2	40	11	47	85	密度梯度离心法	Isolate	1.5	1	1
36	初婚	工人	37	初婚	工人	1	GnRH拮抗剂	IVF	继发性不孕	女方-盆腔及输卵管因素		24	9	24	9	3	3	9	有	无	无		6		6	6	G-MOPS	G-mops+HSA	G-IVF	G-IVF	15	Vitrolife	新鲜	手淫			淡黄	2.2	70.00	9	31	15	45	85	密度梯度离心法	Isolate	1.2	1	1
37	初婚	干部	37	初婚	干部	3	长方案	IVF	继发性不孕	女方-盆腔及输卵管因素		55	14	55	14	23	10	14	有	无	有	2	1	2	1	3	G-MOPS	G-mops+HSA	G-IVF	G-IVF	23	Vitrolife	新鲜	手淫	6	12	淡黄	1.6	95.00	11	37	5	47	85	密度梯度离心法	Isolate	1	1	1
32	初婚	无业	33	初婚	工人	1	短效长+思则凯	IVF	继发性不孕	女方-盆腔及输卵管因素		44	14	44	14	17	12	14	无	无	无	7	5	7	5	12	G-MOPS	G-GAMETE	G-IVF	G-IVF	16	Vitrolife	新鲜	手淫	3	10	淡黄	3.9	65.00	2	35	23	40	85	上游法	Isolate
35	再婚	无业	37	再婚	公务员	1	长方案	IVF	继发性不孕	女方-盆腔及输卵管因素		34	16	34	16	14	10	16	无	无	有	2	1	2	1	3	G-MOPS	MHTF	G-IVF	G-IVF	19	Vitrolife	新鲜	手淫	5	12	淡黄	2.6	35.00	0	48	16	36	85	密度梯度离心法	Isolate	1.5	1	1
35	初婚	无业	37	初婚	工人	1	短效长方案	IVF	继发性不孕	女方-盆腔及输卵管因素		23	9	3	4	0	0	0	无	无	有，子宫直肠窝11ml,性状为血性			3	6	9	G-MOPS	G-IVF	G-1	G-IVF	17	VITROLIFE	新鲜	手淫	4	10	淡黄	2.8	135	7	33	4	56	85	密度梯度离心法	Isolate	1.5	1	1
37	初婚	医生	37	初婚	干部	1	长方案	IVF	继发性不孕	女方-盆腔及输卵管因素		56	12	56	12	27	10	12	无	无	无	6	3	6	3	9	G-MOPS	G-GAMETE	G-IVF	G-IVF	16	Vitrolife	新鲜	手淫	5	5	淡黄	4.8	142.00	1	28	26	45	84	密度梯度离心法	Isolate	1.5	1	1
30	初婚	职员	31	初婚	职员	1	长效长方案	IVF	继发性不孕	女方-盆腔及输卵管因素		30	13	30	13	0	0	13	无	无	有	12	7	12	7	19	G-MOPS	G-mops+HSA	SIFM	SIFM	17	COOK	新鲜	手淫	4	12	淡黄	2.3	126.00	11	40	4	49	84	上游法	Isolate		1.5	1.5
29			31			1	短效长方案	IVF	继发性不孕	女方-盆腔及输卵管因素		35	11	3	6	2	2	0	无	无	无			8	8	16	G-MOPS	G-MOPS+HSA	G-1	G-IVF	15	vitrolife	新鲜	手淫	4	10	淡黄	2.8	71	5	33	5	57	84	密度梯度离心法	Isolate	1.8	1	1
38	初婚	无业	37	初婚	职工	1	长效长方案	IVF	继发性不孕	女方-盆腔及输卵管因素	1 双侧输卵管切除术后	71	16	3	2	9	6	0	无	无				5	13	18	G-MOPS	G-MOPSPLUS	G-1	G-IVF	18	CO	新鲜	手淫	3	10	淡黄	3.9	90	10	58	5	27	84	密度梯度离心法	Isolate	1.5	1	1
27	初婚	自由职业	29	初婚	职员	1	短效长+思则凯	IVF	继发性不孕	女方-盆腔及输卵管因素		2475	10	150	2	750	9	2	有 左23ml，性状：淡黄色,右158ml，性状：茶色	无	有，子宫直肠窝26ml,性状血性	9	11	6	10	16	G-MOPS	mHTF+10%HSA	K-SICM	K-SIFM	14	vitrolife	新鲜	手淫	5	10	淡黄	2.8	203	13	50	7	30	84	密度梯度离心	Isolate	1	1	1
35	初婚	个体	37	初婚	个体	4	拮抗剂方案	IVF	继发性不孕	女方-盆腔及输卵管因素		3900	10	225	5	1050	8	5	无	无	有，子宫直肠窝35ml,性状为血性			0	5	5	G-MOPS	G-MOPSPLUS	G-1	G-IVF	15	VITROLIFE	新鲜	手淫	4	10	淡黄	6	154	6	38	2	54	84	密度梯度离心法	Isolate	1.5	1	1
32	初婚	职员	29	初婚	职员	1	短效长方案	IVF	继发性不孕	女方-盆腔及输卵管因素	双侧输卵管不全梗阻	17	9	2	3	3	3	0	无	无	有，子宫直肠窝 10ml,性状为血性			6	10	16	G-MOPS	G-MOPSPLUS	G-1	G-IVF	17	CO	新鲜	手淫	5	15	淡黄	1.9	98	8	39	23	32	84	密度梯度离心法	Isolate	1.5	1	1
33	初婚	公务员	33	初婚	公务员	2	长方案	IVF	原发性不孕	女方-盆腔及输卵管因素		3150	11	150	2	225	2	2	无	无	无	8	4	8	2	10	G-MOPS	G-MOPSPLUS	G-1	G-IVF	16	sico	新鲜	手淫	3	10	淡黄	3.6	50	4	25	29	42	84	密度梯度离心法	Isolate	1.5	1	1
26	初婚	无业	31	初婚	个体	1	短效长方案	IVF	继发性不孕	女方-盆腔及输卵管因素	1 双侧输卵管积水	36	12	2	4	9	6	0	无	有 左侧输卵管积水 30ml,性状洗肉水样	有，子宫直肠窝55 ml,性状淡血性			9	8	17	G-MOPS	G-IVF	G-1	G-IVF	20	VITROLIFE	新鲜	手淫	4	20	淡黄	4	126	16	43	4	37	84	密度梯度离心法	Isolate	1.4	1	1
27	初婚	公务员	29	初婚	职员	1	长方案	IVF	原发性不孕	女方-盆腔及输卵管因素		35	12	35	12	4	4	12	无	无	无	3	7	3	7	10	G-MOPS	MHTF	G-IVF	G-IVF	17	Vitrolife	新鲜	手淫			淡黄	1.7	63.00	0	26	10	64	84	密度梯度离心法	Isolate	1.7	1	1
37	初婚	农民	36	初婚	农民	2	长方案	IVF	继发性不孕	女方-盆腔及输卵管因素		48	12	48	12	18	9	12	无	无	有	8	3	8	3	11	G-MOPS	G-GAMETE	G-IVF	G-IVF	17	Vitrolife	新鲜	手淫	5	30	淡黄	3	61.00	7	35	5	53	84	密度梯度离心法	Isolate	1.4	1	1
37	初婚	职员	30	初婚	干部	1	短方案	IVF	原发性不孕	女方-盆腔及输卵管因素		35	10	35	10	13	9	10	无	无	无	4	2	4	2	6	G-MOPS	G-GAMETE	G-IVF	G-IVF	19	Vitrolife	新鲜	手淫	5	20	淡黄	2	31.00	4	28	13	55	84	密度梯度离心法	Isolate	1.5	1	1
36	初婚	工人	37	初婚	工人	1	短效长方案	IVF	继发性不孕	女方-盆腔及输卵管因素		36	9	3	5	0	0	0	无	有 左侧输卵管积水6 ml,陈旧性	有，子宫直肠窝26ml,性状淡血性			3	3	6	G-MOPS	G-MOPS+HSA	G-1	G-IVF	17	vitrolife	新鲜	手淫	4	10	淡黄	2.8	92	8	42	6	44	84	密度梯度离心法	Isolate	1.5	1	1
33	再婚	无业	32	再婚	无业	1	短效长方案	IVF	继发性不孕	女方-盆腔及输卵管因素		44	10	2	2	15	10	0	无	无	无			4	5	9	K-SIFB	sigb	K-SICM	K-SIFM	17	vitrolife	新鲜	手淫	5	18	淡黄	3	46	14	47	10	29	84	密度梯度离心法	Isolate	1.4	1	1
31	初婚	工人	33	初婚	工人	1	长方案	IVF	原发性不孕	女方-盆腔及输卵管因素		1650	10	100	2	0	0	2	无	无	有，子宫直肠窝 10 ml,性状为血性			9	7	16	K-SIFB	sigb	K-SICM	K-SIFM	17	sico	新鲜	手淫	4	10	淡黄	4	77	3	62	9	26	84	密度梯度离心法	Isolate	1.5	1	1
36	再婚	无业	37	再婚	教师	2	拮抗剂方案	IVF	继发性不孕	女方-盆腔及输卵管因素		3075	11	150	2	375	5	2	无	无	无			5	5	10	G-MOPS	G-MOPSPLUS	G-1	G-IVF	15	VITROLIFE	新鲜	手淫	5	10	淡黄	2.3	615	2	23	20	55	84	密度梯度离心法	Isolate	1	1	1
37	初婚	无业	37	初婚	经理	1	短方案	IVF	继发性不孕	女方-盆腔及输卵管因素		41	14	41	14	12	11	14	无	无	无	2	4	2	4	6	MHTF	MHTF	G-IVF	G-IVF	18	Vitrolife	新鲜	手淫	5	20	淡黄	3	95.00	5	48	14	33	84	上游法	Isolate		1.5	1.5
37	初婚	检验员	37	初婚	设计员	1	长方案	IVF	原发性不孕	女方-盆腔及输卵管因素		37	13	37	13	12	10	13	无	无	无	1	8	1	8	9	G-MOPS	G-GAMETE	G-IVF	G-IVF	15	Vitrolife	新鲜	手淫	3	15	淡黄	1.7	121.00	12	44	6	38	84	密度梯度离心法	Isolate	0.7	1	1
27	初婚	无业	27	初婚	司机	1	长方案	IVF	原发性不孕	女方-盆腔及输卵管因素		17	9	17	9	0	0	9	无	有	无	8	5	8	5	13	K-SIFB-100	K-SIGB-50	K-SIFM-20	K-SIFM-20	17	K-SICO-50	新鲜	手淫	4	15	淡黄	3	68.00	5	41	7	47	84	密度梯度离心法	Isolate	1.4	1	1
31	初婚	旅行社	31	初婚	工程师	1	长方案	IVF	原发性不孕	女方-盆腔及输卵管因素		28	10	28	10	9	9	10	无	无	无	10	2	10	2	12	G-MOPS	G-GAMETE	G-IVF	G-IVF	19	Vitrolife	新鲜	手淫	5	12	淡黄	1.5	45.00	8	26	13	53	84	密度梯度离心法	Isolate	1.5	1	1
31	初婚	工人	31	初婚	工人	1	长方案	IVF	继发性不孕	女方-盆腔及输卵管因素		28	12	28	12	9	9	12	无	有	无	10	10	10	10	20	G-MOPS	G-mops+HSA	G-IVF	G-IVF	17	Vitrolife	新鲜	手淫	5	20	淡黄	3.9	114.00	19	32	19	30	84	上游法	Isolate		1.5	1.5
28	初婚	无业	36	初婚	干部	1	长方案	IVF	继发性不孕	女方-盆腔及输卵管因素		35	10	35	10	9	5	10	无	无	有	11	17	11	16	28	G-MOPS	G-mops+HSA	G-IVF	G-IVF	14	Vitrolife	新鲜	手淫	4	5	淡黄	1.8	38.00	21	49	4	26	84	上游法	Isolate		1.5	1.5
37	初婚	农民	37	初婚	农民	1	GnRH拮抗剂	IVF	继发性不孕	女方-盆腔及输卵管因素		34	8	34	8	34	8	8	无	无	无	1	3	1	3	4	G-MOPS	G-GAMETE	G-IVF	G-IVF	16	Vitrolife	新鲜	手淫	7	17	淡黄	3.4	123.00	11	26	6	57	84	密度梯度离心法	Isolate	1	1	1
30	再婚	工程	29	初婚	司机	1	短效长方案	IVF	继发性不孕	女方-盆腔及输卵管因素		1100	8	150	2	0	0	2	无	无	有，子宫直肠窝10ml,性状为血性	5	7	5	7	12	G-MOPS	K-SIGB-50	K-SICM	K-SIFM	15	vitrolife	新鲜	手淫	5	12	淡黄	3.2	46	10	50	7	33	84	密度梯度离心法	Isolate	1.5	1	1
31	初婚	教师	31	初婚	干部	2	短效长方案	IVF	原发性不孕	女方-盆腔及输卵管因素		21	10	2	5	0	0	0	无	无	无			3	16	19	K-SIFB	sigb	K-SICM	K-SIFM	15	vitrolife	新鲜	手淫	4	10	淡黄	4	152	12	51	5	32	84	密度梯度离心法	Isolate	1.5	1	1
37	初婚	个体	37	初婚	干部	1	拮抗剂方案	IVF	继发性不孕	女方-盆腔及输卵管因素	1.左侧输卵管梗阻 2.右侧输卵管切除术后	32	9	2	3	12	9	0	无	无	无			5		5	K-SIFB	sigb	K-SICM	K-SIFM	17	sico	新鲜	手淫	4	10	淡黄	2.3	178	21	24	9	46	84	密度梯度离心法	Isolate	1.5	1	1
28	初婚	教师	29	初婚	司机	1	拮抗剂方案	IVF	原发性不孕	女方-盆腔及输卵管因素	1 双侧输卵管梗阻 2 IVF-ET助孕术后（一次）	29	9	2	2	10	8	0	无	无				4	9	13	G-MOPS	G-IVF	G-1	G-IVF	17	VITROLIFE	新鲜	手淫	4	10	淡黄	2.4	69	11	25	9	55	84	密度梯度离心法	Isolate	1.5	1	1
37	初婚	个体	37	初婚	个体	1	短效长方案	IVF	继发性不孕	女方-盆腔及输卵管因素		5100	12	225	4	2475	12	4	无	无	有，子宫直肠窝10ml,性状陈旧性淡血色	0	2	0	2	2	G-MOPS	G-Mops+HSA	G-1	G-IVF	15	vitrolife	新鲜	手淫	3	15	淡黄	5.2	20	1	21	27	51	84	密度梯度离心法	Isolate	1.5	1	1
36	再婚	个体	37	初婚		1	长方案	IVF	继发性不孕	女方-盆腔及输卵管因素		1575	10	225	3	0	0	3	无	有 右侧输卵管积水 12ml，性状淡粉色	无	4	6	4	5	9	K-SIFB	sigb	K-SICM	K-SIFM	16	sico	新鲜	手淫	4	10	淡黄	2.8	227	14	47	6	33	84	密度梯度离心法	Isolate	1	1	1
27	初婚	职员	32	初婚	无业	1	长方案	IVF	继发性不孕	女方-盆腔及输卵管因素		1975	12	100	2	375	3	2	无	无	无	6	7	6	6	12	G-MOPS	G-MOPS+HSA	G-1	G-IVF	15	vitrolife	新鲜	手淫	4		淡黄	4.8	135	15	42	5	38	84	密度梯度离心法	Isolate	1.5	1	1
28	初婚	无业	29	初婚	司机	1	短效长方案	IVF	原发性不孕	女方-盆腔及输卵管因素	1 双侧输卵管梗阻 2 双侧输卵管介入再造术后	29	14	1	2	10	10	0	无	无	有，子宫直肠窝 4ml,性状为血性			11	11	22	G-MOPS	G-IVF	G-1	G-IVF	19	VITROLIFE	新鲜	手淫	4	10	淡黄	3.4	215	27	34	2	37	84	密度梯度离心法	Isolate	1.5	1	1
30	初婚	职员	32	初婚	职员	1	短效长方案	IVF	原发性不孕	女方-盆腔及输卵管因素	双侧输卵管梗阻	29	11	2	4	8	8	0	无	无	无			7	11	18	FB	GB	CM	FM	15	CO	新鲜	手淫	3	20	淡黄	3.2	56	12	30	16	42	84	密度梯度离心法	Isolate	1.3	1	1
26	初婚	保险	28	初婚	公务员	1	短方案	IVF	继发性不孕	女方-盆腔及输卵管因素		15	7	15	7	0	0	7	无	无	有	5	6	5	6	11	G-MOPS	G-GAMETE	G-IVF	G-IVF	21	Vitrolife	新鲜	手淫	2	12	淡黄	2.8	48.00	12	55	10	23	84	上游法	Isolate		1.5	1.5
32	初婚	电厂职员	37	初婚	电厂职员	1	长方案	IVF	继发性不孕	女方-盆腔及输卵管因素		20	10	20	10	0	0	10	无	无	无	8	6	8	6	14	G-MOPS	G-mops+HSA	G-IVF	G-IVF	17	Vitrolife	新鲜	手淫	5	15	淡黄	6	60.00	3	33	13	51	84	密度梯度离心法	Isolate	1.5	1	1
28	初婚	无业	28	初婚	无业	1	短效长方案	IVF	继发性不孕	女方-盆腔及输卵管因素		28	11	3	9	0	0	0	无	无	有，子宫直肠窝 35 ml,性状为血性			6	4	10	K-SIFB	sigb	K-SICM	K-SIFM	16	vitrolife	新鲜	手淫	3	10	淡黄	48	130	24	28	2	46	84	密度梯度离心法	Isolate	1.5	1	1
37	初婚	无业	37	初婚	工人	2	拮抗剂方案	IVF	继发性不孕	女方-盆腔及输卵管因素		22	7	2	3	5	5	0	无	无	有，子宫直肠窝5ml,性状淡血水性	3		3		3	K-SIFB	sigb	K-SICM	K-SIFM	17	sico	新鲜	手淫	4	10	淡黄	3	155	31	38	2	29	84	密度梯度离心法	Isolate	1.5	1	1
33	初婚	营业员	37	初婚	业务员	1	短效长+思则凯	IVF	原发性不孕	女方-盆腔及输卵管因素		1800	9	225	2	375	3	0	无	无	无	8	4	5	4	9	G-MOPS	G-IVF	G-1	G-IVF	15	VITROLIFE	新鲜	手淫	3	15	淡黄	1.8	436	24	33	7	36	84	密度梯度离心法	Isolate	1.5	1	1
28	初婚	个体	37	再婚	个体	1	短效长方案	IVF	继发性不孕	女方-盆腔及输卵管因素		850	7	150	2	0	0	2	无	无	有，子宫直肠窝 9 ml,性状为血性	7	8	6	7	13	G-MOPS	G-Mops+HSA	K-SICM	K-SIFM	11	vitrolife	新鲜	手淫	3	20	淡黄	2.4	7	3	48	15	34	84	密度梯度离心法	Isolate	1.4	1	1
35	初婚	个体	37	初婚	个体	1	短效长方案	IVF	继发性不孕	女方-盆腔及输卵管因素	1 输卵管因素 2 左侧输卵管切除术后 3 盆腔粘连松解术后 4 男性弱精子症	73	13	2	2	21	11	0	无	无	无			5	2	7	G-MOPS	G-IVF	G-1	G-IVF	17	VITROLIFE	新鲜	手淫	4	10	淡黄	2.2	165	20	42	2	36	84	密度梯度离心法	Isolate	1.5	1	1
30	再婚	无业	33	再婚	个体	1	短效长方案	IVF	继发性不孕	女方-盆腔及输卵管因素		3975	13	150	2	525	4	2	无	无	有，子宫直肠窝 30 ml,性状为血性	5	3	4	2	6	G-MOPS	G-Mops+HSA	G-1	G-IVF	15	vitrolife	新鲜	手淫	3	18	淡黄	3.2	160	2	43	27	28	84	上游	Isolate
27	初婚	个体	27	初婚	职员	1	短效长方案	IVF	继发性不孕	女方-盆腔及输卵管因素		5100	14	150	2	900	7	0	无	无	无	14	0	12		12	FB	G-MOPSPLUS	G-1	G-IVF	15	VITROLIFE	新鲜	手淫	4	5	淡黄	4	97	21	48	7	24	84	密度梯度离心法	Isolate	1.5	1	1
28	初婚	职员	29	初婚	职员	1	长效长方案	IVF	原发性不孕	女方-盆腔及输卵管因素		50	10	50	10	22	10	0	无	无	无			3	3	6	K-SIFB	sigb	K-SICM	K-SIFM	18	vitrolife	新鲜	手淫	5	18	淡黄	2.7	60	3	36	20	41	84	密度梯度离心法	Isolate	1.5	1	1
32	初婚	会计	33	初婚	律师	1	短效长方案	IVF	继发性不孕	女方-盆腔及输卵管因素		29	9	2	4	3	3	0	无	无	有，子宫直肠窝 25 ml,性状淡血性	5	7	5	5	10	K-SIFB	sigb	K-SICM	K-SIFM	17	sico	新鲜	手淫	4	12	淡黄	2.4	130	16	39	3	42	84	密度梯度离心法	Isolate	1.5	1	1
37	初婚	退休	37	初婚	无业	2	GnRH拮抗剂	IVF	继发性不孕	女方-盆腔及输卵管因素		4725	11	225	3	1950	10	3	无	无	无	1	3	1	3	4	G-MOPS	G-mops+HSA	G-IVF	G-IVF	18	Vitrolife	新鲜	手淫	3	25	淡黄	3.5	54	1	19	10	70	84	密度梯度离心	Isolate	1	1	1
30	初婚	无业	31	初婚	职员	1	短效长方案	IVF	继发性不孕	女方-盆腔及输卵管因素	1 右侧输卵管不全梗阻 2 左侧输卵管切除术后 3 男性畸形精子症	22	9	3	9	0	0	0	无	无	有，子宫直肠窝 18ml,性状淡血性			3	13	16	FB	GB	CM	FM	18	CO	新鲜	手淫	4	10	淡黄	3.8	75	17	33	6	44	84	密度梯度离心法	Isolate	1.5	1	1
37	再婚	化验员	35	再婚	业务员	1	短效长方案	IVF	继发性不孕	女方-盆腔及输卵管因素		1950	9	150	2	300	4	2	无	有 左侧输卵管积水15ml,性状黄色清亮	无			8	10	18	G-MOPS	G-MOPSPLUS	G-1	G-IVF	15	VITROLIFE	新鲜	手淫	5	15	淡黄	4.2	105	33	40	2	25	84	上游	Isolate
33			34			1	短效长方案	IVF	继发性不孕	女方-盆腔及输卵管因素	双侧输卵管梗阻 双侧输卵管疏通术后 左侧输卵管清胚造口术后	62	14	2	2	27	11	0	无	无	有，左侧卵巢旁25ML,性状血性			3	7	10	FB	G-MOPS plus	CM	G-IVF	16	CO	新鲜	手淫	5	20	淡黄	3.2	62	13	36	18	33	84	密度梯度离心法	Isolate	1.5	1	1
23	初婚	个体	29	初婚	个体	1	短效长方案	IVF	原发性不孕	女方-盆腔及输卵管因素		36	12	1	2	11	7	0	无	无	有，子宫直肠窝 10 ml,性状淡血性			8	11	19	K-SIFB	sigb	K-SICM	K-SIFM	15	sico	新鲜	手淫	3	15	淡黄	3	87	15	57	6	22	84	密度梯度离心法	Isolate	1.5	1	1
27	初婚	无业	27	初婚	无业	1	短效长方案	IVF	原发性不孕	不明原因	1 不明原因不孕 2 人工授精助孕术后（二次）	20	9	1	6	9	9	0	无	无	有，子宫直肠窝 13 ml,性状为血性			6	5	11	G-MOPS	G-Mops Plus	G-1	G-IVF	14	VITROLIFE	新鲜	手淫	4	10	淡黄	2.3	66	9	40	5	46	84	密度梯度离心法	Isolate	1.5	1	1
31	初婚	教师	30	初婚	工人	1	拮抗剂方案	IVF	继发性不孕	女方-盆腔及输卵管因素	1 右侧输卵管梗阻 2 双侧输卵管介入再造术后 3男性弱精子症	33	10	2	3	14	10	0	无	无	有，子宫直肠窝13ml,性状为血性	6	8	5	4	9	G-MOPS	G-Mops Plus	G-1	G-IVF	16	VITROLIFE	新鲜	手淫	4	15	淡黄	2.7	40	7	63	3	27	84	密度梯度离心法	Isolate	1.5	1	1
29	初婚	农民	33	初婚	个体	2	短效长+思则凯	IVF	继发性不孕	女方-盆腔及输卵管因素		3225	11	150	2	1125	10	2	无	无	无	6	5	4	3	7	G-MOPS	G-Mops+HSA	G-1	G-IVF	15	vitrolife	新鲜	手淫	3	5	淡黄	2.5	350	6	40	9	45	84	密度梯度离心法	Isolate	1	1	1
25	初婚	教师	26	初婚	职员	1	短效长方案	IVF	原发性不孕	女方-盆腔及输卵管因素	1 双侧输卵管不全梗阻伴积水 2 子宫内膜息肉电切术后	17	9	2	5	5	5	0	无	有 右侧输卵管积水3ml，性状无色清亮	有，子宫直肠窝43ml,性状淡血性			6	10	16	G-MOPS	G-IVF	G-1	G-IVF	15	VITROLIFE	新鲜	手淫	5	10	淡黄	3	105	7	38	4	51	84	密度梯度离心法	Isolate	1.5	1	1
37	初婚	干部	37	初婚	干部	1	长方案	IVF	原发性不孕	女方-盆腔及输卵管因素		21	9	21	9	4	4	9	无	无	无	10	5	10	5	15	G-MOPS	G-mops+HSA	G-IVF	G-IVF	14	Vitrolife	新鲜	手淫	4	10	淡黄	3.6	27.00	11	48	19	22	84	上游法	Isolate		1.5	1.5
28	初婚	干部	26	初婚	干部	1	长方案	IVF	原发性不孕	女方-盆腔及输卵管因素		23	9	23	9	8	8	9	无	有	有	10	3	10	3	13	G-MOPS	G-GAMETE	G-IVF	G-IVF	20	Vitrolife	新鲜	手淫	4	10	淡黄	3.4	56.00	0	48	27	25	84	密度梯度离心法	Isolate	1.5	1	1
30	初婚	工人	28	初婚	工人	1	长方案	IVF	原发性不孕	女方-盆腔及输卵管因素		70	17	70	17	41	11	17	无	无	无	4	1	4	1	5	G-MOPS	G-GAMETE	G-IVF	G-IVF	15	Vitrolife	新鲜	手淫	5	10	淡黄	5.6	81.00	6	38	16	40	84	密度梯度离心法	Isolate	1.5	1	1
34	初婚	职员	32	初婚	职员	1	长方案	IVF	原发性不孕	女方-盆腔及输卵管因素		18	10	18	10	0	0	10	无	无	有	6	10	6	10	16	G-MOPS	G-GAMETE	G-IVF	G-IVF	17	Vitrolife	新鲜	手淫	5	30	淡黄	2	83.00	1	27	17	55	84	密度梯度离心法	Isolate	1	1	1
27	初婚	无业	29	初婚	无业	1	短方案	IVF	原发性不孕	女方-盆腔及输卵管因素		11	7	11	7	0	0	7	无	无	无	3	10	3	10	13	G-MOPS	G-GAMETE	G-IVF	G-IVF	17	Vitrolife	新鲜	手淫	6	5	淡黄	5.8	60.00	0	40	21	39	84	上游法	Isolate
35	初婚	无业	36	初婚	无业	1	短效长+思则凯	IVF	继发性不孕	女方-盆腔及输卵管因素		2325	9	150	2	675	7	2	无	无	无			0	5	5	K-SIFB	sigb	K-SICM	K-SIFM	16	VITROLIFE	新鲜	手淫	3	16	淡黄	1.8	315	1	17	7	75	84	密度梯度离心法	Isolate	1	1	1
27	初婚	农民	27	初婚	农民	1	短效长方案	IVF	继发性不孕	女方-盆腔及输卵管因素	1 左侧输卵管梗阻伴积水 2 右侧输卵管不全梗阻 3 双子宫	37	11	2	6	10	7	0	无	无	有，子宫直肠窝10ml,性状为血性			9	10	19	G-MOPS	G-IVF	G-1	G-IVF	15	VITROLIFE	新鲜	手淫	5	10	淡黄	3	98	16	54	7	23	83	密度梯度离心法	Isolate	1.5	1	1
32	初婚	农民	37	初婚	农民	1	拮抗剂方案	IVF	原发性不孕	女方-盆腔及输卵管因素		2175	9	150	2	450	6	2	无	无	无	6	8	4	8	12	K-SIFB	sigb	K-SICM	K-SIFM	17	sico	新鲜	手淫	3	10	淡黄	2.4	130	2	45	14	39	83	密度梯度离心法	Isolate	1.5	1	1
30	初婚	无业	32	初婚	干部	2	长效长方案	IVF	原发性不孕	女方-盆腔及输卵管因素		1125	8	150	2	75	1	2	无	无	无	13	16	9	13	22	G-MOPS	G-Mops+HSA	G-1	G-IVF	17	vitrolife	新鲜	手淫	4	10	淡黄	2	187	20	43	15	22	83	密度梯度离心法	Isolate	1.2	1	1
21	初婚	无业	25	初婚	餐饮	1	短效长+思则凯	IVF	继发性不孕	女方-盆腔及输卵管因素		24	10	2	5	7	4	0	无	无	有，子宫直肠窝30ml,性状淡血水性			7	7	14	G-MOPS	sigb	G-1	G-IVF	17	vitrolife	新鲜	手淫	4	13	淡黄	2.8	135	8	51	6	35	83	密度梯度离心法	Isolate	1.5	1	1
31			32			2	短效长方案	IVF	继发性不孕	女方-盆腔及输卵管因素	1 输卵管因素 2 右侧输卵管切除术后 3 左侧输卵管伞端粘连分离术后	22	9	3	4	0	0	0	无	无	有，右侧卵巢旁+子宫直肠窝量12+25ml性状血性			8	5	13	FB	GB	CM	FM	18	CO	新鲜	手淫	5	15	淡黄	2.6	98	15	34	0	52	83	密度梯度离心法	Isolate	1.5	1	1
36	再婚	个体	37	再婚	个体	2	超长方案	IVF	继发性不孕	女方-盆腔及输卵管因素	1 双侧输卵管梗阻 2 男性弱精子症	26	11	3	3	0	0	0	无	无	有，子宫直肠窝 10 ml,性状为血性			7	3	10	G-MOPS	G-MOPSPLUS	G-1	G-IVF	15	CO	新鲜	手淫	5	5	淡黄	3.8	90	13	39	5	43	83	密度梯度离心法	Isolate	1.5	1	1
29	初婚		30	初婚		1	短效长方案	IVF	原发性不孕	不明原因	不明原因不孕 人工授精助孕术后(四次）	12	8	2	10	0	0	0	无	无	无			4	10	14	FB	GB	CM	FM	15	CO	新鲜	手淫	3	10	淡黄	3.2	50	5	36	18	41	83	密度梯度离心法	Isolate	1.5	1	1
30	初婚	农民	31	初婚	农民	1	长方案	IVF	继发性不孕	女方-盆腔及输卵管因素		65	16	65	16	23	10	16	无	无	无	6	2	6	2	8	G-MOPS	G-mops+HSA	G-IVF	G-IVF	18	Vitrolife	新鲜	手淫	5	10	淡黄	4.2	80.00	3	38	9	50	83	密度梯度离心法	Isolate	1.5	1	1
28	初婚	公务员	30	初婚	公务员	1	长方案	IVF	原发性不孕	女方-盆腔及输卵管因素		22	9	22	9	1	1	9	有	无	无	7	6	7	6	13	G-MOPS	G-mops+HSA	G-IVF	G-IVF	17	Vitrolife	新鲜	手淫	5	20	淡黄	1.5	295.00	5	50	8	37	83	密度梯度离心法	Isolate	1	1	1
32	初婚	征费员	36	初婚	路政员	1	GnRH拮抗剂	IVF	继发性不孕	女方-盆腔及输卵管因素		43	11	43	11	21	10	11	无	有	无	5	3	5	3	8	G-MOPS	G-mops+HSA	G-IVF	G-IVF	12	Vitrolife	新鲜	手淫	5	30	淡黄	1.5	255.00	5	30	4	61	83	密度梯度离心法	Isolate	1	1	1
27	初婚	自由职业	29	初婚	销售	1	短效长方案	IVF	继发性不孕	女方-盆腔及输卵管因素		13	8	13	8	0	0	8	无	有	无	4	10	4	10	14	G-MOPS	G-mops+HSA	G-IVF	G-IVF	19	Vitrolife	新鲜	手淫	3	15	淡黄	2.5	105.00	3	36	18	43	83	上游法	Isolate		1.5	1.5
37	初婚	农民	37	初婚	农民	1	短效长方案	IVF	继发性不孕	女方-盆腔及输卵管因素		29	10	2	5	12	8	0	无	无	无	13	14	8	8	16	G-MOPS	G-MOPS+HSA	G-1	G-IVF	15	vitrolife	新鲜	手淫	5	10	淡黄	4	149	19	53	2	26	83	密度梯度离心法	Isolate	1.4	1	1
35	初婚	职员	37	初婚	职员	1	短效长方案	IVF	继发性不孕	女方-盆腔及输卵管因素		21	9	3	5	0	0	0	无	无	无			6	8	14	G-MOPS	G-IVF	G-1	G-IVF	16	VITROLIFE	新鲜	手淫	5	10	淡黄	3	32	14	34	4	48	83	密度梯度离心法	Isolate	2.3	1	1
36	初婚	自由职业	37	初婚	司机	1	拮抗剂方案	IVF	继发性不孕	原因不明		2100	9	150	2	675	8	2	无	无	无	1	6	1	6	7	G-MOPS	G-Mops+HSA	G-1	G-IVF	15	vitrolife	新鲜	手淫	3	15	淡黄	1.9	81	0	47	18	35	83	密度梯度离心法	Isolate	1	1	1
37	初婚	自由职业	37	初婚	自由	1	短效长+思则凯	IVF	继发性不孕	女方-盆腔及输卵管因素		1450	8	150	2	600	8	2	无	无	无	7	7	5	7	12	MHTF	G-MOPSPLUS	G-1	G-IVF	15	VITROLIFE	新鲜	手淫	4	5	淡黄	3	301	20	47	4	29	83	密度梯度离心法	Isolate	1.4	1	1
28	初婚	农民	30	初婚	农民	1	短效长方案	IVF	继发性不孕	女方-盆腔及输卵管因素	1 右侧输卵管梗阻 2 左侧输卵管梗阻	16	9	2	4	0	0	0	无	无	有，右侧卵巢旁9ml,性状为血性			10	5	15	G-MOPS	G-Mops Plus	G-1	G-IVF	18	VITROLIFE	新鲜	手淫	4	15	淡黄	2.7	60	10	60	3	27	83	密度梯度离心法	Isolate	1.5	1	1
34	初婚	个体	36	初婚	工人	1	短方案	IVF	继发性不孕	女方-盆腔及输卵管因素		16	7	16	7	3	3	7	无	有	无	7	7	7	7	14	G-MOPS	G-GAMETE	G-IVF	G-IVF	16	Vitrolife	新鲜	手淫	5	10	淡黄	2.5	45.00	3	43	18	36	83	密度梯度离心法	Isolate	1.5	1	1
29	初婚	学生	31	初婚	业务员	1	长方案	IVF	原发性不孕	女方-盆腔及输卵管因素		61	19	61	19	30	13	19	无	无	无	7	12	7	12	19	G-MOPS	G-mops+HSA	G-IVF	G-IVF	17	Vitrolife	新鲜	手淫	4	10	淡黄	2.6	81.00	5	48	15	33	83	密度梯度离心法	Isolate	1.5	1	1
28	初婚	个体	26	初婚	合企	2	长方案	IVF	继发性不孕	女方-盆腔及输卵管因素		42	16	42	16	8	8	16	无	无	有	2	6	2	6	8	G-MOPS	G-mops+HSA	G-IVF	G-IVF	15	Vitrolife	新鲜	手淫	5	15	淡黄	2.6	118.00	9	45	9	38	83	密度梯度离心法	Isolate	1.4	1	1
29	初婚	营业员	32	初婚	军人	1	长方案	IVF	原发性不孕	女方-盆腔及输卵管因素		45	23	45	23	23	23	23	无	无	无	11	3	11	3	14	G-MOPS	G-GAMETE	G-IVF	G-IVF	18	Vitrolife	新鲜	手淫	3	15	淡黄	4.1	52.00	15	37	3	45	83	上游法	Isolate
28	初婚	营业员	27	初婚	司机	1	短效长方案	IVF	原发性不孕	女方-盆腔及输卵管因素		37	12	1	4	14	9	0	无	无	有，子宫直肠窝 21ml,性状为血性			7	10	17	G-MOPS	G-MOPS+HSA	G-1	G-IVF	18	vitrolife	新鲜	手淫	4	13	淡黄	4	110	11	54	5	30	83	密度梯度离心法	Isolate	1.5	1	1
32	初婚	职员	37	初婚	职员	1	短效长方案	IVF	原发性不孕	女方-盆腔及输卵管因素	双侧输卵管不全梗阻	21	9	2	7	7	6	0	无	无	有，子宫直肠窝 20 ml,性状为血性			9	18	27	K-SIFB	sigb	K-SICM	K-SIFM	18	sico	新鲜	手淫	4	20	淡黄	2.1	130	10	42	3	45	83	密度梯度离心法	Isolate	1	1	1
30	初婚	无业	36	初婚	无业	1	短效长方案	IVF	继发性不孕	女方-盆腔及输卵管因素	1 双侧输卵管伞端粘连伴积水 2 双侧输卵管结扎术后	27	11	2	3	3	3	0	无	有 左侧输卵管积水 4ml,性状清亮	有，子宫前方 40 ml,性状淡黄色			9	12	21	G-MOPS	G-MOPSPLUS	G-1	G-IVF	16	CO	新鲜	手淫	3	10	淡黄	2.9	70	3	65	5	27	83	密度梯度离心法	Isolate	1.5	1	1
36	初婚	医生	37	初婚	医生	1	长方案	IVF	继发性不孕	女方-盆腔及输卵管因素		5925	13	150	2	3150	13	2	无	无	无			5	5	10	G-MOPS	G-MOPS+HSA	G-1	G-IVF	15	vitrolife	新鲜	手淫	4	20	淡黄	2.2	134	8	30	5	57	83	密度梯度离心法	Isolate	1.2	1	1
30	初婚	职工	34	初婚	职工	1	长效长方案	IVF	原发性不孕	女方-盆腔及输卵管因素		1525	11	100	2	75	1	2	无	无	无			12	11	23	K-SIFB	sigb	K-SICM	K-SIFM	18	VITROLIFE	新鲜	手淫	3	20	淡黄	2.1	210	2	35	23	40	83	密度梯度离心法	Isolate	1	1	1
29	初婚	无业	30	初婚	无业	1	短效长方案	IVF	继发性不孕	女方-盆腔及输卵管因素		18	9	2	5	0	0	0	无	无	无	14	12	9	6	15	K-SIFB	sigb	K-SICM	K-SIFM	19	sico	新鲜	手淫	5	25	淡黄	5.3	80	1	25	23	51	83	密度梯度离心法	Isolate	1.5	1	1
26	初婚	农民	29	初婚	会计	1	短效长方案	IVF	继发性不孕	不明原因	1 不明原因不孕 2 人工授精助孕术后（一次）	10	7	2	4	0	0	0	无	无	无			4	10	14	G-MOPS	G-Mops Plus	G-1	G-IVF	16	VITROLIFE	新鲜	手淫	4	10	淡黄	3.3	81	5	39	4	52	83	密度梯度离心法	Isolate	1.5	1	1
34	初婚	教师	33	初婚	无业	1	短效长方案	IVF	原发性不孕	不明原因	1 不明原因不孕 2 人工授精助孕术后(二次)	27	9	2	4	9	7	0	无	无	有，右侧卵巢旁。量23ml性状血性			0	4	4	G-MOPS	G-MOPSPLUS	G-1	G-IVF	15	CO	新鲜	手淫	3	10	淡黄	2	80	10	54	7	29	83	密度梯度离心法	Isolate	1	1	1
37	初婚	工人	37	初婚	干部	2	长方案	IVF	继发性不孕	女方-盆腔及输卵管因素		26	9	26	9	0	0	9	无	无	无	7	7	7	7	14	G-MOPS	G-GAMETE	G-IVF	G-IVF	16	Vitrolife	新鲜	手淫	4	15	淡黄	1.8	88.00	1	33	6	60	83	上游法	Isolate
26	初婚	农民	27	初婚	农民	1	长方案	IVF	原发性不孕	女方-盆腔及输卵管因素		32	13	32	13	14	9	13	有	无	有	3	7	3	7	10	G-MOPS	G-MOPS+	G-IVF	G-IVF	14	Vitrolife	新鲜	手淫	5	14	淡黄	1.5	56.00	4	29	30	37	83	密度梯度离心法	Isolate	1.2	1	1
35	初婚	无业	36	初婚	工人	1	长方案	IVF	继发性不孕	女方-盆腔及输卵管因素		12	8	12	8	0	0	8	无	无	有	18	8	18	8	26	G-MOPS	G-MOPS+	G-IVF	G-IVF	13	Vitrolife	新鲜	手淫	4	18	淡黄	3	69.00	7	26	8	59	83	密度梯度离心法	Isolate	1	1	1
37	初婚	教师	37	初婚	公务员	2	短方案	IVF	继发性不孕	女方-盆腔及输卵管因素		20	7	20	7	20	7	7	无	无	无	2	0	2	0	2	G-MOPS	G-MOPS+	G-IVF	G-IVF	18	Vitrolife	新鲜	手淫	5	20	淡黄	2.2	70.00	1	33	10	56	83	密度梯度离心法	Isolate	1.1	1	1
23	初婚	农民	29	初婚	农民	1	长方案	IVF	原发性不孕	女方-盆腔及输卵管因素		21	8	21	8	4	4	8	无	无	无	9	3	9	3	12	G-MOPS	G-GAMETE	G-IVF	G-IVF	16	Vitrolife	新鲜	手淫	5	12	淡黄	5	81.00	12	30	4	54	83	密度梯度离心法	Isolate	1.5	1	1
37	初婚	教师	37	初婚	教师	1	GnRH拮抗剂	IVF	继发性不孕	女方-盆腔及输卵管因素		46	8	46	8	23	8	8	无	无	无	1	2	1	2	3	G-MOPS	G-mops+HSA	G-IVF	G-IVF	16	Vitrolife	新鲜	手淫	3	20	淡黄	2.8	54.00	3	55	6	36	83	上游法	Isolate		1.5	1.5
28			35			1	短效长方案	IVF	原发性不孕	女方-盆腔及输卵管因素	1 双侧输卵管梗阻	22	12	2	2	0	0	0	无	无	无			5	12	17	G-MOPS	G-MOPSPLUS	G-1	G-IVF	17	CO	新鲜	手淫	3	10	淡黄	2.7	80	7	65	5	23	83	密度梯度离心法	Isolate	2	1	1
36	初婚	教师	37	初婚	干部	2	长方案	IVF	继发性不孕	女方-盆腔及输卵管因素		2775	9	150	2	1275	9	2	无	无	无	3	4	3	2	5	G-MOPS	G-MOPSPLUS	G-1	G-IVF	18	sico	新鲜	手淫	4	11	淡黄	1.7	161	11	37	6	46	83	密度梯度离心法	Isolate	0.7	1	1
35	初婚	公务员	35	初婚	公务员	2	拮抗剂方案	IVF	原发性不孕	女方-盆腔及输卵管因素		2775	10	150	2	825	9	2	无	无	无	5	2	4	2	6	K-SIFB	sigb	K-SICM	K-SIFM	18	vitrolife	新鲜	手淫	3	20	淡黄	2.8	47	0	22	21	57	83	密度梯度离心法	Isolate	1.5	1	1
35	初婚	农民	34	初婚	农民	1	短效长方案	IVF	继发性不孕	女方-盆腔及输卵管因素		13	10	1	3	0	0	0	无	无	无			3	8	11	G-MOPS	G-GAMETE	K-SICM	K-SIFM	16	vitrolife	新鲜	手淫	5	15	淡黄	1.5	90	1	27	29	43	83	密度梯度离心法	Isolate	1.3	1	1
32	初婚	医生	32	初婚	职员	1	短效长方案	IVF	原发性不孕	不明原因	1 不明原因不孕 2 人工授精助孕术后(一次）	15	9	1	3	0	0	0	无	无	有，右卵巢旁15 ml,性状为血性			7	8	15	G-MOPS	G-MOPSPLUS	G-1	G-IVF	17	CO	新鲜	手淫	5	35	淡黄	3.2	90	5	42	18	35	83	密度梯度离心法	Isolate	1.5	1	1
33	初婚	职员	37	初婚	职员	2	短效长方案	IVF	原发性不孕	女方-盆腔及输卵管因素	单角子宫 左侧输卵管妊娠保守治疗后	42	10	3	3	10	6	0	无	无	有，子宫直肠窝20ml,性状为血性			1	6	7	FB	GB	CM	FM	16	CO	新鲜	手淫	5	15	淡黄	4	91	13	21	3	63	83	密度梯度离心法	Isolate	1.4	1	1
35	初婚	工人	35	初婚	电工	2	拮抗剂方案	IVF	继发性不孕	女方-盆腔及输卵管因素		3750	11	150	2	1650	11	2	无	无	无			4	4	8	G-MOPS	G-Mops+HSA	G-1	G-IVF	21	vitrolife	新鲜	手淫	4	5	淡黄	2	52	12	52	3	33	83	上游	Isolate
25	初婚	职员	28	初婚	自由职业	1	长效长+思则凯	IVF	原发性不孕	女方-盆腔及输卵管因素	1 双侧输卵管梗阻 2 双侧输卵管介入再造术后	1975	11	100	2	225	2	2	无	无	无			5	12	17	K-SIFB	sigb	K-SICM	K-SIFM	15	VITROLIFE	新鲜	手淫			淡黄	2.1	88	7	30	13	50	83	密度梯度离心法	Isolate	1.5	1	1
37	初婚	医生	37	初婚	医生	2	拮抗剂方案	IVF	继发性不孕	女方-盆腔及输卵管因素		2550	8	75	3	975	8	3	无	无	无	2	2	2	2	4	G-MOPS	K-SIGB-50	K-SICM	K-SIFM	15	vitrolife	新鲜	手淫	5	15	淡黄	4.8	100	10	41	2	47	83	密度梯度离心法	Isolate	1	1	1
30	初婚	工人	33	初婚	工人	2	短效长方案	IVF	原发性不孕	女方-盆腔及输卵管因素		3075	11	150	2	750	8	0	无	无	无			9	9	18	K-SIFB	K-SIGB-50	K-SICM	K-SIFM	17	VITROLIFE	新鲜	手淫	4	28	淡黄	3	90	9	20	5	66	83	密度梯度离心法	Isolate	1.4	1	1
26	初婚	无业	27	初婚	无业	1	短效长方案	IVF	原发性不孕	女方-盆腔及输卵管因素	1 双侧输卵管伞端粘连	31	11	2	7	0	0	0	无	无	无			5	6	11	G-MOPS	G-MOPSPLUS	G-1	G-IVF	16	CO	新鲜	手淫	3	10	淡黄	3	80	5	60	8	27	83	密度梯度离心法	Isolate	1.5	1	1
32	初婚	职员	34	初婚	职员	1	拮抗剂方案	IVF	继发性不孕	女方-盆腔及输卵管因素		2025	9	150	2	600	8	2	无	无	无	6	3	5	1	6	G-MOPS	G-Mops+HSA	G-1	G-IVF	17	vitrolife	新鲜	手淫	3	15	淡黄	5.3	35	5	36	11	48	83	密度梯度离心法	Isolate	1.5	1	1
37	初婚	农民	37	初婚	工人	1	短效长方案	IVF	继发性不孕	女方-盆腔及输卵管因素		58	12	2	5	14	10	0	无	无	有，子宫直肠窝2ml,性状血性			8	7	15	G-MOPS	G-IVF	G-1	G-IVF	14	VITROLIFE	新鲜	手淫	4	10	淡黄	1.8	95	5	37	4	54	83	密度梯度离心法	Isolate	1.5	1	1
30	初婚	工人	33	初婚	工人	1	长方案	IVF	原发性不孕	女方-盆腔及输卵管因素		2100	9	150	2	900	8	2	无	无	无	4	11	4	11	15	G-MOPS	G-Mops+HSA	G-1	G-IVF	15	vitrolife	新鲜	手淫	3	25	淡黄	2	90	1	29	30	40	83	密度梯度离心法	Isolate	1	1	1
28	初婚	公务员	28	初婚	公务员	2	长效长方案	IVF	继发性不孕	女方-盆腔及输卵管因素		1825	9	225	2	450	6	2	无	无	无			9	11	20	K-SIFB	sigb	K-SICM	K-SIFM	16	sico	新鲜	手淫	3	10	淡黄	3.2		4	28	19	49	83	密度梯度离心法	Isolate	1.25	1	1
36	初婚	教师	37	初婚	个体	1	短效长方案	IVF	继发性不孕	女方-盆腔及输卵管因素		1275	7	150	2	375	5	2	无	无	有，子宫直肠窝 30 ml,性状为血性	7	7	7	7	14	G-MOPS	G-Mops+HSA	G-1	G-IVF	18	vitrolife	新鲜	手淫	3		淡黄	3	20	15	33	11	41	83	密度梯度离心法	Isolate	1.4	1	1
25	初婚	职员		初婚	军人	1	COH周期	IVF	继发性不孕	女方-盆腔及输卵管因素	多囊卵巢综合征 人工授精助孕术后(一次）	8	8	1	6	0	0	0	无	无	有，子宫直肠窝 45ml,性状淡血性			5	3	8	FB	GB	CM	FM	18	CO	新鲜	手淫	3	10	淡黄	2.6	95	3	45	34	18	83	密度梯度离心法	Isolate	1.5	1	1
37	再婚	农民	37	初婚	农民	1	短效长方案	IVF	继发性不孕	女方-盆腔及输卵管因素		1800	7	225	3	525	7	3	无	无	无	10	6	4	3	7	G-MOPS	G-Mops+HSA	K-SICM	K-SIFM	14	vitrolife	新鲜	手淫	4	12	淡黄	2	248	10	50	4	36	83	密度梯度离心法	Isolate	1	1	1
45	初婚	个体	37	初婚	工程师	1	自然周期	IVF	继发性不孕	女方-盆腔及输卵管因素		1	1	1	1	1	1	0	无	无	无		1		1	1	G-MOPS	G-IVF	G-1	G-IVF	9	VITROLIFE	新鲜	手淫	3	5	淡黄	2	98	8	43	7	42	83	密度梯度离心法	Isolate	1.2	1	1
28	初婚	无业	28	初婚	个体	1	拮抗剂方案	IVF	继发性不孕	女方-盆腔及输卵管因素	1 右侧输卵管伞端粘连 2 左侧输卵管切除术后	21	9	3	3	0	0	0	无	无	右卵巢旁4ml,性状血性			5	2	7	G-MOPS	G-MOPSPLUS	G-1	G-IVF	16	CO	新鲜	手淫	3	10	淡黄	2.5	110	13	70	5	12	83	密度梯度离心法	Isolate	1.5	1	1
27	初婚	个体	30	初婚	个体	1	短效长方案	IVF	继发性不孕	女方-盆腔及输卵管因素	1 双侧输卵管梗阻 2 双侧输卵管介入再造术后	12	9	2	5	0	0	0	无	无	有，子宫直肠窝50ml,性状为血性			11	8	19	G-MOPS	G-Mops Plus	G-1	G-IVF	17	VITROLIFE	新鲜	手淫	5	15	淡黄	3	152	30	36	4	30	83	密度梯度离心法	Isolate	1.5	1	1
34	初婚	工程师	35	初婚	个体	1	短效长方案	IVF	继发性不孕	女方-盆腔及输卵管因素	1 左侧输卵管积水 2 子宫内膜息肉电切术后 3 排卵障碍	27	10	1	4	10	9	0	无	有 左侧输卵管积水7ml,性状无色清亮	无	8	7	8	7	15	G-MOPS	G-Mops Plus	G-1	G-IVF	18	VITROLIFE	新鲜	手淫	4	10	淡黄	2.3	23	13	40	4	43	83	密度梯度离心法	Isolate	1.3	1	1
25	初婚	农民	25	初婚	农民	1	短效长方案	IVF	原发性不孕	女方-盆腔及输卵管因素	双侧输卵管不全梗阻	45	11	1	2	23	11	0	无	无	无			9	13	22	G-MOPS	G-MOPSPLUS	G-1	G-IVF	17	CO	新鲜	手淫	5		淡黄	2.9	80	5	53	5	27	83	密度梯度离心法	Isolate	1.5	1	1
28	初婚	教师	32	初婚	干部	1	长方案	IVF	原发性不孕	女方-盆腔及输卵管因素		16	8	16	8	0	0	8	无	无	有	8	9	8	9	17	G-MOPS	G-mops+HSA	G-IVF	G-IVF	14	Vitrolife	新鲜	手淫	5	15	淡黄	5	126.00	3	45	10	42	83	上游法	Isolate		1.5	1.5
37	初婚	职员	37	初婚	职员	1	长方案	IVF	继发性不孕	女方-盆腔及输卵管因素		39	15	39	15	18	11	15	无	无	无	7	3	7	3	10	G-MOPS	G-mops+HSA	G-IVF	G-IVF	16	Vitrolife	新鲜	手淫	4	11	淡黄	2.1	78.00	12	30	7	51	83	密度梯度离心法	Isolate	1.2	1	1
37	初婚	农民	37	初婚	农民	1	拮抗剂方案	IVF	原发性不孕	女方-盆腔及输卵管因素		2700	9	150	2	1050	9	2	无	无	有，子宫直肠窝11ml,性状为血性			4	1	5	G-MOPS	G-MOPSPLUS	G-1	G-IVF	17	VITROLIFE	新鲜	手淫	5	30	淡黄	2.6	198	29	35	1	35	82	密度梯度离心法	Isolate	0.6	1	1
36	初婚	编辑	34	初婚	无业	1	长方案	IVF	原发性不孕	女方-盆腔及输卵管因素		20	9	20	9	0	0	9	有	无	无	5	9	5	9	14	G-MOPS	G-mops+HSA	G-IVF	G-IVF	17	Vitrolife	新鲜	手淫	5	20	淡黄	4.6	35.00	0	22	2	76	82	密度梯度离心法	Isolate	2.8	1	1
37	初婚	个体	37	初婚	个体	2	GnRH拮抗剂	IVF	继发性不孕	女方-盆腔及输卵管因素		37	11	37	11	15	9	11	无	无	有	5	4	5	4	9	G-MOPS	G-GAMETE	G-IVF	G-IVF	16	Vitrolife	新鲜	手淫	4	15	淡黄	5.2	87.00	0	36	14	50	82	密度梯度离心法	Isolate	1.4	1	1
27	初婚	无业	26	初婚	自由职业	1	长方案	IVF	继发性不孕	女方-盆腔及输卵管因素		19	9	2	4	3	3	0	无	无	有，子宫直肠窝32ml,性状为血性			5	11	16	G-MOPS	G-MOPS+HSA	G-1	G-IVF	19	vitrolife	新鲜	手淫	4	10	淡黄	2.8	150	15	24	2	59	82	密度梯度离心法	Isolate	1.5	1	1
34	初婚	无业	37	初婚	经理	1	短效长方案	IVF	原发性不孕	女方-盆腔及输卵管因素		4050	10	225	2	1350	10	2	无	无	有，子宫直肠窝17 ml,性状淡血性			4	3	7	K-SIFB	sigb	K-SICM	K-SIFM	19	VITROLIFE	新鲜	手淫	3	10	淡黄	3.6	115	10	40	11	39	82	密度梯度离心法	Isolate	1.2	1	1
30	再婚	职员	31	再婚	职员	1	长效长方案	IVF	继发性不孕	女方-盆腔及输卵管因素		4275	14	150	2	1200	9	2						5	8	13	G-MOPS	G-MOPSPLUS	G-1	G-IVF	15	VITROLIFE	新鲜	手淫	3	18	淡黄	5.1	72	9	48	15	28	82	密度梯度离心法	Isolate	1.5	1	1
36	初婚	个体	37	初婚	个体	1	短效长方案	IVF	继发性不孕	女方-盆腔及输卵管因素	1 双侧输卵管梗阻 2 双侧输卵管介入再通术后	57	11	3	5	21	11	0	无	无	有，子宫前方 60 ml,性状血性			12	7	19	G-MOPS	G-IVF	G-1	G-IVF	16	VITROLIFE	新鲜	手淫	4	20	淡黄	4.8	73	4	44	2	50	82	密度梯度离心法	Isolate	1.5	1	1
27	初婚	农民	32	初婚	农民	1	长方案	IVF	原发性不孕	女方-盆腔及输卵管因素		31	9	31	9	11	9	9	无	无	有	5	7	5	7	12	G-MOPS	G-GAMETE	G-IVF	G-IVF	16	Vitrolife	新鲜	手淫	4	10	淡黄	1.6	49.00	15	40	5	40	82	密度梯度离心法	Isolate	1.4	1	1
35	初婚	医生	37	初婚	干部	1	短效长方案	IVF	原发性不孕	女方-盆腔及输卵管因素		55	12	2	2	29	12	0	无	无	无			11	8	19	K-SIFB	K-SIGB-50	K-SICM	K-SIFM	18	VITROLIFE	新鲜	手淫	4	10	淡黄	1.5	185	17	42	6	35	82	密度梯度离心法	Isolate	1.5	1	1
32	初婚	公务员	33	初婚	公务员	1	短效长+思则凯	IVF	原发性不孕	原因不明		18	10	1	3	4	4	0	无	无	无			9	8	17	PBS	K-SIGB-50	K-SICM	K-SIFM	16	VITROLIFE	新鲜	手淫	5	10	淡黄	6	110	11	46	6	37	82	密度梯度离心法	Isolate	1.5	1	1
36	初婚	职员	37	初婚	职员	1	短效长方案	IVF	继发性不孕	女方-盆腔及输卵管因素	双侧输卵管梗阻 双侧卵巢囊肿剥离术后	38	12	2	2	11	9	0	无	无	有，子宫直肠窝25 ml,性状淡血性			2	6	8	G-MOPS	GB	G-1	G-IVF	18	CO	新鲜	手淫	3	20	淡黄	3.1	85	2	36	18	44	82	密度梯度离心法	Isolate	1	1	1
23	初婚	无业	22	初婚	个体	1	短效长方案	IVF	原发性不孕	女方-盆腔及输卵管因素	双侧输卵管结核 右侧输卵管伞端造口术后 盆腔粘连松解术后	27	10	2	4	5	5	0	无	有 右侧输卵管积水50ml，性状淡黄色	无			9	18	27	FB	GB	CM	FM	17	CO	新鲜	手淫	5	20	淡黄	2	92	12	35	16	37	82	密度梯度离心法	Isolate	1	1	1
26	初婚	工人	27	初婚	工人	1	长方案	IVF	继发性不孕	女方-盆腔及输卵管因素		1825	11	100	2	525	5	2	无	无	无	7	12	7	12	19	K-SIFB	K-SIGB-50	G-1	G-IVF	14	vitrolife	新鲜	手淫	3	12	淡黄	2.2	128	3	22	15	60	82	密度梯度离心法	Isolate	1	1	1
25	初婚	无业	29	初婚	无业	1	短效长方案	IVF	原发性不孕	不明原因	1 不明原因不孕 2 人工授精助孕术后（二次）	35	12	2	5	0	0	0	无	无	无			8	6	14	G-MOPS	G-Mops Plus	G-1	G-IVF	15	VITROLIFE	新鲜	手淫	4	10	淡黄	2.3	35	12	61	7	20	82	密度梯度离心法	Isolate	2	1	1
24	初婚	无业	27	初婚	个体	1	短效长方案	IVF	继发性不孕	女方-盆腔及输卵管因素	左侧输卵管积水	18	9	2	6	5	5	0	无	无	无			6	1	7	G-MOPS	GB	G-1	G-IVF	17	CO	新鲜	手淫	3	10	淡黄	2.7	90	7	30	20	43	82	密度梯度离心法	Isolate	1.5	1	1
26	初婚	销售	31	初婚	军人	1	长方案	IVF	原发性不孕	女方-盆腔及输卵管因素		1800	9	150	2	375	5	2	无	无	无	10	10	10	9	19	K-SIFB	sigb	G-1	G-IVF	15	sico	新鲜	手淫	4		淡黄	3.8	130	3	37	10	50	82	密度梯度离心法	Isolate	1.5	1	1
31	初婚	自由职业	35	初婚	自由职业	1	长方案	IVF	继发性不孕	女方-盆腔及输卵管因素		1125	9	150	2	75	1	2	无	无	有，子宫直肠窝12ml,性状为血性			13	2	15	G-MOPS	G-MOPS+HSA	G-1	G-IVF		vitrolife	新鲜	手淫	3	15	淡黄	2	150	10	58	9	23	82	上游	Isolate
33	初婚	农民	34	初婚	农民	1	短效长方案	IVF	原发性不孕	女方-盆腔及输卵管因素		1625	10	225	2	0	0	2	无	无	无	8	7	5	7	12	G-MOPS	G-MOPSPLUS	G-1	G-IVF	14	VITROLIFE	新鲜	手淫	5	30	淡黄	2.3	56	9	50	6	35	82	密度梯度离心法	Isolate	1	1	1
32	再婚	工人	37	再婚	个体	1	GnRH拮抗剂	IVF	继发性不孕	女方-盆腔及输卵管因素		30	8	30	8	15	8	8	无	无	无	4	5	4	5	9	G-MOPS	G-GAMETE	G-IVF	G-IVF	17	Vitrolife	新鲜	手淫	5	17	淡黄	1.9	86.00	16	30	5	49	82	上游法	Isolate		1.5	1.5
33	初婚	教师	33	初婚	工程师	1	长方案	IVF	继发性不孕	女方-盆腔及输卵管因素		2400	9	150	2	675	7	2	无	无	无	9	5	6	5	11	K-SIFB	sigb	K-SICM	K-SIFM	18	sico	新鲜	手淫	4	15	淡黄	3.8	18	8	41	5	46	82	密度梯度离心法	Isolate	2.4	1	1
27	初婚	职员	29	初婚	职员	1	短效长方案	IVF	原发性不孕	女方-盆腔及输卵管因素		10	6	2	4	0	0	0	无	无	有，子宫直肠窝16ml,性状为血性			4	5	9	K-SIFB	sigb	K-SICM	K-SIFM	15	sico	新鲜	手淫	3	12	淡黄	1.9	89	11	21	9	59	82	密度梯度离心法	Isolate	1.9	1	1
33	初婚	职工	37	初婚	职工	1	拮抗剂方案	IVF	继发性不孕	女方-盆腔及输卵管因素	1 双侧输卵管梗阻 2 双侧输卵管介入再造术后	24	8	3	3	0	0	0	无	无	有，左卵巢旁4 ml,性状为血性			2	6	8	G-MOPS	G-MOPSPLUS	G-1	G-IVF	17	CO	新鲜	手淫	3	30	淡黄	3.2	70	7	64	6	23	82	密度梯度离心法	Isolate	1.5	1	1
37	再婚	无业	37	再婚	职员	1	短效长方案	IVF	继发性不孕	女方-盆腔及输卵管因素	双侧输卵管不全梗阻	14	8	3	3	0	0	0						2	4	6	FB	GB	CM	FM	16	CO	新鲜	手淫	3	10	淡黄	3.2	90	7	45	10	38	82	密度梯度离心法	Isolate	1.5	1	1
26	初婚	无业	28	初婚	个体	1	长方案	IVF	原发性不孕	女方-盆腔及输卵管因素		19	9	1	2	6	3	0	无	无	无			7	16	23	K-SIFB	sigb	K-SICM	K-SIFM	15	sico	新鲜	手淫	4	10	淡黄	3.2	121	9	34	7	50	82	密度梯度离心法	Isolate	1	1	1
25	初婚	销售	29	初婚	司机	1	短效长方案	IVF	原发性不孕	女方-盆腔及输卵管因素		36	11	2	6	0	0	0	无	无	无			4	5	9	G-MOPS	sigb	G-1	K-SIFM	16	vitrolife	新鲜	手淫	3	15	淡黄	3.2	120	14	52	16	18	82	密度梯度离心法	Isolate	1	1	1
28	初婚	无业	30	初婚	个体	1	短效长方案	IVF	原发性不孕	不明原因	1 不明原因不孕 2 人工授精助孕术后（二次）	21	10	2	4	0	0	0	无	无	无			5	11	16	G-MOPS	G-IVF	G-1	G-IVF	16	VITROLIFE	新鲜	手淫	3	10	淡黄	3.4	97	12	21	1	66	82	密度梯度离心法	Isolate	1	1	1
30	初婚	无业	37	初婚	干部	1	短效长方案	IVF	继发性不孕	女方-盆腔及输卵管因素	1 双侧输卵管梗阻 2 双侧输卵管介入再造术后 3 右侧输卵管切除术后 4 男性畸形精子症	16	8	2	3	5	5	0	无	无	有，右卵巢旁3ml，血性			4	1	5	G-MOPS	G-MOPSPLUS	G-1	G-IVF	16	CO	新鲜	手淫	4	10	淡黄	2.5	156	24	34	2	40	82	密度梯度离心法	Isolate	0.5	1	1
23	初婚	个体	25	初婚	个体	2	短效长方案	IVF	继发性不孕	女方-盆腔及输卵管因素	1 双侧输卵管积水 2 男性弱精子症	20	10	3	5	0	0	0	无	无	无			7	12	19	G-MOPS	G-MOPSPLUS	G-1	G-IVF	15	CO	新鲜	手淫	5	10	淡黄	3.9	180	10	35	2	53	82	密度梯度离心法	Isolate	1.5	1	1
35	初婚	医生	37	初婚	司机	1	拮抗剂方案	IVF	继发性不孕	女方-盆腔及输卵管因素	双侧输卵管梗阻	32	9	2	2	4	4	0	无	无	无			3	1	4	FB	GB	CM	FM	17	CO	新鲜	手淫	5	10	淡黄	3.2	102	12	38	19	31	82	密度梯度离心法	Isolate	1	1	1
26	初婚	无业	28	初婚	无业	1	长方案	IVF	原发性不孕	女方-盆腔及输卵管因素		2225	12	100	2	675	7	2	无	无	有，子宫直肠窝15ml,性状为血性	10	12	10	12	22	G-MOPS	G-Mops+HSA	G-1	G-IVF	14	vitrolife	新鲜	手淫	3	15	淡黄	2.2	85	10	35	6	49	82	密度梯度离心法	Isolate	1	1	1
25	初婚	职员	29	初婚	无业	1	长方案	IVF	继发性不孕	女方-盆腔及输卵管因素		10	8	10	8	0	0	8	无	无	有	10	5	10	5	15	G-MOPS	G-mops+HSA	G-IVF	G-IVF	16	Vitrolife	新鲜	手淫	5	15	淡黄	2.8	20.00	2	44	19	35	82	密度梯度离心法	Isolate	1.5	1	1
35	初婚	工人	35	初婚	电工	1	GnRH拮抗剂	IVF	继发性不孕	女方-盆腔及输卵管因素		30	11	30	11	8	8	11	无	无	有	1	4	1	4	5	G-MOPS	G-MOPS+HSA	K-SICM	K-SIFM	14	Vitrolife	新鲜	手淫	4	20	淡黄	2.8	153.00	10	44	7	39	82	密度梯度离心法	Isolate	1.5	1	1
31	初婚	业务员	37	初婚	个体	1	长方案	IVF	继发性不孕	女方-盆腔及输卵管因素		2850	11	150	6	675	6	6	无	有 左侧 20 ml，无色清亮；右侧 10 ml，无色清亮	有，右侧卵巢位置高，10ml,淡血色	12	10	8	8	16	K-SIFB	sigb	K-SICM	K-SIFM	16	sico	新鲜	手淫	4	10	淡黄	4.6	115	10	42	8	40	82	密度梯度离心法	Isolate	1.5	1	1
33	初婚	无业	33	初婚	个体	1	短效长+思则凯	IVF	继发性不孕	女方-盆腔及输卵管因素		2250	9	150	4	900	9	4	无	无	无	5	5	5	5	10	K-SIFB	sigb	K-SICM	K-SIFM	16	VITROLIFE	新鲜	手淫	3	20	淡黄	4	65	10	42	5	43	82	密度梯度离心法	Isolate	1.5	1	1
37	初婚	经商	37	初婚	经商	1	短效长方案	IVF	继发性不孕	女方-盆腔及输卵管因素	1 输卵管因素 2 右侧输卵管切除术后 3 左侧输卵管梗阻伴伞端粘连 4 男性弱精子症	30	9	3	3	3	3	0	无	无	无			3	4	7	G-MOPS	G-IVF	G-1	G-IVF	16	VITROLIFE	新鲜	手淫	3	20	淡黄	1.9	200	13	57	3	27	82	密度梯度离心法	Isolate	0.9	1	1
36	初婚	无业	37	初婚	职员	1	短效长方案	IVF	继发性不孕	女方-盆腔及输卵管因素	双侧输卵管不全梗阻	41	9	3	4	18	9	0	有，左23ml，性状巧克力样	无	无			0	3	3	FB	G-MOPS plus	CM	G-IVF	17	CO	新鲜	手淫	3	12	淡黄	5.3	58	12	52	13	23	82	密度梯度离心法	Isolate	1.2	1	1
37	初婚	退休	37	初婚	无业	1	短效长方案	IVF	继发性不孕	女方-盆腔及输卵管因素		2700	8	225	5	900	8	5	无	无	无	1	3	1	3	4	G-MOPS	K-SIGB-50	K-SICM	K-SIFM	15	vitrolife	新鲜	手淫	5	12	淡黄	3	76	9	47	5	39	82	密度梯度离心法	Isolate	1	1	1
36	初婚	职员	37	初婚	职员	3	短效长方案	IVF	继发性不孕	女方-盆腔及输卵管因素	1 双侧输卵管伞端积水 2 男性弱精子症	2150	10	150	2	0	0	0	无	无	无	11	6	10	3	13	G-MOPS	G-MOPSPLUS	G-1	G-IVF	15	VITROLIFE	新鲜	手淫	3	20	淡黄	3.8	100	0	37	16	47	82	密度梯度离心法	Isolate	1	1	1
23	初婚	无业	23	初婚	无业	1	短效长方案	IVF	原发性不孕	女方-盆腔及输卵管因素		10	8	1	2	0	0	0	无	无	有，子宫直肠窝15ml,性状淡血性陈旧性			8	5	13	K-SIFB	sigb	K-SICM	K-SIFM	15	sico	新鲜	手淫	3	10	淡黄	2.2	90	12	50	0	38	82	密度梯度离心法	Isolate	1.1	1	1
37	初婚	农民	35	初婚	农民	2	短效长方案	IVF	原发性不孕	女方-盆腔及输卵管因素	1 男性畸形精子症 2 人工授精助孕术后（二次）	30	11	2	2	0	0	0	无	无	无			6	5	11	G-MOPS	G-IVF	G-1	G-IVF	16	VITROLIFE	新鲜	手淫	3	10	淡黄	3	55	12	40	1	47	82	密度梯度离心法	Isolate	1.5	1	1
30	再婚	个体	37	再婚	个体	1	短效长方案	IVF	继发性不孕	女方-盆腔及输卵管因素	1 输卵管因素 2 右侧输卵管梗阻 3 右侧输卵管介入再造术后 4 左侧输卵管切除术后	35	11	2	5	8	5	0	无	无	有，子宫直肠窝 16 ml,性状淡血性			8	4	12	G-MOPS	G-MOPSPLUS	G-1	G-IVF	15	CO	新鲜	手淫	3	10	淡黄	3	160	15	35	0	50	82	密度梯度离心法	Isolate	1.5	1	1
29	初婚	工人	33	初婚	工人	2	长效长+思则凯	IVF	继发性不孕	女方-盆腔及输卵管因素		2550	10	150	2	525	7	2	无	无	无	12	16	6	13	19	G-MOPS	K-SIGB-50	K-SICM	K-SIFM	16	vitrolife	新鲜	手淫	5	10	淡黄	2	81	8	48	3	41	82	密度梯度离心法	Isolate	1	1	1
25			27			1	长效长方案	IVF	继发性不孕	女方-盆腔及输卵管因素	1 男性弱精子症 2 人工授精助孕术后（一次） 3 多囊卵巢综合征	22	11	1	4	4	4	0	无	无	有，子宫直肠窝 26 ml,性状为血性			12	5	17	G-MOPS	G-MOPSPLUS	G-1	G-IVF	15	CO	新鲜	手淫	3	10	淡黄	2.1	69	5	38	12	45	82	密度梯度离心法	Isolate	1.5	1	1
33	初婚	个体	37	初婚	职员	1	长方案	IVF	继发性不孕	女方-盆腔及输卵管因素		1650	9	150	2	0	0	2	无	无	无	8	5	8	5	13	K-SIFB	G-Mops+HSA	G-1	G-IVF	14	vitrolife	新鲜	手淫	5	12	淡黄	3.2	115	0	23	29	48	82	密度梯度离心法	Isolate	1.5	1	1
37	再婚	教师	37	再婚	自由职业	2	长方案	IVF	继发性不孕	女方-盆腔及输卵管因素		1725	8	150	2	450	6	2	无	有 左侧输卵管积水28 ml,性状陈旧性	无	8	9	4	7	11	G-MOPS	G-Mops+HSA	K-SICM	K-SIFM	17	vitrolife	新鲜	手淫	4	20	淡黄	2.2	160	10	61	6	23	82	密度梯度离心法	Isolate	1.5	1	1
34	初婚	职员	35	初婚	职员	1	短效长+思则凯	IVF	原发性不孕	不明原因	1 不明原因不孕 2 人工授精助孕术后（四次）	46	13	1	6	27	7	0	无	无	无			10	7	17	G-MOPS	G-MOPS+HSA	G-1	G-IVF	18	vitrolife	新鲜	手淫	3	20	淡黄	2.5	90	10	38	2	50	82	密度梯度离心法	Isolate	1.5	1	1
25	初婚	无业	31	初婚	无业	1	COH周期	IVF	原发性不孕	女方-盆腔及输卵管因素	1 双侧输卵管梗阻 2 结核性腹膜炎	21	11	2	8	5	5	0	无	无	有，右侧卵巢旁，5ml,血性			6	6	12	G-MOPS	G-MOPSPLUS	G-1	G-IVF	17	CO	新鲜	手淫	3	20	淡黄	2.7	50	7	70	3	20	82	密度梯度离心法	Isolate	1.5	1	1
35	初婚	农民	37	初婚	农民	1	短效长方案	IVF	继发性不孕	女方-盆腔及输卵管因素	1 双侧输卵管不全梗阻	103	17	3	3	41	17	0	无	无	无			1	4	5	G-MOPS	G-Mops Plus	G-1	G-IVF	17	VITROLIFE	新鲜	手淫	3	15	淡黄	3.5	55	7	43	2	48	82	密度梯度离心法	Isolate	1.5	1	1
26	初婚	教师	26	初婚	教师	1	短效长方案	IVF	原发性不孕	不明原因	1 不明原因不孕 2 人工授精助孕术后（二次）	35	11	2	5	0	0	0	无	无	有，子宫直肠窝 14ml,性状为血性			9	5	14	G-MOPS	G-MOPSPLUS	G-1	G-IVF	16	CO	新鲜	手淫	5	20	淡黄	2	125	12	32	23	33	82	密度梯度离心法	Isolate	0.8	1	1
37	初婚	教师	35	初婚	职员	2	短效长方案	IVF	继发性不孕	女方-盆腔及输卵管因素		18	8	3	4	1	1	0	无	无	无			6	3	9	G-MOPS	G-GAMETE	G-1	G-IVF	15	vitrolife	新鲜	手淫	3	10	淡黄	3.2	98	2	45	7	46	82	密度梯度离心法	Isolate	1.5	1	1
31	初婚	职员	34	初婚	职员	1	短效长方案	IVF	继发性不孕	女方-盆腔及输卵管因素		30	11	3	4	4	4	0	无	无	无	7	5	3	3	6	K-SIFB	sigb	K-SICM	K-SIFM	14	sico	新鲜	手淫	4	10	淡黄	4	140	7	41	5	47	82	密度梯度离心法	Isolate	1.5	1	1
23	初婚	无业	32	初婚	无业	1	短效长方案	IVF	原发性不孕	女方-盆腔及输卵管因素	1 多囊卵巢综合征 2 人工授精助孕术后（二次）	30	14	1	2	21	9	0	无	有 右侧输卵管积水10ml，性状茶色	有，子宫直肠窝 20 ml,性状为淡血性			5	14	19	G-MOPS	G-IVF	G-1	G-IVF	15	VITROLIFE	新鲜	手淫	4	10	淡黄	1.9	20	7	60	3	30	82	密度梯度离心法	Isolate	1.5	1	1
31	初婚	无业	33	初婚	干部	1	拮抗剂方案	IVF	原发性不孕	女方-盆腔及输卵管因素	1 右侧输卵管梗阻 2 左侧输卵管积水	51	10	2	3	15	10	3	无	无	无			2	2	4	G-MOPS	G-IVF	G-1	G-IVF	15	VITROLIFE	新鲜	手淫	4	10	淡黄	1.7	30	15	51	0	34	82	密度梯度离心法	Isolate	1.5	1	1
36	再婚	无业	37	再婚	军人	1	短效长方案	IVF	继发性不孕	女方-盆腔及输卵管因素	1 右侧输卵管梗阻 2 人工授精助孕术后（一次） 3 不完全纵膈子宫 4 宫腔粘连分离术后	29	10	3	5	0	0	0	无	无	无			4	5	9	G-MOPS	G-MOPSPLUS	G-1	G-IVF	15	CO	新鲜	手淫	5	10	淡黄	4	104	14	25	5	56	82	密度梯度离心法	Isolate	1.5	1	1
36			37			1	短效长方案	IVF	继发性不孕	不明原因	不明原因不孕 子宫畸形 人工授精助孕术后（一次）	31	13	2	5	11	10	0	无	无	有，左侧卵巢旁。量10ml，性状血性			6	13	19	FB	GB	CM	FM	16	CO	新鲜	手淫	5	20	淡黄	3.8	98	10	39	16	34	82	密度梯度离心法	Isolate	1.5	1	1
27	初婚	教师	26	初婚	干部	1	短方案	IVF	原发性不孕	女方-盆腔及输卵管因素		25	9	25	9	8	8	9	无	无	无	1	6	1	6	7	MHTF	G-GAMETE	G-IVF	G-IVF	16	Vitrolife	新鲜	手淫	5	21	淡黄	3.8	150.00	0	48	12	40	82	密度梯度离心法	Isolate	0.8	1	1
37	初婚	无业	34	初婚	个体	1	长方案	IVF	原发性不孕	女方-盆腔及输卵管因素		36	14	36	14	10	10	14	无	无	有	0	18	0	18	18	G-MOPS	G-mops+HSA	G-IVF	G-IVF	15	Vitrolife	新鲜	手淫	5	10	淡黄	2.2	91.00	11	29	23	37	82	密度梯度离心法	Isolate	1.2	1	1
37	再婚	个体	37	再婚	个体	1	GnRH拮抗剂	IVF	继发性不孕	女方-盆腔及输卵管因素		39	12	39	12	12	9	12	无	无	无	6	5	6	5	11	G-MOPS	G-GAMETE	G-IVF	G-IVF	16	Vitrolife	新鲜	手淫	5	10	淡黄	2	56.00	10	38	6	46	82	密度梯度离心法	Isolate	1.2	1	1
36	初婚	个体	37	初婚	厨师	1	拮抗剂方案	IVF	继发性不孕	女方-盆腔及输卵管因素	1 双侧输卵管结扎术后 2 大网膜妊娠切除后	41	11	41	11	41	11	0	无	无	有，子宫直肠窝12ml,性状淡血性			4	2	6	G-MOPS	G-Mops Plus	G-1	G-IVF	15	VITROLIFE	新鲜	手淫	3	10	淡黄	2.8	155	23	38	3	36	82	密度梯度离心法	Isolate	1.5	1	1
33	初婚	无业	37	初婚	个体	1	短效长方案	IVF	继发性不孕	女方-盆腔及输卵管因素	左侧输卵管切除术后 双侧输卵管造口术后	28	9	3	2	0	0	0	无	无	有，子宫直肠窝 7ml,性状为淡黄色			3	4	7	FB	GB	CM	FM	18	CO	新鲜	手淫	5	20	淡黄	2.1	23	12	33	21	34	82	密度梯度离心法	Isolate	1.5	1	1
34	再婚	工人	37	再婚	个体	1	长方案	IVF	继发性不孕	女方-盆腔及输卵管因素		44	14	44	14	20	10	14	无	无	无	6	7	6	7	13	G-MOPS	G-mops+HSA	G-IVF	G-IVF	16	Vitrolife	新鲜	手淫	5	15	淡黄	3.9	57.00	11	33	19	37	81	密度梯度离心法	Isolate	1.5	1	1
32	初婚	农民	34	初婚	农民	1	长方案	IVF	继发性不孕	女方-盆腔及输卵管因素		17	8	17	8	0	0	8	无	无	无	7	9	7	9	16	G-MOPS	G-GAMETE	G-IVF	G-IVF	19	Vitrolife	新鲜	手淫	3	10	淡黄	3.8	89.00	0	26	25	49	81	密度梯度离心法	Isolate	1	1	1
37	再婚	工人	36	再婚	干部	1	短效长方案	IVF	原发性不孕	女方-盆腔及输卵管因素		2550	11	150	2	675	9	2	无	无	有，子宫直肠窝10ml,性状为血性	4	8	4	8	12	G-MOPS	G-MOPS+HSA	K-SICM	K-SIFM	17	vitrolife	新鲜	手淫	4	12	淡黄	2.8	127	12	37	5	46	81	密度梯度离心	Isolate	1.5	1	1
24	初婚	农民	27	初婚	农民	1	长方案	IVF	原发性不孕	女方-盆腔及输卵管因素		42	12	42	12	16	6	12	无	无	无		9		9	9	mHTF	G-mops+HSA	G-IVF	G-IVF	16	Vitrolife	新鲜	手淫	5	7	淡黄	3.9	185.00	3	42	12	43	81	密度梯度离心法	Isolate	0.9	1	1
28	初婚	职员	31	初婚	警察		短效长方案	IVF	继发性不孕	女方-盆腔及输卵管因素	1 右侧输卵管梗阻 2 右侧输卵管清胚造口术后 3 男性弱精子症 4 人工授精助孕术后（二次）	19	9	2	6	0	0	0	无	无	有，子宫直肠窝46ml,性状为血性			6	6	12	K-SIFB	sigb	K-SICM	K-SIFM	14	sico	新鲜	手淫	4	20	淡黄	2.8	84	3	38	9	50	81	密度梯度离心法	Isolate	1.5	1	1
28	初婚	工人	34	初婚	公务员	1	长方案	IVF	继发性不孕	女方-盆腔及输卵管因素		1100	9	150	1	0	0	1	无	无	无	16	5	10	5	15	K-SIFB	sigb	K-SICM	K-SIFM	14	sico	新鲜	手淫	4	10	淡黄	4	208	6	32	9	55	81	密度梯度离心法	Isolate	1.5	1	1
37	初婚	教师	37	初婚	自由	1	短效长方案	IVF	原发性不孕	女方-盆腔及输卵管因素	1 双侧输卵管梗阻 2 双侧输卵管介入再通术后 3 子宫内膜息肉电切术后	55	12	2	3	12	8	3	无	无	有，子宫直肠窝 26ml,性状为血性			6	3	9	G-MOPS	G-IVF	G-1	G-IVF	15	VITROLIFE	新鲜	手淫	5	10	淡黄	3	79	25	53	5	17	81	密度梯度离心法	Isolate	1.4	1	1
26	初婚	无业	28	初婚	干部	1	超长方案	IVF	继发性不孕	女方-盆腔及输卵管因素	1 双侧输卵管梗阻伴右侧积水	18	8	2	3	6	5	0	无	无	有，子宫直肠窝 11ml,性状为血性			4	8	12	G-MOPS	G-Mops Plus	G-1	G-IVF	15	VITROLIFE	新鲜	手淫	4	10	淡黄	1.5	205	22	38	4	36	81	密度梯度离心法	Isolate	1.5	1	1
27	再婚	经商	27	初婚	职员	2	长方案	IVF	原发性不孕	女方-盆腔及输卵管因素		16	8	16	8	0	0	8	无	有	有	6	10	6	10	16	G-MOPS	MHTF	G-IVF	G-IVF	14	Vitrolife	新鲜	手淫	5	10	淡黄	2.4	100.00	8	58	7	27	81	上游法	Isolate		1.5	1.5
34	初婚	技术员	36	初婚	干部	1	长方案	IVF	继发性不孕	女方-盆腔及输卵管因素		44	12	44	12	11	6	12	无	无	有	6	6	6	6	12	G-MOPS	G-mops+HSA	G-IVF	G-IVF	16	Vitrolife	新鲜	手淫	5	10	淡黄	2.5	127.00	5	40	13	42	81	密度梯度离心法	Isolate	1.5	1	1
31	初婚	无	32	初婚	无	2	长方案	IVF	继发性不孕	女方-盆腔及输卵管因素		26	10	26	10	9	9	10	无	无	无	4	6	6	4	10	G-MOPS	G-mops+HSA	G-IVF	G-IVF	16	Vitrolife	新鲜	手淫	5	10	淡黄	6.2	116.00	9	40	14	37	81	密度梯度离心法	Isolate	1.5	1	1
27	初婚	无业	29	初婚	无业	1	长方案	IVF	继发性不孕	女方-盆腔及输卵管因素		725	6	150	2	0	0	2	无	无	有，子宫直肠窝 22 ml,性状为血性			2	9	11	K-SIFB	sigb	K-SICM	K-SIFM	14	sico	新鲜	手淫	3	10	淡黄	3.9	70	11	49	10	30	81	上游	Isolate
37	初婚	农民	37	初婚	农民	2	拮抗剂方案	IVF	继发性不孕	女方-盆腔及输卵管因素		39	10	2	2	16	10	0	无	无	无			3	6	9	K-SIFB	sigb	K-SICM	K-SIFM	16	sico	新鲜	手淫	3	10	淡黄	3.7	43	8	47	5	40	81	密度梯度离心法	Isolate	1.5	1	1
24	初婚	职员	23	初婚	职员	1	长方案	IVF	原发性不孕	女方-盆腔及输卵管因素		20	9	20	9	3	1	9	无	无	无	24	21	24	21	45	G-MOPS	G-mops+HSA	G-IVF	G-IVF	14	Vitrolife	新鲜	手淫	5	15	淡黄	2.6	115.00	10	41	16	33	81	上游法	Isolate		1.5	1.5
25	初婚	无业	27	初婚	建筑管理	1	长方案	IVF	继发性不孕	女方-盆腔及输卵管因素		22	11	22	11	2	2	11	无	无	无	14	17	14	17	31	G-MOPS	G-mops+HSA	G-IVF	G-IVF	16	Vitrolife	新鲜	手淫	4	5	淡黄	4.2	92.00	4	52	9	35	81	上游法	Isolate		1.5	1.5
37	再婚	金融分析师	37	再婚	医生	1	GnRH拮抗剂	IVF	继发性不孕	原因不明		44	11	44	11	17	10	11	无	无	有	1	6	1	6	7	G-MOPS	G-mops+HSA	G-IVF	G-IVF	17	Vitrolife	新鲜	手淫			淡黄	3	37.00	8	26	2	64	81	密度梯度离心法	Isolate	3	2	2
35	初婚	无业	37	初婚	职员	1	拮抗剂方案	IVF	继发性不孕	女方-盆腔及输卵管因素		2625	10	150	2	750	9	0	无	有 左侧输卵管积水20 ml,性状淡黄色 右册输卵管积水25ML性状淡黄色	有，子宫直肠窝 20 ml,性状淡粉色			1	1	2	G-MOPS	K-SIGB-50	K-SICM	K-SIFM	16	VITROLIFE	新鲜	手淫	5	10	淡黄	5	98	17	45	7	31	81	密度梯度离心法	Isolate	1.5	1	1
33	初婚	干部	34	初婚	工程师	1	长效长方案	IVF	继发性不孕	女方-盆腔及输卵管因素		48	10	48	10	19	10	0	无	无	有，子宫直肠窝45ml,性状为血性			12	6	18	G-MOPS	G-IVF	G-1	G-IVF	15	VITROLIFE	新鲜	手淫	3	15	淡黄	1.9	270	5	41	22	32	81	密度梯度离心法	Isolate	1.5	1	1
31	初婚	公务员	37	初婚	公务员	1	短效长方案	IVF	继发性不孕	女方-盆腔及输卵管因素		1350	9	150	2	75	1	2	无	无	无	13	12	13	12	25	G-MOPS	G-Mops+HSA	G-1	G-IVF	17	vitrolife	新鲜	手淫	5	10	淡黄	1.8	191	5	37	8	50	81	密度梯度离心法	Isolate	1.5	1	1
36	初婚	无业	37	初婚	个体	2	长效长+思则凯	IVF	继发性不孕	女方-盆腔及输卵管因素		4275	12	150	3	1800	12	3	无	无	有，子宫直肠窝	10	8	8	6	14	G-MOPS	K-SIGB-50	K-SICM	K-SIFM	13	vitrolife	新鲜	手淫	4	10	淡黄	3	125	14	45	10	31	81	密度梯度离心法	Isolate	1	1	1
37	初婚	无业	37	初婚	项目经理	2	超长方案	IVF	继发性不孕	女方-盆腔及输卵管因素		80	15	80	15	52	12	15	无	无	有	4	4	4	4	8	G-MOPS	G-mops+HSA	G-IVF	G-IVF	15	Vitrolife	新鲜	手淫	5	10	淡黄	2.3	52.00	6	48	10	36	81	密度梯度离心法	Isolate	1.3	1	1
28	初婚	教师	27	初婚	工人	2	长方案	IVF	继发性不孕	女方-盆腔及输卵管因素		30	11	30	11	0	0	11	无	无	无	6	4	6	4	10	G-MOPS	G-mops+HSA	G-IVF	G-IVF	15	Vitrolife	新鲜	手淫	4	10	淡黄	3	127.00	5	56	4	35	81	上游法	Isolate		1.5	1.5
30	初婚	自由	33	初婚	工人	2	GnRH拮抗剂	IVF	继发性不孕	女方-盆腔及输卵管因素		26	9	26	9	8	8	9	无	无	无	6	8	6	8	14	G-MOPS	G-mops+HSA	SIFM	SIFM	16	Vitrolife	新鲜	手淫	4	10	淡黄	2.7	43.00	9	32	7	52	81	密度梯度离心法	Isolate	1.3	1	1
28	初婚	工人	32	初婚	工人	1	GnRH拮抗剂	IVF	原发性不孕	女方-盆腔及输卵管因素		62	17	62	17	32	11	17						2	1	3	G-MOPS	G-mops+HSA	SIFM	SIFM	17		新鲜	手淫	4	5	淡黄	2.3	19.00	2	55	9	34	81	密度梯度离心法	Isolate	1	1	1
28	初婚	个体	28	初婚	个体	1	短效长方案	IVF	原发性不孕	女方-盆腔及输卵管因素		1275	9	150	2	0	0	2	无	无	有，子宫直肠窝 22 ml,性状为血性	8	8	5	6	11	G-MOPS	G-Mops+HSA	K-SICM	K-SIFM	18	vitrolife	新鲜	手淫	3	5	淡黄	1.5	52	19	40	1	40	81	上游	Isolate	1	1	1
31	初婚	无业	34	初婚	个体	1	短效长方案	IVF	继发性不孕	女方-盆腔及输卵管因素		1575	9	225	2	0	0	0	无	无	无	15	15	11	15	26	G-MOPS	G-IVF	G-1	G-IVF	17	VITROLIFE	新鲜	手淫	5	10	淡黄	3	75	18	54	4	24	81	密度梯度离心法	Isolate	1.5	1	1
29	初婚	个体	28	初婚	个体	1	短效长方案	IVF	原发性不孕	女方-盆腔及输卵管因素	双侧输卵管梗阻 男性畸形精子症	14	8	2	5	0	0	0	无	无	无			4	9	13	G-MOPS	GB	G-1	G-IVF	17	CO	新鲜	手淫	3	15	淡黄	2.9	75	5	37	18	40	81	密度梯度离心法	Isolate	1.5	1	1
30	初婚	无业	25	初婚	职员	1	短效长方案	IVF	继发性不孕	女方-盆腔及输卵管因素	1 右侧输卵管粘连 2 左侧输卵管不全梗阻 3 盆腔粘连松解术后	26	12	1	4	6	6	0	无	无	有，子宫直肠窝13ml,性状为血性			5	9	14	G-MOPS	G-Mops Plus	G-1	G-IVF	17	VITROLIFE	新鲜	手淫	4	10	淡黄	4.8	38	13	42	3	42	81	密度梯度离心法	Isolate	1.8	1	1
31	初婚	医生	31	初婚	工程师	1	短效长方案	IVF	原发性不孕	女方-盆腔及输卵管因素	1 男性弱精子症 2 人工授精助孕术后（二次) 3 子宫内膜息肉电切术后	25	11	2	6	0	0	0	无	无	有，子宫直肠窝70ml,性状为血性			8	10	18	G-MOPS	G-IVF	G-1	G-IVF	15	VITROLIFE	新鲜	手淫	5	10	淡黄	3	120	3	24	19	54	81	密度梯度离心法	Isolate	1.5	1	1
37	初婚	教师	37	初婚	医生	2	拮抗剂方案	IVF	继发性不孕	女方-盆腔及输卵管因素		19	8	2	3	0	0	0	无	无	无				6	6	G-MOPS	G-IVF	G-1	G-IVF	15	VITROLIFE	新鲜	手淫	5	20	淡黄	2.04	405	16	35	1	48	81	密度梯度离心法	Isolate	1.04	1	1
34	再婚	工人	31	再婚	工人	2	短效长+思则凯	IVF	继发性不孕	女方-盆腔及输卵管因素		25	10	3	3	6	3	0	无	有 左侧输卵管积水 11ml,性状清亮	无			6	4	10	G-MOPS	G-MOPS+HSA	G-1	G-IVF	16	vitrolife	新鲜	手淫	5	20	淡黄	3	51	4	39	9	48	81	密度梯度离心法	Isolate	1.5	1	1
37	再婚	职工	37	初婚	职员	2	短效长+思则凯	IVF	继发性不孕	女方-盆腔及输卵管因素		36	8	3	27	25	7	0	无	无	无			2	3	5	K-SIFB	sigb	K-SICM	K-SIFM	17	sico	新鲜	手淫	5	10	淡黄	2.8	105	6	32	16	46	81	密度梯度离心法	Isolate	1.2	1	1
37	初婚	农民	37	初婚	农民	1	短效长方案	IVF	继发性不孕	女方-盆腔及输卵管因素	1 右侧输卵管梗阻 2 左侧输卵管切除术后 3 左侧输卵管残段成形术后	13	8	3	5	0	0	0	无	无	无			6	5	11	G-MOPS	G-MOPSPLUS	G-1	G-IVF	15	CO	新鲜	手淫	4	10	淡黄	2.4	76	21	42	3	34	81	密度梯度离心法	Isolate	1.5	1	1
27	初婚	职员	29	初婚	电工	1	长效长方案	IVF	原发性不孕	不明原因	不明原因不孕 人工授精助孕术后(一次)	25	11	2	4	13	8	0	无	无	无			5	3	8	FB	GB	CM	FM	16	CO	新鲜	手淫	3	20	淡黄	3.2	110	12	39	17	32	81	密度梯度离心法	Isolate	1.5	1	1
26	初婚	职员	27	初婚	工程	1	短效长方案	IVF	原发性不孕	女方-盆腔及输卵管因素		1200	9	150	2	0	0	2	无	无	无	10	8	10	8	18	G-MOPS	G-Mops+HSA	G-1	G-IVF	17	vitrolife	新鲜	手淫	4		淡黄	2.2	70	13	48	15	24	81	密度梯度离心法	Isolate	1.5	1	1
36	初婚	个体	37	初婚	职员	2	短效长方案	IVF	继发性不孕	女方-盆腔及输卵管因素	1 右侧输卵管梗阻 2 左侧输卵管清胚造口术后 3 双侧输卵管介入再造术后 4 男性弱畸形精子症	14	8	2	4	1	1	0	无	无	无			3	12	15	G-MOPS	G-MOPSPLUS	G-1	G-IVF	15	CO	新鲜	手淫	3	20	淡黄	3.7	95	7	58	10	25	81	密度梯度离心法	Isolate	1.8	1	1
33	初婚	教师	33	初婚	干部	2	长方案	IVF	继发性不孕	女方-盆腔及输卵管因素		35	12	35	12	13	11	12	无	无	有	3	5	3	5	8	G-MOPS	G-mops+HSA	SIFM	SIFM	16	COOK	新鲜	手淫	4	5	淡黄	2.8	88.00	18	40	9	33	81	密度梯度离心法	Isolate	1.5	1	1
30	初婚	无业	33	初婚	送货	1	长方案	IVF	原发性不孕	女方-盆腔及输卵管因素		15	7	15	7	0	0	7	无	无	无	6	3	6	3	9	G-MOPS	G-mops+HSA	G-IVF	G-IVF	15	Vitrolife	新鲜	手淫	5	10	淡黄	1.5	83.00	15	39	5	41	81	上游法	Isolate		1.5	1.5
25	初婚	工人	25	初婚	工人	1	长方案	IVF	原发性不孕	女方-盆腔及输卵管因素		20	10	20	10	3	3	10	无	无	无	7	13	7	13	20	G-MOPS	G-mops+HSA	G-IVF	G-IVF	16	Vitrolife	新鲜	手淫	5	13	淡黄	2.5	137.00	29	25	4	42	81	上游法	Isolate		1.5	1.5
35	初婚	自由职业	37	初婚	司机	1	长方案	IVF	原发性不孕	女方-盆腔及输卵管因素		58	17	58	17	19	13	17	无	无	无	3	11	3	11	14	G-MOPS	G-GAMETE	G-IVF	G-IVF	15	Vitrolife	新鲜	手淫	5	15	淡黄	3.1	170.00	7	41	15	37	81	上游法	Isolate		1.5	1.5
36	初婚	农民	37	初婚	农民	1	长方案	IVF	继发性不孕	女方-盆腔及输卵管因素	1 双侧输卵管结扎术后 2 子宫肌瘤	63	15	63	15	24	12	15	无	无	无	6	0	6		6	G-MOPS	G-GAMETE	G-IVF	G-IVF	16	Vitrolife	新鲜	手淫	3	15	淡黄	3.2	85.00	6	40	14	40	81	密度梯度离心法	Isolate	1.5	1	1
33	再婚	公务员	37	再婚	公务员	1	短效长方案	IVF	继发性不孕	女方-盆腔及输卵管因素		1950	8	150	2	675	8	2	无	无	有，子宫直肠窝 ml,性状淡血性	12	3	9	3	12	G-MOPS	G-Mops+HSA	G-1	G-IVF	17	vitrolife	新鲜	手淫	4	5	淡黄	3	260	11	36	7	46	81	上游	Isolate
29	初婚	职员	24	初婚	个体	1	短效长方案	IVF	原发性不孕	女方-盆腔及输卵管因素		9	6	2	3	0	0	0	无	无	有，子宫直肠窝26ml,性状为血性			8	14	22	G-MOPS	K-SIGB-50	K-SICM	K-SIFM	16	vitrolife	新鲜	手淫	5	12	淡黄	3	74	16	49	5	30	81	密度梯度离心法	Isolate	1.5	1	1
32	初婚	职员	31	初婚	职员	2	长效长方案	IVF	继发性不孕	女方-盆腔及输卵管因素	多囊卵巢综合征 男性弱精子症	37	13	2	4	21	10	0	无	无	有，右侧卵巢旁。量7ml。性状血性			15	10	25	FB	G-MOPS plus	CM	G-IVF	17	CO	新鲜	手淫	3	10	淡黄	3	29	17	34	17	32	81	密度梯度离心法	Isolate	1.5	1	1
37	再婚	农民	36	初婚	农民	2	长方案	IVF	继发性不孕	女方-盆腔及输卵管因素		1900	10	150	2	150	2	2	无	无	无	6	6	6	6	12	K-SIFB	sigb	G-1	G-IVF	16	vitrolife	新鲜	手淫	3	10	淡黄	3.2	75	1	25	15	59	80	密度梯度离心法	Isolate	1	1	1
37	再婚	无业	37	再婚	农民	1	长方案	IVF	原发性不孕	女方-盆腔及输卵管因素		28	10	28	10	9	9	10	无	有	有	7	4	7	4	11	G-MOPS	G-mops+HSA	G-IVF	G-IVF	15	Vitrolife	新鲜	手淫	3	10	淡黄	3.8	70.00	0	43	18	39	80	上游法	Isolate		1.5	1.5
26	初婚	无业	27	初婚	工人	1	短效长方案	IVF	原发性不孕	女方-盆腔及输卵管因素		1575	9	150	2	0	0	2	无	无	有，子宫直肠窝 25 ml,性状淡血性			12	7	19	G-MOPS	G-MOPSPLUS	G-1	G-IVF	15	VITROLIFE	新鲜	手淫	3	15	淡黄	5	362	14	39	4	43	80	密度梯度离心法	Isolate	1.3	1	1
33	初婚	护士	37	初婚	工程师	1	超长方案	IVF	继发性不孕	女方-盆腔及输卵管因素		80	15	80	15	47	12	15	有	无	无	5	2	5	2	7	G-MOPS	G-mops+HSA	G-IVF	G-IVF	16	Vitrolife	新鲜	手淫	3	20	淡黄	2.8	96.00	7	24	18	51	80	密度梯度离心法	Isolate	1.5	1	1
33	初婚	工人	34	初婚	警察	1	长方案	IVF	原发性不孕	女方-盆腔及输卵管因素		2700	10	225	2	225	2	2	无	无	无	5	7	2	4	6	G-MOPS	G-MOPS+HSA	G-1	G-IVF	15	vitrolife	新鲜	手淫	4	12	淡黄	3.8	115	15	44	5	36	80	密度梯度离心法	Isolate	1.5	1	1
34	再婚	农民	36	初婚	农民	2	拮抗剂方案	IVF	继发性不孕	女方-盆腔及输卵管因素	双侧输卵管伞端周围粘连	48	12	3	3	13	11	0	无	无	无			4	2	6	FB	GB	CM	FM	20	CO	新鲜	手淫	7	20	淡黄	2.3	190	5	25	18	52	80	密度梯度离心法	Isolate	0.7	1	1
37	再婚	教师	37	再婚	职工	2	超长方案	IVF	继发性不孕	女方-盆腔及输卵管因素		92	14	92	14	76	14	0	无	无	无	1	4	0	4	4	G-MOPS	G-MOPSPLUS	G-1	G-IVF	17	sico	新鲜	手淫	5	12	淡黄	2.6	48	2	37	7	54	80	密度梯度离心法	Isolate	0.6	1	1
27	初婚	职员	25	初婚	职员	1	长方案	IVF	原发性不孕	女方-盆腔及输卵管因素		11	7	11	7	0	0	7	无	无	有	4	9	4	9	13	G-MOPS	G-mops+HSA	G-IVF	G-IVF	19	Vitrolife	新鲜	手淫	3	10	淡黄	2.9	100.00	2	33	18	47	80	密度梯度离心法	Isolate	1.5	1	1
33	初婚	经理	35	初婚	经理	1	短效长方案	IVF	继发性不孕	女方-盆腔及输卵管因素	1 双侧输卵管梗 2 双侧输卵管介入再造术后	53	13	2	5	22	10	0	无	无	有，子宫直肠窝 11 ml,性状陈旧性			3	2	5	G-MOPS	G-MOPS+HSA	G-1	G-IVF	15	vitrolife	新鲜	手淫	4	10	淡黄	3.2	39	29	20	6	45	80	密度梯度离心法	Isolate	1.5	1	1
31	初婚	无业	32	初婚	工人	1	长方案	IVF	原发性不孕	女方-盆腔及输卵管因素		2400	10	150	2	0	0	2	无	无	无			4	9	13	G-MOPS	G-MOPSPLUS	G-1	G-IVF	17	vitrolife	新鲜	手淫	4	10	淡黄	2.5	133	2	55	23	20	80	密度梯度离心法	Isolate	1	1	1
26	初婚	无业	31	初婚	军人	1	短效长方案	IVF	继发性不孕	女方-盆腔及输卵管因素	1 右侧输卵管梗阻 2 左侧输卵管切除术后	14	9	2	7	0	0	0	无	无	有，子宫直肠窝 22 ml,性状为血性			5	15	20	G-MOPS	G-MOPSPLUS	G-1	G-IVF	15	CO	新鲜	手淫	4	10	淡黄	3.9	155	12	40	5	43	80	密度梯度离心法	Isolate	1.5	1	1
26	初婚	无业	29	初婚	无业	1	长方案	IVF	继发性不孕	女方-盆腔及输卵管因素		925	7	225	4	0	0	4	无	无	无	12	11	10	7	17	K-SIFB	sigb	K-SICM	K-SIFM	过夜	sico	新鲜	手淫	3	10	淡黄	3.2	45	2	35	12	51	80	密度梯度离心法	Isolate	1.5	1	1
32	初婚	公务员	35	初婚	公务员	1	长方案	IVF	继发性不孕	女方-盆腔及输卵管因素		31	10	31	10	8	5	10	无	无	有	18	8	18	8	26	G-MOPS	G-mops+HSA	G-IVF	G-IVF	17	Vitrolife	新鲜	手淫	4	5	淡黄	2	56.00	13	51	3	33	80	上游法	Isolate		1.5	1.5
31	初婚	自由职业	34	初婚	职员	1	短效长方案	IVF	继发性不孕	女方-盆腔及输卵管因素	1 多囊卵巢综合征	35	11	2	7	17	10	0	无	无	无			3	8	11	G-MOPS	G-Mops Plus	G-1	G-IVF	15	VITROLIFE	新鲜	手淫	4	10	淡黄	2.9	157	5	54	3	39	80	密度梯度离心法	Isolate	1.5	1	1
37	再婚	无业	37	再婚	自由职业	1	短效长+思则凯	IVF	继发性不孕	女方-盆腔及输卵管因素		48	11	3	3	9	8	0	无	无	无			3	1	4	K-SIFB	sigb	K-SICM	K-SIFM	17	vitrolife	新鲜	手淫	4	10	淡黄	1.6	185	31	34	3	32	80	密度梯度离心法	Isolate	1.5	1	1
27	初婚	无业	31	初婚	无业	1	超长方案	IVF	继发性不孕	女方-盆腔及输卵管因素	1 双侧输卵管梗阻 2 双侧输卵管介入再造术后	16	10	1	5	6	7	0	无		有，右侧卵巢旁。量30ml性状陈旧性			8	11	19	G-MOPS	G-MOPSPLUS	G-1	G-IVF	15	CO	新鲜	手淫	5		淡黄	3.3	96	15	31	7	47	80	密度梯度离心法	Isolate	1.1	1	1
30	初婚	干部	29	初婚	干部	2	短效长方案	IVF	继发性不孕	女方-盆腔及输卵管因素	1 输卵管因素 2 右侧输卵管切除术后 3 左侧输卵管妊娠保守治疗后	21	10	2	3	7	4	0	无	无	有，右侧卵巢旁28ml,性状血性			8	6	14	G-MOPS	G-MOPSPLUS	G-1	G-IVF	15	CO	新鲜	手淫	3	30	淡黄	2.9	42	8	22	10	60	80	密度梯度离心法	Isolate	1.5	1	1
33	初婚	教师	35	初婚	工人	2	长效长方案	IVF	原发性不孕	女方-盆腔及输卵管因素		1300	9	150	2	0	0	2	无	无	有，子宫直肠窝15ml,性状为血性	20	9	13	9	22	K-SIFB	mHTF+10%HSA	K-SICM	K-SIFM	15	vitrolife	新鲜	手淫	5	12	淡黄	4.2	62	6	44	7	43	80	密度梯度离心	Isolate	1.5	1	1
36	初婚	工人	35	初婚	工人	2	长效长方案	IVF	继发性不孕	女方-盆腔及输卵管因素		58	12	2	3	21	11	0	无	无	无			6	8	14	K-SIFB	sigb	K-SICM	K-SIFM	16	VITROLIFE	新鲜	手淫	3	15	淡黄	2.3	52	3	34	15	48	80	密度梯度离心法	Isolate	1.5	1	1
28	初婚	职员	32	初婚	自由职业	1	短效长方案	IVF	原发性不孕	女方-盆腔及输卵管因素	1 右侧输卵管梗阻	3725	14	100	5	1050	9	5	无	无	有，子宫直肠窝 20 ml,性状为血性			7	11	18	G-MOPS	G-MOPSPLUS	G-1	G-IVF	16	VITROLIFE	新鲜	手淫	3	10	淡黄	3.8	78	2	34	18	46	80	密度梯度离心法	Isolate	1.4	1	1
25	初婚	个体	25	初婚	个体	1	超长方案	IVF	原发性不孕	女方-盆腔及输卵管因素	1 双侧输卵管积水 2 男性弱精子症	16	9	1	2	8	6	0	无	无	有右侧卵巢旁22ml。性状血性			7	7	14	FB	GB	CM	FM	16	CO	新鲜	手淫	3	10	淡黄	2.2	186	22	27	3	48	80	密度梯度离心法	Isolate	1.5	1	1
37	再婚	个体	37	再婚	个体	3	短效长方案	IVF	继发性不孕	女方-盆腔及输卵管因素	1 双侧输卵管通畅不良 2 人工授精助孕术后（二次）	50	12	3	4	0	0	0	无	无	无			5	4	9	G-MOPS	G-MOPSPLUS	G-1	G-IVF	16	CO	新鲜	手淫	3	20	淡黄	2.8	78	12	38	15	35	80	密度梯度离心法	Isolate	0.8	1	1
33	初婚	无业	30	初婚	无业	1	COH周期	IVF	原发性不孕	女方-盆腔及输卵管因素	排卵障碍 多囊卵巢综合征	23	9	2	5	11	6	0	无	无	有，子宫直肠窝25ml,性状为血性			6	8	14	FB	GB	CM	FM	17	CO	新鲜	手淫	3	10	淡黄	3.2	70	10	35	20	35	80	密度梯度离心法	Isolate	1.5	1	1
37	再婚	无业	37	再婚	农民	1	拮抗剂方案	IVF	继发性不孕	女方-盆腔及输卵管因素		2325	9	150	2	900	9	2	无	有 左侧输卵管积水 15ml,性状陈旧性	有，子宫直肠窝15 ml,性状为血性	4	5	4	5	9	G-MOPS	K-SIGB-50	K-SICM	K-SIFM	16	vitrolife	新鲜	手淫	5	12	淡黄	2.4	95	13	45	5	37	80	密度梯度离心法	Isolate	1	1	1
37	初婚	工人	37	初婚	干部	1	短效长方案	IVF	继发性不孕	女方-盆腔及输卵管因素		8250	14	8250	14	8250	14	14				1	3	1	3	4	K-SIFB	K-SIGB-50	K-SICM	K-SIFM	12	vitrolife	新鲜	手淫	5	16	淡黄	4	82	2	32	9	57	80	密度梯度离心	Isolate	1.5	1	1
26	初婚	自由职业	27	初婚	自由职业	1	长效长方案	IVF	继发性不孕	女方-盆腔及输卵管因素		2600	11	100	2	975	8	2	无	无	无	13	3	10	3	13	G-MOPS	G-Mops+HSA	G-1	G-IVF	17	vitrolife	新鲜	手淫	5	10	淡黄	3	105	27	62	1	10	80	密度梯度离心法	Isolate	1.5	1	1
27	初婚	无业	28	初婚	司机	1	短效长方案	IVF	原发性不孕	女方-盆腔及输卵管因素		1550	9	150	2	0	0	2	无	无	无			8	8	16	G-MOPS	G-MOPSPLUS	G-1	G-IVF	14	VITROLIFE	新鲜	手淫	3	15	淡黄	5	138	17	46	2	35	80	密度梯度离心法	Isolate	1	1	1
37	初婚	农民	37	初婚	农民	1	长方案	IVF	继发性不孕	女方-盆腔及输卵管因素		3300	12	150	2	1275	11	2	无	无	有，子宫直肠窝10ml,性状为血性	4	8	2	6	8	G-MOPS	G-MOPSPLUS	G-1	G-IVF	16	vitrolife	新鲜	手淫	4		淡黄	4.2	53	5	36	6	53	80	密度梯度离心法	Isolate	1	1	1
34			33			1	短效长方案	IVF	继发性不孕	不明原因	1 不明原因不孕 2 人工授精助孕术后（一次）	58	12	3	7	21	12	0	无	无	无			7	1	8	G-MOPS	G-MOPSPLUS	G-1	G-IVF	15	CO	新鲜	手淫	5		淡黄	2.3	96	15	31	7	47	80	密度梯度离心法	Isolate	1.5	1	1
29	初婚	无业	31	初婚	个体	1	短效长方案	IVF	继发性不孕	女方-盆腔及输卵管因素		23	10	2	3	5	5	0	无	无	有，子宫直肠窝15ml,性状淡黄言	6	2	6	2	8	K-SIFB	sigb	K-SICM	K-SIFM	18	sico	新鲜	手淫	4	25	淡黄	1.5	115	10	40	4	46	80	密度梯度离心法	Isolate	1.5	1	1
34	初婚	无业	37	初婚	无业	2	长方案	IVF	继发性不孕	女方-盆腔及输卵管因素		2050	10	150	1	900	10	1	无	无	无	13	9	8	6	14	K-SIFB	G-MOPS+HSA	K-SICM	K-SIFM	15	K-SICO	新鲜	手淫	4	10	淡黄	1.5	82	6	38	10	46	80	密度梯度离心法	Isolate	1.5	1	1
29	初婚	无业	30	初婚	自由职业	1	短效长方案	IVF	原发性不孕	女方-盆腔及输卵管因素		26	10	2	5	0	0	0	无	无	无	13		12		12	K-SIFB	sigb	K-SICM	K-SIFM	16	sico	新鲜	手淫	3		淡黄	3.5	67	1	25	20	54	80	密度梯度离心法	Isolate	1.3	1	1
27	初婚	教师	27	初婚	教师	1	短效长方案	IVF	原发性不孕	女方-盆腔及输卵管因素	1 双侧输卵管梗阻 2 男性弱形精子症	17	10	3	6	0	0	0	无	无	有，子宫直肠窝 12 ml,性状为血性			9	13	22	G-MOPS	G-IVF	G-1	G-IVF	15	VITROLIFE	新鲜	手淫	4	10	淡黄	2.7	60	7	47	3	43	80	密度梯度离心法	Isolate	1.5	1	1
29	再婚	个体	35	再婚	个体	1	长方案	IVF	继发性不孕	女方-盆腔及输卵管因素		22	9	22	9	4	4	9	无	无	有	8	4	8	4	12	G-MOPS	G-mops+HSA	G-IVF	G-IVF	16	Vitrolife	新鲜	手淫	5	10	淡黄	5	35.00	0	55	14	31	80	密度梯度离心法	Isolate	1.4	1	1
30	初婚	工人	35	初婚	工人	1	GnRH拮抗剂	IVF	继发性不孕	女方-盆腔及输卵管因素		22	12	22	12	5	5	12	无	无	无	7	7	7	7	14	G-MOPS	G-mops+HSA	G-IVF	G-IVF	16	Vitrolife	新鲜	手淫	3	12	淡黄	2.8	113.00	4	34	9	53	80	密度梯度离心法	Isolate	1.5	1	1
33	初婚	干部	37	初婚	个体	1	长方案	IVF	继发性不孕	女方-盆腔及输卵管因素		32	17	32	17	12	10	17	无	无	有	7	3	7	3	10	G-MOPS	G-mops+HSA	G-IVF	G-IVF	16	Vitrolife	新鲜	手淫	6	10	淡黄	3.2	118.00	25	41	4	30	80	密度梯度离心法	Isolate	1.2	1	1
30	初婚	教师	32	初婚	公务员	1	长方案	IVF	原发性不孕	女方-盆腔及输卵管因素		21	10	21	10	0	0	10	无	无	无	4	6	4	6	10	G-MOPS	G-GAMETE	G-IVF	G-IVF	17	Vitrolife	新鲜	手淫	5	35	淡黄	4.2	105.00	3	32	10	55	80	密度梯度离心法	Isolate	1.4	1	1
36	初婚	公务员	37	初婚	职员	1	超长方案	IVF	原发性不孕	女方-盆腔及输卵管因素	1 多囊卵巢综合征 2 排卵障碍 3 双侧卵巢整形切除术后	44	14	1	2	26	11	0	无	无	有，子宫直肠窝 21ml,性状为血性			7	6	13	FB	GB	CM	FM	19	CO	新鲜	手淫	5	10	淡黄	3	92	8	16	10	66	80	密度梯度离心法	Isolate	1.5	1	1
35	再婚	无业	31	初婚	电工	1	长方案	IVF	继发性不孕	女方-盆腔及输卵管因素		50	14	50	14	22	11	14	无	无	无	6	4	6	4	10	G-MOPS	G-mops+HSA	G-IVF	G-IVF	15	Vitrolife	新鲜	手淫	5	15	淡黄	2.8	93.00	5	65	4	26	79	密度梯度离心法	Isolate	1.5	1	1
32	初婚	无业	32	初婚	工人	1	短效长方案	IVF	继发性不孕	女方-盆腔及输卵管因素		19	10	3	5	0	0	0	无	无	无			5	8	13	K-SIFB	sigb	K-SICM	K-SIFM	15	vitrolife	新鲜	手淫	5	15	淡黄	2.5	115	5	29	12	54	79	密度梯度离心法	Isolate	1.5	1	1
27	初婚	业务员	29	初婚	业务员	1	短效长方案	IVF	继发性不孕	女方-盆腔及输卵管因素		34	9	2	3	9	9	0	无	有 左侧输卵管积水15 ml,性状淡黄色	有，子宫直肠窝25ml,性状为血性			3	2	5	K-SIFB	sigb	K-SICM	K-SIFM	19	vitrolife	新鲜	手淫	5	15	淡黄	2.5	165	18	38	6	38	79	密度梯度离心法	Isolate	1.5	1	1
32			31					IVF	继发性不孕	女方-盆腔及输卵管因素		4650	12	150	2	2175	12	2	无	无	无	9	4	9	4	13	G-MOPS	G-MOPSPLUS	G-1	G-IVF	17	sico	新鲜	手淫	3	15	淡黄	5	56	0	31	19	50	79	密度梯度离心法	Isolate	2.6	1	1
36	初婚	教师	36	初婚	工程师	1	长方案	IVF	继发性不孕	女方-盆腔及输卵管因素		35	13	35	13	14	10	13	无	有	无	4	4	4	4	8	G-MOPS	G-GAMETE	SIFM-40-50	SIFM	18	COOK	新鲜	手淫	5	8	淡黄	3	124.00	5	32	7	56	79	密度梯度离心法	Isolate	1.4	1	1
28	初婚	无业	32	初婚	个体	1	超长方案	IVF	继发性不孕	女方-盆腔及输卵管因素	左侧输卵管切除术后 盆腔粘连分离术后	14	9	1	2	4	4	0	无	无	有，子宫直肠窝 20ml,性状为血性			6	2	8	G-MOPS	G-MOPSPLUS	G-1	G-IVF	16	CO	新鲜	手淫	5	20	淡黄	2	106	17	26	5	52	79	密度梯度离心法	Isolate	1.3	1	1
28	初婚	无业	33	初婚	无业	1	长方案	IVF	继发性不孕	女方-盆腔及输卵管因素		20	9	20	9	5	5	9	无	无	有	5	7	5	7	12	G-MOPS	G-mops+HSA	G-IVF	G-IVF	15	Vitrolife	新鲜	手淫	4	19	淡黄	3.3	51.00	6	49	4	41	79	密度梯度离心法	Isolate	1.5	1	1
31	初婚	职员	34	初婚	职员	1	短效长方案	IVF	继发性不孕	女方-盆腔及输卵管因素		15	10	1	2	0	0	0	无	无	有，子宫直肠窝40ml,性状为血性			5	11	16	G-MOPS	G-MOPSPLUS	G-1	G-IVF	17	VITROLIFE	新鲜	手淫	4	20	淡黄	1.6	36	4	54	11	31	79	密度梯度离心法	Isolate	1.5	1	1
27	再婚	职员	30	再婚	职员	1	短效长方案	IVF	继发性不孕	女方-盆腔及输卵管因素	1 双侧输卵管梗阻 2 双侧输卵管介入再通术后 3 双侧输卵管切除术后	16	11	1	4	5	5	0	无	无	无			11	8	19	FB	GB	CM	FM	15	CO	新鲜	手淫	5		淡黄	3	98	21	38	12	29	79	密度梯度离心法	Isolate	1.5	1	1
26	初婚	个体	28	初婚	个体	1	短效长方案	IVF	继发性不孕	女方-盆腔及输卵管因素		29	10	2	4	5	3	0	无	无	有，子宫直肠窝85 ml,性状血性			10	7	17	K-SIFB	G-MOPS+HSA	K-SICM	K-SIFM	17	VITROLIFE	新鲜	手淫	3		淡黄	2.2	265	10	42	10	38	79	密度梯度离心法	Isolate	1.2	1	1
31	初婚	个体	30	初婚	个体	1	短效长方案	IVF	继发性不孕	原因不明		19	9	2	3	4	3	0	无	无	无			8	4	12	K-SIFB	K-SIGB-50	K-SICM	K-SIFM	18	K-SICO	新鲜	手淫	5	15	淡黄	3	43	11	35	5	49	79	密度梯度离心法	Isolate	1.4	1	1
31	初婚	无业	32	初婚	职员	1	短效长方案	IVF	原发性不孕	女方-盆腔及输卵管因素	双侧输卵管梗阻伴积水 双侧输卵管伞端造口术后 盆腔粘连分离术后	31	11	1	2	14	8	0	无	无	有，子宫直肠窝 9 ml,性状为血性			9	13	22	G-MOPS	G-MOPSPLUS	G-1	G-IVF	17	CO	新鲜	手淫	5	20	淡黄	2.5	93	19	37	2	42	79	密度梯度离心法	Isolate	1.5	1	1
30	初婚	自由职业	29	初婚	个体	1	短效长方案	IVF	继发性不孕	女方-盆腔及输卵管因素		1100	9	150	2	0	0	2	无	有 右侧输卵管积水10ml，性状	有，子宫直肠窝31 ml,性状为血性	9	9	9	9	18	G-MOPS	G-MOPS+HSA	K-SICM	K-SIFM	17	vitrolife	新鲜	手淫	5	20	淡黄	3	73	9	49	3	39	79		Isolate
27	初婚	农民	27	初婚	农民	1	长方案	IVF	原发性不孕	女方-盆腔及输卵管因素		31	13	31	13	14	9	13	无	无	无	7	10	7	10	17	G-MOPS	G-mops+HSA	G-IVF	G-IVF	16	Vitrolife	新鲜	手淫	5	10	淡黄	1.6	21.00	35	48	3	14	79	上游法	Isolate		1.5	1.5
45			34					IVF	继发性不孕	女方-盆腔及输卵管因素		3750	9	150	3	600	7	3	无	无	无	3	1	3	1	4	G-MOPS	G-MOPSPLUS	G-1	G-IVF	19	sico	新鲜	手淫	3	10	淡黄	4.6	38	8	45	20	27	78	密度梯度离心法	Isolate	1.5	1	1
34	初婚	无业	37	初婚	司机	1	短效长+思则凯	IVF	原发性不孕	女方-盆腔及输卵管因素		41	11	3	5	10	4	0	无	无	有，子宫直肠窝5ml,性状为血性			2	8	10	G-MOPS	G-MOPSPLUS	G-1	G-IVF	18	VITROLIFE	新鲜	手淫	3	10	淡黄	1.8	303	14	60	3	23	78	密度梯度离心法	Isolate	1.5	1	1
25	初婚	无业	25	初婚	油田工人	1	长方案	IVF	原发性不孕	女方-盆腔及输卵管因素		20	10	20	10	0	0	10	无	无	无	19	15	19	15	34	G-MOPS	G-GAMETE	G-IVF	G-IVF	15	Vitrolife	新鲜	手淫	5	12	淡黄	1.7	59.00	9	36	10	45	78	密度梯度离心法	Isolate	1.5	1	1
37	初婚	教师	37	初婚	干部	2	超长方案	IVF	原发性不孕	女方-盆腔及输卵管因素		77	15	77	15	56	12	15	无	无	无	2	4	2	4	6	G-MOPS	G-mops+HSA	G-IVF	G-IVF	16	Vitrolife	新鲜	手淫	5	20	淡黄	3	103.00	15	51	6	28	78	密度梯度离心法	Isolate	1.5	1	1
36	初婚	工人	37	初婚	工人	1	短方案	IVF	原发性不孕	女方-盆腔及输卵管因素		28	10	28	10	9	9	10	无	无	有	5	0	5	0	5	G-MOPS	MHTF	G-IVF	G-IVF	16	Vitrolife	新鲜	手淫	5	5	淡黄	4.2	225.00	20	50	8	22	78	上游法	Isolate		1.5	1.5
30	初婚	个体	34	初婚	个体	1	长方案	IVF	原发性不孕	女方-盆腔及输卵管因素		46	14	46	14	18	10	14	无	无	无	7	8	7	8	15	G-MOPS	G-mops+HSA	SIFM	SIFM	17	Vitrolife	新鲜	手淫	5	10	淡黄	2	126.00	17	45	5	33	78	密度梯度离心法	Isolate	1.5	1	1
26		农民	29		司机	2	长方案	IVF	继发性不孕	女方-盆腔及输卵管因素		1300	9	150	2	0	0	2	无	无	无			11	16	27	G-MOPS	G-MOPS+HSA	G-1	G-IVF	17	vitrolife	新鲜	手淫	4	18	淡黄	2.2	174	12	44	3	41	78	密度梯度离心法	Isolate	1.2	1	1
34	再婚	无业	37	再婚	工人	1	COH周期	IVF	继发性不孕	女方-盆腔及输卵管因素	双侧输卵管梗阻	35	11	3	2	6	5	0	无	无	无			2	6	8	G-MOPS	G-MOPSPLUS	G-1	G-IVF	11	CO	新鲜	手淫	4	10	淡黄	1.8	56	34	31	3	32	78	密度梯度离心法	Isolate	1.5	1	1
37	初婚	农民	37	初婚	农民	1	长方案	IVF	原发性不孕	女方-盆腔及输卵管因素		16	7	16	7	3	3	7	无	无	有	3	6	3	6	9	MHTF	G-GAMETE	G-IVF	G-IVF	16	Vitrolife	新鲜	手淫	4	25	淡黄	5	124.00	4	50	13	34	78	上游法	Isolate		1.5	1.5
37	初婚	无业	37	初婚	司机	2	长方案	IVF	继发性不孕	女方-盆腔及输卵管因素		20	12	20	12	8	8	12	无	无	无	5	4	5	4	9	G-MOPS	G-mops+HSA	G-IVF	G-IVF	17	Vitrolife	新鲜	手淫	4	20	淡黄	2.8	115.00	11	49	10	30	78	上游法	Isolate		1.5	1.5
27	初婚	公务员	29	初婚	职员	2	长方案	IVF	原发性不孕	女方-盆腔及输卵管因素		56	14	56	14	22	11	14	无	无	无	6	11	6	11	17	G-MOPS	G-mops+HSA	G-IVF	G-IVF	16	Vitrolife	新鲜	手淫			淡黄	2.5	137.00	11	41	3	45	78	密度梯度离心法	Isolate	1.5	1	1
31	初婚	工人	33	初婚	军人	2	长效长方案	IVF	继发性不孕	女方-盆腔及输卵管因素		3000	10	150	2	1500	10	2	无	无	无			10	8	18	K-SIFB	sigb	K-SICM	K-SIFM	18	VITROLIFE	新鲜	手淫	3	10	淡黄	3.3	153	5	29	12	54	78	密度梯度离心法	Isolate	1	1	1
37	再婚	职员	33	再婚	干部	5	自然周期	IVF	继发性不孕	女方-盆腔及输卵管因素		0	0	0	0	0	0	0	无	无	无	1		1		1	G-MOPS	G-Mops+HSA	G-1	G-IVF	16	vitrolife	新鲜	手淫	5	5	淡黄	2.8	95	1	32	19	48	78	密度梯度离心法	Isolate	1.5	1	1
33	初婚	职员	31	初婚	个体	1	短效长方案	IVF	继发性不孕	女方-盆腔及输卵管因素	1 双侧输卵管伞端粘连	44	12	2	4	4	3	0	无	无	有，子宫直肠窝 22ml,性状为血性			5	2	7	FB	GB	CM	FM	16	CO	新鲜	手淫	5	20	淡黄	2.7	107	3	45	18	34	78	密度梯度离心法	Isolate	1.5	1	1
25	初婚	自由职业	37	初婚	自由职业	1	长方案	IVF	原发性不孕	女方-盆腔及输卵管因素		33	11	33	11	11	7	11	无	有	有	5	13	5	13	18	G-MOPS	G-GAMETE	G-IVF	G-IVF	19	Vitrolife	新鲜	手淫	5	10	淡黄	2.8	276.00	9	48	8	35	78	上游法	Isolate		1.5	1.5
37	初婚	个体	30	初婚	个体	1	长方案	IVF	继发性不孕	女方-盆腔及输卵管因素		59	13	59	13	29	10	13	有	无	无	3	2	3	2	5	G-MOPS	G-mops+HSA	G-IVF	G-IVF	16	Vitrolife	新鲜	手淫	4	12	淡黄	5.5	135.00	12	35	4	49	78	密度梯度离心法	Isolate	1.5	1	1
33	初婚	医生	32	初婚	医生	1	短效长+思则凯	IVF	继发性不孕	女方-盆腔及输卵管因素		40	11	2	2	15	10	0	无	无	无			5	8	13	G-MOPS	sigb	K-SICM	K-SIFM	18	vitrolife	新鲜	手淫	3	10	淡黄	4	92	5	60	2	33	78	密度梯度离心法	Isolate	1.5	1	1
29	初婚	无业	29	初婚	无业	4	长效长方案	IVF	继发性不孕	女方-盆腔及输卵管因素		4425	13	150	2	1350	8	2	无	无	有，子宫直肠窝 20 ml,性状为血性	8	10	8	10	18	G-MOPS	G-MOPS+HSA	G-1	G-IVF	16	vitrolife	新鲜	手淫	5	30	淡黄	3	31	11	50	8	31	78	密度梯度离心法	Isolate	1.4	1	1
31	初婚	职员	28	初婚	职员	1	长效长方案	IVF	继发性不孕	女方-盆腔及输卵管因素		4400	14	150	2	1650	11	2	无	无	无			10	3	13	K-SIFB	sigb	K-SICM	K-SIFM	17	VITROLIFE	新鲜	手淫	3	10	淡黄	2.8	155	10	35	12	43	78	密度梯度离心法	Isolate	1.5	1	1
37	再婚	会计	37	初婚	个体	3	拮抗剂方案	IVF	原发性不孕	女方-盆腔及输卵管因素	1 左侧输卵管梗阻 2 右侧输卵管不全梗阻 3 人工授精助孕术后（四次) 4 男性畸形精子症	25	8	3	3	0	0	0	无	无	有，子宫直肠窝30ml,性状为血性				2	2	G-MOPS	G-IVF	G-1	G-IVF	15	VITROLIFE	新鲜	手淫	5	10	淡黄	3		5	29	5	61	78	密度梯度离心法	Isolate	1.5	1	1
28	初婚	护士	26	初婚	医生	1	短效长方案	IVF	继发性不孕	女方-盆腔及输卵管因素		18	8	2	2	5	5	0	无	无	无			9	9	18	G-MOPS	K-SIGB-50	K-SICM	K-SIFM	18	VITROLIFE	新鲜	手淫	3	10	淡黄	4.2	110	14	46	2	38	78	密度梯度离心法	Isolate	1.5	1	1
27	初婚	职员	35	初婚	职员	1	短效长方案	IVF	原发性不孕	女方-盆腔及输卵管因素		28	10	3	3	4	4	0	无	无	无			11		11	G-MOPS	G-IVF	G-1	G-IVF	17	VITROLIFE	新鲜	手淫	3	12	淡黄	2	290	14	47	4	35	78	密度梯度离心法	Isolate	1.4	1	1
37	再婚	高中	36	初婚	高中	1	拮抗剂方案	IVF	继发性不孕	女方-盆腔及输卵管因素		2100	9	150	2	750	9	2	无	无	无	4	8	3	6	9	K-SIFB	G-MOPS+HSA	K-SICM	K-SIFM	17	vitrolife	新鲜	手淫	4	10	淡黄	1.8	121	14	51	11	25	78	密度梯度离心	Isolate	1	1	1
37	再婚	个体	29	初婚	个体	2	短效长方案	IVF	继发性不孕	原因不明		79	13	2	4	28	13	0	无	无	无			1	1	2	G-MOPS	G-IVF	K-SICM	K-SIFM	17	VITROLIFE	新鲜	手淫	4	20	淡黄	2.3	130	8	48	9	35	78	密度梯度离心法	Isolate	1.5	1	1
31	初婚	职员	37	初婚	警察	1	长方案	IVF	继发性不孕	原因不明		26	13	26	13	6	6	13	无	无	有	3	5	3	5	8	G-MOPS	G-GAMETE	G-IVF	G-IVF	15	Vitrolife	新鲜	手淫	3	10	淡黄	2.6	175.00	12	36	4	38	78	密度梯度离心法	Isolate	1.5	1	1
30	初婚	职工	31	初婚	职工	2	长方案	IVF	原发性不孕	女方-盆腔及输卵管因素		17	7	17	7	6	6	7	无	无	无	0	3		3	3	G-MOPS	G-mops+HSA	G-IVF	G-IVF	18	Vitrolife	新鲜	手淫	4	10	淡黄	3	77.00	4	51	13	32	78	上游法	Isolate		1.5	1.5
29	初婚	职员	27	初婚	职员	1	长方案	IVF	继发性不孕	女方-盆腔及输卵管因素		33	12	33	12	8	8	12	无	无	有	7	9	7	9	16	G-MOPS	G-mops+HSA	G-IVF	G-IVF	14	Vitrolife	新鲜	手淫	4	15	淡黄	2.9	119.00	10	35	18	37	78	上游法	Isolate		1.5	1.5
37	初婚	无业	37	初婚	无业	2	长方案	IVF	继发性不孕	女方-盆腔及输卵管因素		47	16	47	16	14	11	16	无	无	有	9	7	9	7	16	G-MOPS	G-mops+HSA	G-IVF	G-IVF	19	Vitrolife	新鲜	手淫	3	20	淡黄	2.9	205.00	11	45	7	37	78	密度梯度离心法	Isolate	1.5	1	1
37	再婚	职员	33	再婚	干部	4	自然周期	IVF	继发性不孕	女方-盆腔及输卵管因素		0	0	0	0	0	0	0	无	无	无	1	0	1		1	G-MOPS	G-mops+HSA	G-IVF	G-IVF	16	Vitrolife	新鲜	手淫	3	10	淡黄	2.5	45.00	2	28	20	50	78	密度梯度离心法	Isolate	1.5	1	1
30	再婚	教师	37	再婚	警察	2	长方案	IVF	继发性不孕	女方-盆腔及输卵管因素		39	11	39	11	13	9	11	有	无	有	5	6	5	6	11	G-MOPS	G-GAMETE	G-IVF	G-IVF	16	Vitrolife	新鲜	手淫	3	10	淡黄	3.5	65.00	6	35	16	43	78	上游法	Isolate		1.5	1.5
30	初婚	个体	31	初婚	个体	1	长方案	IVF	继发性不孕	女方-盆腔及输卵管因素		23	9	23	9	8	8	9	无	无	有	7	6	7	6	13	G-MOPS	MHTF	G-IVF	G-IVF	14	Vitrolife	新鲜	手淫	3	10	淡黄	3	150.00	7	45	9	39	78	上游法	Isolate		1.5	1.5
35	初婚	职员	32	初婚	职员	1	短方案	IVF	继发性不孕	女方-盆腔及输卵管因素		25	15	25	15	8	8	15	无	无	无	5	5	5	5	10	G-MOPS	G-GAMETE	G-IVF	G-IVF	16	Vitrolife	新鲜	手淫	4	10	淡黄	1.5	58.00	5	45	14	36	78	密度梯度离心法	Isolate	1.5	1	1
31	初婚	医生	34	初婚	职员	1	长方案	IVF	继发性不孕	女方-盆腔及输卵管因素		15	7	15	7	0	0	7	无	无	无	5	5	5	5	10	G-MOPS	G-mops+HSA	G-IVF	G-IVF	16	Vitrolife	新鲜	手淫	5	10	淡黄	4.7	80.00	27	48	4	21	78	上游法	Isolate		1.5	1.5
26	初婚	工人	26	初婚	工人	1	长方案	IVF	原发性不孕	女方-盆腔及输卵管因素		40	14	40	14	9	5	14	无	无	无	10	10	10	10	20	G-MOPS	G-mops+HSA	G-IVF	G-IVF	16	Vitrolife	新鲜	手淫	5	5	淡黄	3.7	61.00	2	60	12	26	78	上游法	Isolate		1.5	1.5
28	初婚	干部	27	初婚	干部	2	COH周期	IVF	原发性不孕	女方-盆腔及输卵管因素		3975	13	150	2	900	5	2	无	无	无	9	10	6	8	14	G-MOPS	G-MOPS+HSA	K-SICM	K-SIFM	18	K-SICO	新鲜	手淫	5	10	淡黄	2.7	100	2	41	13	43	78	密度梯度离心法	Isolate	1.5	1	1
26	初婚	无业	26	初婚	无业	1	长方案	IVF	原发性不孕	女方-盆腔及输卵管因素		24	11	24	11	1	1	11	无	无	无	4	4	4	4	8	G-MOPS	G-mops+HSA	SIFM	SIFM	16	Vitrolife	新鲜	手淫	5	12	淡黄	2.8	235.00	7	48	5	40	77	上游法	Isolate
33	初婚	无业	33	初婚		1	长方案	IVF	继发性不孕	女方-盆腔及输卵管因素		3375	12	150	4	375	3	4	无	无	有，子宫直肠窝 15 ml,性状为	6	3	4	3	7	G-MOPS	G-Mops+HSA	G-1	G-IVF	15	vitrolife	新鲜	手淫	5	12	淡黄	4.8	104	13	51	7	29	77	密度梯度离心法	Isolate	1.5	1	1
31	初婚	农民	34	初婚	农民	2	长方案	IVF	继发性不孕	女方-盆腔及输卵管因素		20	8	20	8	5	5	8	无	无	有	9	4	9	4	13	G-MOPS	G-GAMETE	G-IVF	G-IVF	15	Vitrolife	新鲜	手淫	5	10	淡黄	3.5	93.00	8	65	4	23	77	上游法	Isolate		1.5	1.5
35	初婚	教师	36	初婚	律师	1	长方案	IVF	继发性不孕	女方-盆腔及输卵管因素		24	9	24	9	6	6	9	无	无	无	8	5	8	5	13	G-MOPS	G-mops+HSA	G-IVF	G-IVF	19	Vitrolife	新鲜	手淫	5	10	淡黄	2.8	175.00	17	41	7	35	77	密度梯度离心法	Isolate	1.5	1	1
27	初婚	无业	30	初婚	个体	1	短效长方案	IVF	继发性不孕	女方-盆腔及输卵管因素		2625	11	225	2	0	0	2	无	无	有，子宫直肠窝45 ml,性状为血性	3	3	3	2	5	G-MOPS	G-MOPSPLUS	G-1	G-IVF	16	VITROLIFE	新鲜	手淫	3	10	淡黄	5.4	140	15	42	5	38	77	密度梯度离心法	Isolate	1.5	1	1
29	初婚	无业	31	初婚	职员	1	长方案	IVF	原发性不孕	女方-盆腔及输卵管因素		35	13	35	13	10	10	13	有	无	无	8	8	8	8	16	G-MOPS	G-mops+HSA	G-IVF	G-IVF	15	Vitrolife	新鲜	手淫	4	12	淡黄	2.5	122.00	16	51	5	28	77	上游法	Isolate		1.5	1.5
32	再婚	农民	34	再婚	农民	1	长方案	IVF	继发性不孕	女方-盆腔及输卵管因素		26	11	26	11	3	3	11	无	无	有	8	8	8	8	16	G-MOPS	G-GAMETE	G-IVF	G-IVF	15	Vitrolife	新鲜	手淫	5	12	淡黄	3.6	68.00	10	32	18	40	77	密度梯度离心法	Isolate	1.5	1	1
35	初婚	教师	36	初婚	律师	2	短效长方案	IVF	继发性不孕	女方-盆腔及输卵管因素		2025	10	150	2	225	3	2	无	无	无			6	8	14	G-MOPS	G-MOPSPLUS	G-1	G-IVF	18	VITROLIFE	新鲜	手淫	5	5	淡黄	3	100	18	53	6	23	77	密度梯度离心法	Isolate	1	1	1
25	初婚	职员	28	初婚	销售	1	短效长方案	IVF	继发性不孕	女方-盆腔及输卵管因素		18	10	1	3	0	0	0	无	无	有，子宫直肠窝20ml,性状为血性			1	5	6	K-SIFB	sigb	K-SICM	K-SIFM	14	sico	新鲜	手淫	3	20	淡黄	2	42	9	50	3	38	77	密度梯度离心法	Isolate	1	1	1
37	初婚	军人	37	初婚	军人	1	拮抗剂方案	IVF	继发性不孕	女方-盆腔及输卵管因素		2775	9	150	3	675	7	3	无	无	无	3	2	3	2	5	G-MOPS	K-SIGB-50	K-SICM	K-SIFM	17	vitrolife	新鲜	手淫	5	12	淡黄	2.4	205	23	54	3	20	77	密度梯度离心法	Isolate	1	1	1
37	再婚	退休	37	再婚	工人	1	长方案	IVF	继发性不孕	女方-盆腔及输卵管因素		68	17	68	17	35	15	17	无	无	无	6	3	6	3	9	G-MOPS	G-mops+HSA	G-IVF	G-IVF	16	Vitrolife	新鲜	手淫	5	12	淡黄	4.8	60.00	14	53	7	26	77	密度梯度离心法	Isolate	1.5	1	1
37	初婚	军人	37	初婚	军人	2	拮抗剂方案	IVF	继发性不孕	女方-盆腔及输卵管因素		59	11	2	3	11	7	0	无	无	无			4	5	9	G-MOPS	G-MOPS+HSA	G-1	G-IVF	16	vitrolife	新鲜	手淫	5	20	淡黄	3	95	13	33	7	47	77	密度梯度离心法	Isolate	1.5	1	1
36	初婚	公务员	35	初婚	公务员	1	短效长方案	IVF	原发性不孕	女方-盆腔及输卵管因素		4050	11	150	2	1725	11	2	无	无	无	4	2	4	1	5	G-MOPS	G-Mops+HSA	G-1	G-IVF	16	vitrolife	新鲜	手淫	5	12	淡黄	5	46	3	43	10	44	77	密度梯度离心法	Isolate	1.5	1	1
34	初婚	教师	37	初婚	教师	2	短效长方案	IVF	继发性不孕	女方-盆腔及输卵管因素		36	11	3	4	8	7	0	无	无	无	3	7	2	6	8	G-MOPS	G-IVF	G-1	G-IVF	15	VITROLIFE	新鲜	手淫	5	20	淡黄	5	136	14	35	2	49	77	密度梯度离心法	Isolate	1.2	1	1
26	初婚	职员	31	初婚	干部	3	长方案	IVF	继发性不孕	女方-盆腔及输卵管因素	继发性不孕症	22	10	22	10	2	2	10	无	无	有	10	7	10	7	17	G-MOPS	G-GAMETE	G-IVF	G-IVF	17	Vitrolife	新鲜	手淫	5	15	淡黄	4.2	67.00	23	13	0	64	77	密度梯度离心法	Isolate	1.5	1	1
28	初婚	教师	27	初婚	工人	2	长方案	IVF	原发性不孕	女方-盆腔及输卵管因素		27	10	27	10	6	6	10	无	无	无	4	6	4	6	10	G-MOPS	G-GAMETE	G-IVF	G-IVF	19	Vitrolife	新鲜	手淫	5	10	淡黄	5	73.00	3	71	6	20	77	上游法	Isolate
29	初婚	无业	31	初婚	工人	1	长方案	IVF	继发性不孕	女方-盆腔及输卵管因素		24	10	24	10	0	0	10	无	无	无	8	13	8	13	21	G-MOPS	G-GAMETE	G-IVF	G-IVF	16	Vitrolife	新鲜	手淫	5	10	淡黄	3	138.00	6	57	7	30	77	上游法	Isolate		1.5	1.5
31	初婚		31	初婚		1	长方案	IVF	原发性不孕	女方-盆腔及输卵管因素		43	14	43	14	0	0	14	无	无	无	13	3	13	3	16	G-MOPS	G-GAMETE	G-IVF	G-IVF	15	Vitrolife	新鲜	手淫	5	12	淡黄	3.2	96.00	5	37	14	44	77	上游法	Isolate		1.5	1.5
35	初婚	个体	31	初婚	个体	1	长方案	IVF	继发性不孕	女方-盆腔及输卵管因素		59	17	59	17	22	12	17	无	无	无	6	5	6	5	11	G-MOPS	G-mops+HSA	G-IVF	G-IVF	17	Vitrolife	新鲜	手淫	4	20	淡黄	3.6	98.00	11	45	9	35	77	上游法	Isolate		1.5	1.5
37	初婚	无业	37	初婚	个体	1	长方案	IVF	继发性不孕	女方-盆腔及输卵管因素		60	15	60	15	28	11	15	无	无	有	7	2	7	2	9	G-MOPS	K-SIGB-50	SIFM	SIFM	17	COOK	新鲜	手淫	5	20	淡黄	4.2	120.00	11	52	8	29	76	上游法	Isolate		1.5	1.5
31	初婚	教师	29	初婚	工程师	1	拮抗剂方案	IVF	继发性不孕	女方-盆腔及输卵管因素		1500	7	150	2	525	7	2	无		无			6	1	7	G-MOPS	K-SIGB-50	K-SICM	K-SIFM	17	vitrolife	新鲜	手淫	4	12	淡黄	2.3	265	11	51	5	33	76		Isolate	1.3	1	1
30	初婚	职员	34	初婚	职员	1	短效长方案	IVF	继发性不孕	女方-盆腔及输卵管因素		1150	8	150	5	0	0	5	无	无	无	7	15	6	11	17	G-MOPS	G-Mops+HSA	G-1	G-IVF	14	vitrolife	新鲜	手淫	5	10	淡黄	2.9	124	15	33	1	51	76	密度梯度离心法	Isolate	0.9	1	1
31	初婚	农民	36	初婚	农民	1	长方案	IVF	继发性不孕	女方-盆腔及输卵管因素		34	15	34	15	14	7	15	无	无	无	6	7	6	7	13	G-MOPS	G-mops+HSA	G-IVF	G-IVF	17	Vitrolife	新鲜	手淫	5	20	淡黄	4.2	87.00	0	53	7	40	76	密度梯度离心法	Isolate	1.4	1	1
32	初婚	护士	32	初婚	医生	1	长方案	IVF	继发性不孕	原因不明		41	13	41	13	16	10	13	无	无	无	6	5	6	5	11	G-MOPS	G-mops+HSA	SIFM	SIFM	17	Vitrolife	新鲜	手淫	4	15	淡黄	2.7	34.00	12	48	8	32	76	密度梯度离心法	Isolate	0.7	1	1
31	初婚	职员	33	初婚	工人	2	长效长方案	IVF	原发性不孕	女方-盆腔及输卵管因素		45	17	45	17	9	9	17	无	无	无	14	8	14	8	22	G-MOPS	G-mops+HSA	SIFM	SIFM	17	Vitrolife	新鲜	手淫	5	15	淡黄	4	43.00	23	50	3	24	76	密度梯度离心法	Isolate	1.4	1	1
26	初婚	无业	28	初婚	工人	1	长方案	IVF	继发性不孕	女方-盆腔及输卵管因素		21	13	21	13	7	5	13	无	无	无	9	8	9	8	17	HTF	G-GAMETE	G-IVF	G-IVF	18	Vitrolife	新鲜	手淫	6	18	淡黄	5.2	97.00	6	38	19	37	76	密度梯度离心法	Isolate	1.5	1	1
37	初婚	营业员	37	初婚	工人	2	长方案	IVF	原发性不孕	女方-盆腔及输卵管因素		24	13	24	13	9	8	13	无	无	有	5	4	5	4	9	G-MOPS	G-GAMETE	G-IVF	G-IVF	16	Vitrolife	新鲜	手淫	5	20	淡黄	2.5	150.00	7	29	24	40	76	上游法	Isolate
30	初婚	公务员	33	初婚	公务员	1	长方案	IVF	继发性不孕	女方-盆腔及输卵管因素		61	17	61	17	25	12	17	无	无	有	3	6	3	6	9	G-MOPS	G-mops+HSA	G-IVF	G-IVF	15	Vitrolife	新鲜	手淫	5	25	淡黄	3	121.00	9	47	6	38	76	上游法	Isolate		1.5	1.5
37	初婚	自由职业	37	初婚	无业	1	短效长方案	IVF	继发性不孕	女方-盆腔及输卵管因素		87	14	2	7	29	14	0	无	无	无			4	2	6	PBS	K-SIGB-50	K-SICM	K-SIFM	264	VITROLIFE	新鲜	手淫	4	12	淡黄	6.4	135	17	40	7	36	76	密度梯度离心法	Isolate	1.5	1	1
26	初婚	工人	37	初婚	工人	1	短效长方案	IVF	原发性不孕	女方-盆腔及输卵管因素	1 双侧输卵管积脓 2 双侧输卵管部分切除造口术后 3 右侧卵巢囊肿切除术后	11	9	1	4	0	0	0	无	无	无			5	5	10	G-MOPS	G-IVF	G-1	G-IVF	17	VITROLIFE	新鲜	手淫	5	10	淡黄	3	93	21	48	3	28	76	密度梯度离心法	Isolate	1.1	1	1
30	初婚	公务员	34	初婚	教师	1	长方案	IVF	原发性不孕	女方-盆腔及输卵管因素		2000	11	100	2	0	0	2	无	无	无			11	11	22	K-SIFB	sigb	K-SICM	K-SIFM	14	sico	新鲜	手淫	4		淡黄	3.1	110	15	43	8	34	76	密度梯度离心法	Isolate	1.5	1	1
29	初婚	文员	32	初婚	工人	1	短效长方案	IVF	继发性不孕	女方-盆腔及输卵管因素		1375	8	225	4	0	0	4	无	无	无	8	8	8	8	16	G-MOPS	G-Mops+HSA	K-SICM	K-SIFM	16	vitrolife	新鲜	手淫	4	10	淡黄	4	85	26	44	6	24	76	密度梯度离心法	Isolate	1	1	1
28	初婚	教师	26	初婚	公务员	1	长方案	IVF	原发性不孕	女方-盆腔及输卵管因素		25	11	25	11	12	7	11	无	无	无	1	1	1	1	2	G-MOPS	G-GAMETE	G-IVF	G-IVF	16	Vitrolife	新鲜	手淫	4	10	淡黄	4.6	32.00	11	41	16	32	76	密度梯度离心法	Isolate	1.5	1	1
28	初婚	无业	29	初婚	工人	1	长方案	IVF	原发性不孕	女方-盆腔及输卵管因素		19	9	19	9	0	0	9	无	无	有	7	13	7	13	20	G-MOPS	G-mops+HSA	G-IVF	G-IVF	15	Vitrolife	新鲜	手淫	5	15	淡黄	2	155.00	11	49	7	34	76	密度梯度离心法	Isolate	1	1	1
37	初婚	农民	37	初婚	农民	1	长方案	IVF	原发性不孕	女方-盆腔及输卵管因素		54	16	54	16	20	12	16	无	无	无	2	2	2	2	4	G-MOPS	G-GAMETE	G-IVF	G-IVF	16	Vitrolife	新鲜	手淫	4	10	淡黄	2.8	130.00	13	44	8	35	75	上游法	Isolate		1.5	1.5
33	初婚	工人	37	初婚	工人	1	短方案	IVF	继发性不孕	女方-盆腔及输卵管因素		29	14	29	14	29	14	14	无	无	无	5	7	5	7	12	MHTF	MHTF	G-IVF	G-IVF	17	Vitrolife	新鲜	手淫	5	12	淡黄	3.8	236.00	21	40	5	34	75	上游法	Isolate		1.5	1.5
33	初婚	自由	34	初婚	自由	1	长方案	IVF	继发性不孕	女方-盆腔及输卵管因素		16	9	16	9	0	0	9	无	无	有	10	10	10	10	20	G-MOPS	G-mops+HSA	G-IVF	G-IVF	17	Vitrolife	新鲜	手淫	5	10	淡黄	2.2	65.00	6	50	17	27	75	密度梯度离心法	Isolate	1.3	1	1
27	初婚	教师	28	初婚	营业员	1	长效长方案	IVF	原发性不孕	女方-盆腔及输卵管因素		29	10	2	4	7	5	0	无	无	无			7	13	20	MHTF	G-GAMETE	G-1	G-IVF	15	VITROLIFE	新鲜	手淫	5	18	淡黄	2.2	150	17	23	4	56	75	密度梯度离心法	Isolate	1.4	1	1
35	初婚	无业	37	初婚	建筑师	1	长方案	IVF	继发性不孕	女方-盆腔及输卵管因素		13	9	13	9	0	0	9	无	有	有	13	12	13	12	25	G-MOPS	G-GAMETE	G-IVF	G-IVF	14	Vitrolife	新鲜	手淫	4	15	淡黄	4.5	33.00	13	47	7	33	75	密度梯度离心法	Isolate	1.4	1	1
37	初婚	职工	37	初婚	职工	1	GnRH拮抗剂	IVF	继发性不孕	女方-盆腔及输卵管因素		50	12	50	12	16	8	12	无	无	无	4	0	4		4	G-MOPS	G-mops+HSA	G-IVF	G-IVF	15	Vitrolife	新鲜	手淫	5	30	淡黄	3.2	225.00	8	38	8	46	75	密度梯度离心法	Isolate	1.5	1	1
30	初婚	教师	34	初婚	教师	1	长方案	IVF	原发性不孕	女方-盆腔及输卵管因素		22	10	22	10	4	4	10	无	无	无	1	8	1	8	9	G-MOPS	G-mops+HSA	G-IVF	G-IVF	18	Vitrolife	新鲜	手淫	5	12	淡黄	3.8	175.00	16	42	8	34	75	上游法	Isolate		1.5	1.5
31	初婚	无业	26	初婚	无业	1	长方案	IVF	原发性不孕	女方-盆腔及输卵管因素		1800	11	100	2	300	4	2	无	有 右侧输卵管积10水ml，性状茶色	无			8	6	14	K-SIFB	sigb	K-SICM	K-SIFM	15	sico	新鲜	手淫	4	12	淡黄	3.8	80	1	42	12	45	74	密度梯度离心法	Isolate	1.5	1	1
29	初婚	工人	30	初婚	司机	1	长方案	IVF	继发性不孕	女方-盆腔及输卵管因素		16	8	2	2	0	0	0	无	无	无			11	5	16	K-SIFB	K-SIGB-50	K-SICM	K-SIFM	14	K-SICO	新鲜	手淫	3	10	淡黄	2.6	296	10	30	10	50	74	密度梯度离心法	Isolate	1	1	1
31	初婚	护士	33	初婚	建筑商	1	长方案	IVF	原发性不孕	女方-盆腔及输卵管因素		33	11	33	11	13	9	11	有	无	无	2	8	2	8	10	G-MOPS	G-GAMETE	G-IVF	G-IVF	15	Vitrolife	新鲜	手淫	5	20	淡黄	3.8	63.00	3	43	20	34	74	上游法	Isolate		1.5	1.5
34	初婚	个体	36	初婚	工人	2	短效长方案	IVF	继发性不孕	女方-盆腔及输卵管因素		35	13	35	13	11	10	13	无	无	无	9	5	9	5	14	G-MOPS	G-mops+HSA	G-IVF	G-IVF	19	Vitrolife	新鲜	手淫	3	15	淡黄	2.6	58.00	7	44	19	30	74	上游法	Isolate	1	1	1
37	初婚	农民	37	初婚	农民	1	短方案	IVF	继发性不孕	女方-盆腔及输卵管因素		44	9	44	9	38	9	9	无	有	无	1	2	1	2	3	G-MOPS	G-mops+HSA	G-IVF	G-IVF	16	Vitrolife	新鲜	手淫	5	10	淡黄	2.3	107.00	5	43	12	40	74	密度梯度离心法	Isolate	1.5	1	1
32	初婚	农民	32	初婚	农民	2	长方案	IVF	原发性不孕	女方-盆腔及输卵管因素		19	11	19	11	0	0	11	无	无	无	25	12	25	12	37	G-MOPS	G-mops+HSA	G-IVF	G-IVF	18	Vitrolife	新鲜	手淫	3	15	淡黄	1.5	127.00	2	34	23	41	74	密度梯度离心法	Isolate	1	1	1
35	初婚	农民	36	初婚	工人	2	长方案	IVF	原发性不孕	原因不明		2625	10	150	2	750	10	2	无	无	无	3	3	2	2	4	K-SIFB	sigb	K-SICM	K-SIFM	16	sico	新鲜	手淫	5	30	淡黄	3	145	6	43	5	46	74	密度梯度离心法	Isolate	1.4	1	1
31	初婚	无业	31	初婚	司机	1	短效长方案	IVF	继发性不孕	女方-盆腔及输卵管因素		26	11	3	2	0	0	0	无	无	有，子宫直肠窝10 ml,性状为血性			4	5	9	K-SIFB	sigb	K-SICM	K-SIFM	17	sico	新鲜	手淫	3		淡黄	2.9	125	19	48	2	31	74	密度梯度离心法	Isolate	1.1	1	1
37	初婚	农民	37	初婚	农民	2	短效长+思则凯	IVF	继发性不孕	女方-盆腔及输卵管因素		2325	10	150	2	675	8	2	无	无	无	7	10	7	9	16	G-MOPS	G-Mops+HSA	K-SICM	K-SIFM	16	vitrolife	新鲜	手淫	4	20	淡黄	2.6	63	0	45	7	48	74	密度梯度离心法	Isolate	1	1	1
21	初婚	乘务员	27	初婚	司机	1	长方案	IVF	原发性不孕	女方-盆腔及输卵管因素		63	16	63	16	23	9	16	无	无	无	10	14	10	14	24	G-MOPS	G-mops+HSA	G-IVF	G-IVF	14	Vitrolife	新鲜	手淫	5	12	淡黄	3.6	49.00	0	62	6	32	74	上游法	Isolate		1.5	1.5
37	初婚	个体	37	初婚	个体	3	长方案	IVF	继发性不孕	女方-盆腔及输卵管因素		51	12	2	9	18	12	0	无	无	无	2	6	2	5	7	G-MOPS	G-MOPS+HSA	G-1	G-IVF	20	vitrolife	新鲜	手淫	3	15	淡黄	3.2	100	5	27	20	48	73	密度梯度离心法	Isolate	1.5	1.3	1.3
27	初婚	农民	27	初婚	农民	1	短方案	IVF	原发性不孕	女方-盆腔及输卵管因素		50	15	50	15	16	11	15	无	无	无	10	3	10	3	13	G-MOPS	G-mops+HSA	G-IVF	G-IVF	16	Vitrolife	新鲜	手淫	5	10	淡黄	3	119.00	21	45	5	29	73	上游法	Isolate		1.5	1.5
28	初婚	无业	29	初婚	个体	1	长方案	IVF	原发性不孕	女方-盆腔及输卵管因素		23	9	23	9	8	8	9	无	无	有	2	7	2	7	9	G-MOPS	G-GAMETE	G-IVF	G-IVF	16	Vitrolife	新鲜	手淫	5	10	淡黄	2	112.00	18	48	6	28	73	上游法	Isolate		1.5	1.5
45	初婚	教师	37	初婚	干部	5	短方案	IVF	继发性不孕	女方-盆腔及输卵管因素	双侧输卵管梗阻(左侧输卵管梗阻、右侧输卵管切除术后)、IVF-ET助孕术后	35	13	35	13	15	9	13	无	无	无	1	4	1	4	5	G-MOPS	G-GAMETE	G-IVF	G-IVF	17	Vitrolife	新鲜	手淫	3	10	淡黄	2.2	115.00	5	31	22	42	73	密度梯度离心法	Isolate	1.2	1	1
29	初婚	无业	32	初婚	军人	1	短效长方案	IVF	原发性不孕	女方-盆腔及输卵管因素		40	11	3	3	0	0	0	无	无	有，子宫直肠窝 70 ml,性状为血性			3	7	10	K-SIFB	sigb	K-SICM	K-SIFM	16	sico	新鲜	手淫	3	10	淡黄	4.3	32	13	47	10	30	73	密度梯度离心法	Isolate	1.5	1	1
36	初婚	无业	37	初婚	无业	2	拮抗剂方案	IVF	继发性不孕	女方-盆腔及输卵管因素	1 输卵管因素 2 右侧输卵管切除术后 3 盆腔粘连松解术后	26	10	2	3	4	4	0	无	无	无			4	1	5	G-MOPS	G-Mops Plus	G-1	G-IVF	17	VITROLIFE	新鲜	手淫	3	10	淡黄	2	67	16	34	7	43	73	密度梯度离心法	Isolate	1.3	1	1
37	初婚	农民	37	初婚	农民	1	拮抗剂方案	IVF	原发性不孕	女方-盆腔及输卵管因素		22	9	2	2	0	0	0	无	无	无			4		4	K-SIFB	sigb	K-SICM	K-SIFM	14	sico	新鲜	手淫	4	10	淡黄	2.3	80	12	37	3	48	73	密度梯度离心法	Isolate	1.8	1	1
31	初婚	话务员	34	初婚	设计师	1	长方案	IVF	原发性不孕	女方-盆腔及输卵管因素		16	10	16	10	0	0	10	无	无	无	8	9	8	9	17	G-MOPS	G-GAMETE	G-IVF	G-IVF	15	Vitrolife	新鲜	手淫	4	15	淡黄	4.6	67.00	19	60	7	14	73	上游法	Isolate		1.5	1.5
34	初婚	农民	37	初婚	农民	1	长方案	IVF	原发性不孕	女方-盆腔及输卵管因素		42	13	42	13	12	10	13	无	无	无	7	3	7	3	10	G-MOPS	G-mops+HSA	G-IVF	G-IVF	16	Vitrolife	新鲜	手淫	5	12	淡黄	4.8	83.00	3	41	12	44	72	密度梯度离心法	Isolate	1.5	1	1
29	初婚	会计	29	初婚	警察	1	长方案	IVF	原发性不孕	女方-盆腔及输卵管因素		25	10	25	10	5	4	10	无	无	无	6	5	6	5	11	G-MOPS	G-GAMETE	G-IVF	G-IVF	15	Vitrolife	新鲜	手淫	5	15	淡黄	3	227.00	0	31	6	63	72	上游法	Isolate		1.5	1.5
26	初婚	护士	29	初婚	军人	3	自然周期	IVF	原发性不孕	女方-盆腔及输卵管因素		0		0				0	无	有	无	0	1		1	1	G-MOPS	G-mops+HSA	G-IVF	G-IVF	15	Vitrolife	新鲜	手淫	3	20	淡黄	1.5	88.00	2	52	7	37	72	上游法	Isolate		1.5	1.5
31	初婚	工人	37	初婚	工人	1	长方案	IVF	继发性不孕	女方-盆腔及输卵管因素		37	15	37	15	16	10	15	无	无	无	5	4	5	4	9	G-MOPS	G-mops+HSA	G-IVF	G-IVF	16	Vitrolife	新鲜	手淫	5	10	淡黄	3.2	142.00	30	46	8	16	72	上游法	Isolate		1.5	1.5
35	初婚	职工	35	初婚	职工	1	长方案	IVF	继发性不孕	女方-盆腔及输卵管因素		29	11	29	11	12	9	11	无	无	无	3	4	3	4	7	G-MOPS	G-GAMETE	G-IVF	G-IVF	15	Vitrolife	新鲜	手淫	5	8	淡黄	3.4	147.00	9	42	8	41	72	上游法	Isolate
35	初婚	农民	33	初婚	农民	1	长方案	IVF	继发性不孕	女方-盆腔及输卵管因素		31	11	31	11	10	10	11	无	无	无	6	3	6	3	9	G-MOPS	G-mops+HSA	G-IVF	G-IVF	19	Vitrolife	新鲜	手淫	5	20	淡黄	2	268.00	9	45	18	28	72	上游法	Isolate		1.5	1.5
31	初婚	无业	36	初婚	无业	1	短方案	IVF	原发性不孕	女方-盆腔及输卵管因素		10	7	10	7	0	0	7	无	无	无	2	14	2	14	16	MHTF	G-mops+HSA	G-IVF	G-IVF	15	Vitrolife	新鲜	手淫	3	30	淡黄	2.9	449.00	2	61	8	29	72	密度梯度离心法	Isolate	0.9	1	1
28	初婚	无业	26	初婚	工人	1	长方案	IVF	原发性不孕	女方-盆腔及输卵管因素		1875	9	150	2	225	3	2	无	有 左侧输卵管积水10 ml,性状无色清亮	有，子宫直肠窝 30 ml,性状淡血性	11		8	6	14	G-MOPS	G-Mops+HSA	K-SICM	K-SIFM	13	vitrolife	新鲜	手淫	5	20	淡黄	3	121	11	43	4	42	72	密度梯度离心法	Isolate	1	1	1
32	初婚	教师	34	初婚	无业	1	短效长+思则凯	IVF	原发性不孕	女方-盆腔及输卵管因素		1800	11	150	2	300	3	2	无	无	无			7	5	12	G-MOPS	G-MOPSPLUS	G-1	G-IVF	13	VITROLIFE	新鲜	手淫	5	15	淡黄	4	163	13	34	3	50	72	密度梯度离心法	Isolate	1.4	1	1
29	初婚	护士	32	初婚	干部	1	拮抗剂方案	IVF	原发性不孕	女方-盆腔及输卵管因素		2250	9	150	3	825	9	3	无	无	有，子宫直肠窝 20 ml,性状为血性	6	8	6	8	14	G-MOPS	K-SIGB-50	K-SICM	K-SIFM	14	vitrolife	新鲜	手淫	5	10	淡黄	4	53	17	56	1	26	72	上游	Isolate
37	初婚	农民	37	初婚	农民	1	GnRH拮抗剂	IVF	继发性不孕	女方-盆腔及输卵管因素		27	9	27	9	0	0	9	无	无	无	6	6	6	6	12	K-SIFB-100	K-SIGB-50	K-SIFM-50	K-SIFM-50	17	K-SICO-50	新鲜	手淫	5	10	淡黄	3.2	84.00	16	37	7	40	72	密度梯度离心法	Isolate	1.5	1	1
29	初婚	自由	31	初婚	无业	2	长方案	IVF	继发性不孕	女方-盆腔及输卵管因素		46	14	46	14	14	9	14	无	无	无	2	4			6	G-MOPS	G-GAMETE	G-IVF	G-IVF	17	Vitrolife	新鲜	手淫	4	10	淡黄	3.8	115.00	9	52	14	25	72	上游法	Isolate		1.5	1.5
36	初婚	无业	36	初婚	经理	1	短效长方案	IVF	继发性不孕	女方-盆腔及输卵管因素		4125	11	150	2	1200	11	2	无	有 左侧输卵管积水 18ml,性状清亮液体	有，子宫直肠窝10 ml,性状陈旧性粉色	6	6	4	5	9	G-MOPS	G-Mops+HSA	G-1	G-IVF	15	vitrolife	新鲜	手淫	4	10	淡黄	1.5	85	24	42	7	27	72	上游	Isolate
37	再婚	个体	29	初婚	个体	3	拮抗剂方案	IVF	继发性不孕	原因不明		44	10	3	3	0	0	0	无	无	无			2	3	5	K-SIFB	sigb	K-SICM	K-SIFM	14	sico	新鲜	手淫	3	10	淡黄	2.1	137	20	52	0	28	72	密度梯度离心法	Isolate	1.3	1	1
30	初婚	设计师	29	初婚	职员	1	长方案	IVF	原发性不孕	女方-盆腔及输卵管因素		30	10	30	10	11	9	10	无	无	无	2	6	2	6	8	G-MOPS	G-MOPS+	G-IVF	G-IVF	20	Vitrolife	新鲜	手淫	4	10	淡黄	2.8	430.00	16	55	11	20	72	上游法	Isolate		1.5	1.5
31	初婚	自由职业	31	初婚	自由职业	1	长方案	IVF	原发性不孕	女方-盆腔及输卵管因素		29	11	29	11	5	5	11	无	无	无	4	7	4	7	11	G-MOPS	G-mops+HSA	G-IVF	G-IVF	17	Vitrolife	新鲜	手淫	5	25	淡黄	4.6	82.00	15	37	15	33	72	上游法	Isolate		1.5	1.5
26	初婚	无业	27	初婚	个体	1	长方案	IVF	继发性不孕	女方-盆腔及输卵管因素		39	11	39	11	0	0	11						11	8	19	G-MOPS	G-mops+HSA	G-IVF	G-IVF	16	Vitrolife	新鲜	手淫	5	10	淡黄	4.8	203.00	15	46	4	35	72	上游法	Isolate		1.5	1.5
29	初婚	无业	29	初婚	无业	3	长方案	IVF	继发性不孕	女方-盆腔及输卵管因素		43	15	43	15	6	6	15	无	无	有	9	9	9	9	18	G-MOPS	G-mops+HSA	G-IVF	G-IVF	17	Vitrolife	新鲜	手淫	4	15	淡黄	6.2	62.00	10	59	10	21	72	密度梯度离心法	Isolate	1.5	1	1
35	初婚	工人	36	初婚	司机	1	长方案	IVF	继发性不孕	女方-盆腔及输卵管因素		14	7	14	7	0	0	7	无	无	有	10	11	10	11	21	G-MOPS	G-mops+HSA	G-IVF	G-IVF	16	Vitrolife	新鲜	手淫	5	5	淡黄	4	47.00	15	54	6	25	72	密度梯度离心法	Isolate	1.4	1	1
27	初婚	农民	27	初婚	农民	1	长方案	IVF	原发性不孕	女方-盆腔及输卵管因素		30	11	30	11	7	7	11	无	无	无	7	10	7	10	17	G-MOPS	K-SIGB-50	K-SIFM-50	K-SIFM-50	15	K-SICO-50	新鲜	手淫	5	30	淡黄	3.4	405.00	15	29	5	51	72	密度梯度离心法	Isolate	1.4	1	1
30	初婚	无业	32	初婚	干部	1	长方案	IVF	原发性不孕	女方-盆腔及输卵管因素		16	8	16	8	6	6	8	无	无	无	10	8	10	8	18	G-MOPS	G-mops+HSA	G-IVF	G-IVF	16	Vitrolife	新鲜	手淫	5	12	淡黄	2.9	130.00	7	55	8	30	72	上游法	Isolate		1.5	1.5
30	初婚	无业	37	再婚	个体	1	长方案	IVF	继发性不孕	女方-盆腔及输卵管因素		17	8	17	8	0	0	8	无	无	有	10	8	10	8	18	MHTF	G-GAMETE	G-IVF	G-IVF	17	Vitrolife	新鲜	手淫	4	15	淡黄	3	69.00	18	48	9	25	71	密度梯度离心法	Isolate	1	1	1
35	初婚	无业	34	初婚	干部	1	长方案	IVF	继发性不孕	女方-盆腔及输卵管因素		51	15	51	15	22	15	15	无	无	无	15	14	15	14	29	G-MOPS	G-mops+HSA	SIFM	SIFM	18	COOK	新鲜	手淫	3	5	淡黄	3	100.00	28	47	5	20	71	密度梯度离心法	Isolate	1	1	1
32	初婚	无业	31	初婚	职员	1	长方案	IVF	继发性不孕	女方-盆腔及输卵管因素		56	11	2	3	17	11	0	无	无	有，子宫直肠窝15ml,性状为血性			5	4	9	G-MOPS	G-MOPS+HSA	G-1	G-IVF	16	vitrolife	新鲜	手淫	4	10	淡黄	2.6	190	11	56	5	28	71	密度梯度离心法	Isolate	1.5	1	1
25	初婚	无业	27	初婚	无业	1	长方案	IVF	原发性不孕	女方-盆腔及输卵管因素		40	13	40	13	8	8	13	有	无	无	3	5	3	5	8	G-MOPS	G-GAMETE	G-IVF	G-IVF	18	Vitrolife	新鲜	手淫	5	25	淡黄	3	95.00	6	40	26	28	71	密度梯度离心法	Isolate	0.8	1	1
31	初婚	教师	32	初婚	教师	1	长方案	IVF	原发性不孕	女方-盆腔及输卵管因素		40	20	40	20	20	20	20	无	无	有	14	12	14	12	26	G-MOPS	G-mops+HSA	G-IVF	G-IVF	15	Vitrolife	新鲜	手淫	3	5	淡黄	1.5	90.00	23	38	0	39	71	密度梯度离心法	Isolate	1.5	1	1
30	初婚	职员	37	初婚	自由职业	1	短效长方案	IVF	继发性不孕	女方-盆腔及输卵管因素		19	13	1	5	0	0	0	无	无	无			5	4	9	G-MOPS	G-MOPS+HSA	G-1	G-IVF	15	vitrolife	新鲜	手淫		10	淡黄	2	48	24	49	3	24	71	密度梯度离心法	Isolate	1.3	1	1
33	初婚	工人	35	初婚	工人	2	短方案	IVF	继发性不孕	女方-盆腔及输卵管因素		37	9	37	9	14	8	9	无	无	无	1	1	1	1	2	G-MOPS	G-mops+HSA	G-IVF	G-IVF	11	Vitrolife	新鲜	手淫	5	10	淡黄	2	85.00	4	48	5	43	71	上游法	Isolate		1.5	1.5
35	初婚	职工	35	初婚	军人	1	长效长方案	IVF	继发性不孕	女方-盆腔及输卵管因素		7500	15	7500	15	5025	15	0	有 右6 ml，性状：淡黄色清亮	有 左侧输卵管积水10 ml,性状淡黄色	无	6	4	5	3	8	G-MOPS	G-MOPSPLUS	G-1	G-IVF	14	VITROLIFE	新鲜	手淫	4	12	淡黄	1.8	65	12	39	5	44	70	密度梯度离心法	Isolate	1.5	1	1
36	初婚	无业	37	初婚	无业	2	长方案	IVF	原发性不孕	女方-盆腔及输卵管因素		34	13	34	13	8	8	13	无	无	无	8	7	8	7	15	G-MOPS	G-mops+HSA	G-IVF	G-IVF	16	Vitrolife	新鲜	手淫	5	20	淡黄	2.2	48.00	8	57	7	28	70	密度梯度离心法	Isolate	1.5	1	1
37	初婚	无业	37	初婚	无业	1	短方案	IVF	继发性不孕	女方-盆腔及输卵管因素		22	13	22	13	8	7	13	无	无	无	1	4	1	4	5	G-MOPS	G-mops+HSA	G-IVF	G-IVF	18	Vitrolife	新鲜	手淫	5	18	淡黄	2	169.00	12	38	3	47	70	密度梯度离心法	Isolate	1	1	1
30	初婚	教师	28	初婚	事业单位	1	短效长方案	IVF	原发性不孕	女方-盆腔及输卵管因素	1 左侧输卵管伞端粘连 2 右侧输卵管不全梗阻 3 男性弱精子症	17	9	2	2	4	4	0	有 左 9 ml，性状：巧克力样	无	有，子宫直肠窝 25 ml,性状为血性			8	6	14	G-MOPS	G-IVF	G-1	G-IVF	18	VITROLIFE	新鲜	手淫	4	10	淡黄	3.1	60	9	66	3	22	70	密度梯度离心法	Isolate	1.5	1	1
34	初婚	无业	37	初婚	农民	1	长方案	IVF	继发性不孕	女方-盆腔及输卵管因素		9	6	9	6	0	0	6	无	有	无	10	9	10	9	19	G-MOPS	G-GAMETE	G-IVF	G-IVF	18	Vitrolife	新鲜	手淫			淡黄	5	76.00	1	24	16	59	70	密度梯度离心法	Isolate	5	3	3
37	初婚	农民	37	初婚	自由	2	促排卵方案	IVF	原发性不孕	女方-盆腔及输卵管因素		18	6	18	6	0	0	6	无	无	无	0	2		2	2	G-MOPS	G-GAMETE	G-IVF	G-IVF	27	Vitrolife	新鲜	手淫	3	10	淡黄	3.8	27.00	1	53	25	21	70	上游法	Isolate		1.5	1.5
37	初婚	会计	37	初婚	工人	2	长方案	IVF	继发性不孕	女方-盆腔及输卵管因素		7275	16	150	2	3150	16	2	无	有 左侧输卵管积水3ml,性状清亮	有，子宫直肠窝35ml,性状为淡茶色	3	5	3	5	8	K-SIFB	K-SIGB-50	cm	fm	16	sico	新鲜	手淫	5		淡黄	2	240	15	35	7	43	69	上游	Isolate	1	1	1
37	初婚	干部	37	初婚	干部	2	短方案	IVF	继发性不孕	女方-盆腔及输卵管因素		25	9	25	9	5	4	9	有	无	有	1	1	1	1	2	G-MOPS	G-GAMETE	G-IVF	G-IVF	24	Vitrolife	新鲜	手淫	5	25	淡黄	2	137.00	7	61	8	24	69	上游法	Isolate
34	初婚	无业	37	初婚	工人	1	长方案	IVF	原发性不孕	女方-盆腔及输卵管因素		26	10	26	10	9	9	10	无	无	无	2	8	2	8	10	G-MOPS	G-GAMETE	G-IVF	G-IVF	16	Vitrolife	新鲜	手淫	4	15	淡黄	2.1	102.00	12	45	10	33	69	密度梯度离心法	Isolate	1.1	1	1
27	初婚	职员	36	初婚	IT行业	1	长方案	IVF	原发性不孕	女方-盆腔及输卵管因素		23	11	23	11	4	4	11	无	无	无	11	14	11	14	25	G-MOPS	G-mops+HSA	G-IVF	G-IVF	15	Vitrolife	新鲜	手淫	5	30	淡黄	2.9	97.00	8	41	7	44	69	上游法	Isolate		1.5	1.5
34	初婚	农民	35	初婚	农民	1	长方案	IVF	继发性不孕	女方-盆腔及输卵管因素		14	7	14	7	0	0	7	无	无	无	12	6	12	6	18	G-MOPS	G-mops+HSA	G-IVF	G-IVF	18	Vitrolife	新鲜	手淫	5	10	淡黄	3.2	180.00	6	38	20	36	68	密度梯度离心法	Isolate	1.5	1	1
28	初婚	无业	30	初婚	职员	1	长方案	IVF	原发性不孕	女方-盆腔及输卵管因素		29	10	29	10	6	6	10	无	无	有	3	5	3	5	8	G-MOPS	G-GAMETE	G-IVF	G-IVF	17	Vitrolife	新鲜	手淫	3	15	淡黄	3.2	160.00	34	42	6	17	68	上游法	Isolate		1.5	1.5
32	初婚	教师	34	初婚	教师	1	长方案	IVF	继发性不孕	女方-盆腔及输卵管因素		13	9	13	9	0	0	9	无	无	无	6	15	6	15	21	G-MOPS	G-GAMETE	G-IVF	G-IVF	15	Vitrolife	新鲜	手淫	5	29	淡黄	4.2	157.00	6	39	12	43	68	上游法	Isolate
34	初婚	军人	33	初婚	军人	1	长方案	IVF	继发性不孕	女方-盆腔及输卵管因素		39	11	39	11	0	0	11	有	无	有	8	7	8	7	15	G-MOPS	G-GAMETE	G-IVF	G-IVF	18	Vitrolife	新鲜	手淫	4	15	淡黄	3	71.00	31	44	1	24	68	上游法	Isolate		1.5	1.5
30	初婚	自由	33	初婚	工人	1	长方案	IVF	继发性不孕	女方-盆腔及输卵管因素		23	8	23	8	7	7	8	无	无	无	8	3	8	3	11	G-MOPS	G-mops+HSA	G-IVF	G-IVF	16	Vitrolife	新鲜	手淫	4	15	淡黄	3.8	52.00	5	59	14	22	68	密度梯度离心法	Isolate	1.5	1	1
29	初婚	农民	33	初婚	农民	1	长方案	IVF	继发性不孕	女方-盆腔及输卵管因素		42	16	42	16	10	10	16	有	无	无	6	9	6	9	15	G-MOPS	G-mops+HSA	G-IVF	G-IVF	18	Vitrolife	新鲜	手淫	5	20	淡黄	3	80.00	4	45	11	40	68	密度梯度离心法	Isolate	1.1	1	1
33	再婚	无业	37	再婚	公务员	1	短方案	IVF	继发性不孕	女方-盆腔及输卵管因素		19	9	19	9	0	0	9	无	无	有	6	6	6	6	12	MHTF	G-GAMETE	G-IVF	G-IVF	15	Vitrolife	新鲜	手淫	3	30	淡黄	2.4	81.00	4	31	8	67	68	密度梯度离心法	Isolate	1.5	1	1
26	初婚	个体	30	初婚	个体	1	长方案	IVF	继发性不孕	女方-盆腔及输卵管因素		23	10	23	10	2	2	10	无	无	有	13	5	13	5	18	G-MOPS	G-GAMETE	G-IVF	G-IVF	15	Vitrolife	新鲜	手淫	4	15	淡黄	2.1	52.00	13	66	6	15	68	上游法	Isolate		1.5	1.5
29	再婚	无业	32	再婚	无业	1	长效长方案	IVF	原发性不孕	女方-盆腔及输卵管因素		3000	12	150	4	825	7	4	无	有 右侧输卵管积水18ml，性状茶色	有	5	11	5	11	16	G-MOPS	G-Mops+HSA	K-SICM	K-SIFM	12	vitrolife	新鲜	手淫	4	5	淡黄	2	88	22	45	4	29	67	上游	Isolate
36	初婚	公务员	37	初婚	公务员	1	长方案	IVF	继发性不孕	女方-盆腔及输卵管因素		49	15	49	15	17	12	15	无	无	无	3	5	3	5	8	G-MOPS	G-GAMETE	G-IVF	G-IVF	17	Vitrolife	新鲜	手淫	3	15	淡黄	3.8	39.00	10	38	17	35	67	密度梯度离心法	Isolate	1.5	1	1
37	初婚	自由	37	初婚	经理	3	GnRH拮抗剂	IVF	原发性不孕	女方-盆腔及输卵管因素		61	13	61	13	13	9	13	无	无	无	11	7	11	7	18	G-MOPS	G-mops+HSA	G-IVF	G-IVF	16	Vitrolife	新鲜	手淫	5	10	淡黄	3.2	102.00	14	49	6	31	67	上游法	Isolate		1.5	1.5
32	初婚	公务员	31	初婚	公务员	1	长方案	IVF	继发性不孕	女方-盆腔及输卵管因素		31	12	31	12	7	1	12	无	无	无	6	8	6	8	14	G-MOPS	K-SIGB-50	K-SIFM-50	K-SIFM-50	17	K-SICO-50	新鲜	手淫	5	12	淡黄	4.8	165.00	15	32	6	47	67	密度梯度离心法	Isolate	1.5	1	1
28	初婚	教师	32	初婚	教师	1	长方案	IVF	原发性不孕	女方-盆腔及输卵管因素		89	17	89	17	50	14	17	有	无	无	10	1	9	1	10	G-MOPS	G-mops+HSA	G-IVF	G-IVF	16	Vitrolife	新鲜	手淫	5	15	淡黄	8	58.00	14	43	4	39	66	上游法	Isolate		1.5	1.5
37	再婚	退休	37	再婚	私企	1	GnRH拮抗剂	IVF	继发性不孕	女方-盆腔及输卵管因素		99	19	99	19	39	13	19	无	无	无	0	2		2	2	G-MOPS	G-mops+HSA	G-IVF	G-IVF	15	Vitrolife	新鲜	手淫	6	30	淡黄	2	136.00	10	52	10	28	66	密度梯度离心法	Isolate	0.8	1	1
30	初婚	教师	29	初婚	司机	1	长效长方案	IVF	原发性不孕	女方-盆腔及输卵管因素		37	12	37	12	12	6	12	无	无	无	8	5	8	5	13	G-MOPS	G-mops+HSA	G-IVF	G-IVF	18	Vitrolife	新鲜	手淫	4	15	淡黄	1.5	98.00	21	60	5	14	65	上游法	Isolate	1	1	1
37	初婚	农民	37	初婚	农民	1	短方案	IVF	原发性不孕	女方-盆腔及输卵管因素		31	12	31	12	9	8	12	无	无	无	0	2	0	2	2	G-MOPS	G-GAMETE	G-IVF	G-IVF	21	Vitrolife	新鲜	手淫	3	12	淡黄	1.5	78.00	0	32	33	35	65	密度梯度离心法	Isolate	1.5	1	1
25	初婚	职员	24	初婚	职员	4	长方案	IVF	继发性不孕	女方-盆腔及输卵管因素		27	9	27	9	4	4	9	无	无	有	13	2	13	2	15	G-MOPS	G-GAMETE	G-IVF	G-IVF	18	Vitrolife	新鲜	手淫	5	10	淡黄	6	125.00	25	55	3	17	64	上游法	Isolate		1.5	1.5
36	初婚	农民	36	初婚	农民	1	长方案	IVF	继发性不孕	女方-盆腔及输卵管因素		38	13	38	13	16	11	13	无	无	有	3	2	3	2	5	G-MOPS	G-GAMETE	G-IVF	G-IVF	16	Vitrolife	新鲜	手淫	3	10	淡黄	2.7	96.00	15	45	4	36	64	上游法	Isolate		1.5	1.5
37	初婚	无业	37	初婚	无业	2		IVF	继发性不孕	女方-盆腔及输卵管因素		12	5	12	5	12	5	0	无	无	无		1		1	1	MHTF	G-GAMETE	G-IVF	G-IVF	17	Vitrolife	新鲜	手淫	4	15	淡黄	3	235.00	9	44	5	42	64	上游法	Isolate	1	1	1
23	再婚	无业	29	初婚	职工	1		IVF	继发性不孕	女方-盆腔及输卵管因素		26	11	26	11	0	0	11	无	无	无	12	11	12	11	23	G-MOPS	G-mops+HSA	G-IVF	G-IVF	18	Vitrolife	新鲜	手淫	3	20	淡黄	4.2	90.00	16	54	14	16	64	上游法	Isolate		1.5	1.5
37	初婚	职员	37	初婚	工人	6		IVF	继发性不孕	女方-盆腔及输卵管因素		5	3	5	3	5	3	3	无	无	无	1	0	1		1	G-MOPS	G-MOPS+	G-IVF	G-IVF	24	Vitrolife	新鲜	手淫	4	15	淡黄	3.8	22.00	4	41	21	34	62	上游法	Isolate		1.5	1.5
31	初婚	无业	31	初婚	职员	1	长方案	IVF	继发性不孕	女方-盆腔及输卵管因素		30	10	30	10	10	10	10	无	无	有	6	10	6	10	16	G-MOPS	G-mops+HSA	G-IVF	G-IVF	15	Vitrolife	新鲜	手淫			淡黄	1.7	34	0	13	12	75	60	密度梯度离心法	Isolate	1.7	1	1
31	初婚	营业员	34	初婚	职员	2	短效长方案	IVF	原发性不孕	女方-盆腔及输卵管因素		4650	13	150	2	1800	13	2	有 左5ml，性状：无色清亮	无	有，子宫直肠窝25ml,性状为血性	4	11	4	11	15	G-MOPS	G-Mops+HSA	G-1	G-IVF	13	vitrolife	新鲜	手淫	3	10	淡黄	3.6	180	2	36	12	50	57	密度梯度离心法	Isolate	1.5	1	1
33	初婚	无业	32	初婚	职员	1	短效长方案	IVF	继发性不孕	女方-盆腔及输卵管因素		1950	10	150	2	75	1	0	无	无	无			5	8	13	PBS	G-MOPS+HSA	K-SICM	K-SIFM	16	VITROLIFE	新鲜	手淫	3	20	淡黄	1.5	54	18	32	10	40	54	密度梯度离心法	Isolate	1.2	1	1
37	初婚	干部	34	初婚	干部	1	长方案	IVF	继发性不孕	女方-盆腔及输卵管因素		70	12	70	12	36	12	12	无	无	无	2	5	2	5	7	G-MOPS	G-GAMETE	G-IVF	G-IVF	14	Vitrolife	新鲜	手淫	3	35	淡黄	3.6	93.00	3	39	17	41	53	上游法	Isolate		1.5	1.5
27	初婚	农民	32	初婚	农民	2	长方案	IVF	原发性不孕	女方-盆腔及输卵管因素		50	12	50	12	15	5	12	无	无	有	11	7	11	7	18	G-MOPS	G-mops+HSA	G-IVF	G-IVF	16	Vitrolife	新鲜	手淫	3	10	淡黄	2	208.00	20	43	3	34	52	上游法	Isolate		1.5	1.5
32	初婚	无业	36	初婚	工人	1	长方案	IVF	原发性不孕	女方-盆腔及输卵管因素		15	8	15	8	0	0	8	无	无	无	9	13	9	13	22	G-MOPS	G-GAMETE	G-IVF	G-IVF	18	Vitrolife	新鲜	手淫	5	10	淡黄	3.5	190.00	3	46	20	31	52	上游法	Isolate
26	初婚	工人	28	初婚	工人	1	长方案	IVF	原发性不孕	女方-盆腔及输卵管因素		21	9	21	9	0	0	9	无	无	无	9	12	9	12	21	G-MOPS	G-GAMETE	G-IVF	G-IVF	16	Vitrolife	新鲜	手淫	5	10	淡黄	2.8	130.00	8	47	15	30	51	上游法	Isolate		1.5	1.5
31	初婚	无业	33	初婚	无业	2	短效长方案	IVF	原发性不孕	女方-盆腔及输卵管因素	双侧输卵管梗阻 鞍形子宫 男性畸形精子症	18	8	3	3	0	0	0	无	无	无			4	1	5	FB	GB	CM	FM	14	CO	新鲜	手淫	4	10	淡黄	2.4	100	13	37	42	8	37	密度梯度离心法	Isolate	1.5	1	1
37	初婚	职员	37	初婚	工程师	2	短效长方案	IVF	继发性不孕	女方-盆腔及输卵管因素	1 双侧输卵管不全梗阻 2 左侧输卵管积水 3 男性弱精子症	60	12	4	2	14	7	0	无	无	无			2	2	4	G-MOPS	G-IVF	G-1	G-IVF	16	VITROLIFE	新鲜	手淫	4	10	淡黄	1.8	34	1	41	8	50	34	密度梯度离心法	Isolate	1.5	1	1
31	初婚	自由	35	初婚	职工	1	短效长方案	IVF	原发性不孕	女方-盆腔及输卵管因素		31	9	2	3	5	5	0	无	无	无			4	7	11	K-SIFB	sigb	K-SICM	K-SIFM	16	sico	新鲜	手淫	4	10	淡黄	2	32	5	22	12	61	32	密度梯度离心法	Isolate	1.5	1	1
28	初婚	无业	29	初婚	广告人	1	长效长+思则凯	IVF	继发性不孕	女方-盆腔及输卵管因素		35	11	35	11	2	2	11	无	无	无	1	10	1	10	11	G-MOPS	G-mops+HSA	SIFM	SIFM	17	Vitrolife	新鲜	手淫	5	10	淡黄	3.5	168.00	2	46	11	41	16	密度梯度离心法	Isolate	1.3	2	2
								IVF	原发性不孕	女方-盆腔及输卵管因素		1650	11	100	2	0	0	2	无	无	有，子宫直肠窝 60 ml,性状为血性	11	11	11	9	20	G-MOPS	G-MOPSPLUS	G-1	G-IVF	20	sico	新鲜	手淫	5	15	淡黄	1.6	150	6	52	16	26	9	密度梯度离心法	Isolate	1.2	1	1
34	初婚	公务员	37	初婚	公务员	1	短效长方案	IVF	继发性不孕	女方-盆腔及输卵管因素	1 双侧输卵管梗阻 2 双侧输卵管清胚造口术后 3 双侧输卵管介入术后	15	8	2	2	4	4	0	无	无	有，子宫直肠窝 80 ml,性状为血性			8	7	15	G-MOPS	G-IVF	G-1	G-IVF	17	VITROLIFE	新鲜	手淫	4		淡黄	2.9	49	9	26	2	63	9	密度梯度离心法	Isolate	1.5	1	1
33	初婚	无业	35	初婚	司机	2	短效长方案	IVF	继发性不孕	女方-盆腔及输卵管因素	1 双侧输卵管梗阻 2 双侧输卵管整形术后 3 男性弱精子症	43	12	3	2	7	7	0	无	无	有，子宫直肠窝 12ml,性状为血性			1	6	7	FB	GB	CM	FM	16	CO	新鲜	手淫	4	10	淡黄	3.4	105	7	34	6	53	5	密度梯度离心法	Isolate	1.5	1	1
32	初婚	无业	30	初婚	无业	1	短效长方案	IVF	继发性不孕	女方-盆腔及输卵管因素		55	13	55	13	20	11	13	无	无	无	3	4	3	4	7	G-MOPS	G-mops+HSA	SIFM	SIFM	19	Vitrolife	新鲜	手淫	5	10	淡黄	3	230.00	12	48	5	35	2.8	上游法	Isolate	1	1	1
34	初婚	干部	36	初婚	干部	1	长方案	IVF	继发性不孕	原因不明		43	13	43	13	13	8	13	无	无	无	2	6	2	6	8	G-MOPS	G-mops+HSA	G-IVF	G-IVF	17	Vitrolife	新鲜	手淫	3	20	淡黄	3.9	105.00	1	25	12	62	85	密度梯度离心法	Isolate	1.5	1	1
32	再婚	工人	37	再婚	个体	2	GnRH拮抗剂	IVF	继发性不孕	女方-盆腔及输卵管因素		23	8	23	8	8	1	8	无	无	无	3	4	3	4	7	G-MOPS	G-GAMETE	G-IVF	G-IVF	16	Vitrolife	新鲜	手淫	3	15	淡黄	1.5	98.00	7	49	7	37	85	上游法	Isolate	1	1	1
37	初婚	会计	37	初婚	工程师	2	超长方案	IVF	原发性不孕	原因不明		3525	11	150	3	1425	11	3	有 左2ml，性状：咖啡色	无	无	7	11	4	8	12	K-SIFB	mHTF+10%HSA	K-SICM	K-SIFM	15	vitrolife	新鲜	手淫	4	17	淡黄	2.4	92	7	32	8	53	85	密度梯度离心	Isolate	1.3	1	1
36	初婚	职员	37	初婚	职员	1	长方案	IVF	继发性不孕	女方-盆腔及输卵管因素		32	12	32	12	10	10	12	无	无	无	4	3	4	3	7	G-MOPS	G-GAMETE	G-IVF	G-IVF	16	Vitrolife	新鲜	手淫	6	10	淡黄	3.8	47.00	8	29	12	51	85	密度梯度离心法	Isolate	1.5	1	1
28	初婚	会计	29	初婚	无业	2	长效长方案	IVF	继发性不孕	女方-盆腔及输卵管因素		3775	13	150	2	825	8	2	无	无	有，子宫直肠窝 18 ml,性状为血性			5	3	8	K-SIFB	sigb	K-SICM	K-SIFM	15	VITROLIFE	新鲜	手淫	3	10	淡黄	2.7	63	1	30	30	39	85	密度梯度离心法	Isolate	1.5	1	1
30	初婚	无业	32	初婚	无业	1	短效长方案	IVF	原发性不孕	原因不明		2925	10	150	2	1275	10	2	无	无	无	2	3	2	3	5	G-MOPS	K-SIGB-50	K-SICM	K-SIFM	16	vitrolife	新鲜	手淫	5	15	淡黄	2.6	58	3	47	23	27	85	密度梯度离心法	Isolate	1.5	1	1
29	初婚	干部	34	初婚	军人	3	长方案	IVF	原发性不孕	女方-盆腔及输卵管因素		1050	9	100	2	0	0	2	无	无	无	10	8	9	7	16	K-SIFB	G-MOPS+HSA	K-SICM	K-SIFM	15	K-SICO	新鲜	手淫	4		淡黄	2	78	2	43	5	50	85	密度梯度离心法	Isolate	1	1	1
33	初婚	医生	30	初婚	检验师	1	长方案	IVF	原发性不孕	女方-盆腔及输卵管因素		2175	12	100	2	225	3	2	无	无	有，子宫直肠窝10ml,性状为血性	5	17	5	17	22	K-SIFB	sigb	K-SICM	K-SIFM	16	sico	新鲜	手淫	3	10	淡黄	2.6	61	10	47	6	37	85	密度梯度离心法	Isolate	1	1	1
30	初婚	教师	33	初婚	教师	1	长方案	IVF	继发性不孕	女方-盆腔及输卵管因素	1左侧输卵管妊娠胚胎清除术后 2 右侧输卵管切除术后及左侧输卵管结扎术后 3 盆腔粘连松解术后	37	11	37	11	15	9	11	无	无	无	2	3	2	3	5	G-MOPS	G-GAMETE	G-IVF	G-IVF	16	Vitrolife	新鲜	手淫	5	20	淡黄	2.6	131.00	10	29	9	52	85	上游法	Isolate		1.5	1.5
34	初婚	自由	37	初婚	自由	1	短方案	IVF	原发性不孕	原因不明		43	13	43	13	16	10	13	无	无	有	1	5	1	5	6	G-MOPS	G-GAMETE	G-IVF	G-IVF	15	Vitrolife	新鲜	手淫	5	10	淡黄	1.9	37.00	5	73	2	20	85	密度梯度离心法	Isolate	1	1	1
37	初婚	职员	37	初婚		1	短效长方案	IVF	继发性不孕	女方-盆腔及输卵管因素	1 双侧输卵管伞端粘连 2 左侧输卵管伞端造口术后 3 盆腔粘连松解术后 4 子宫内膜息异位症	33	11	3	3	0	0	0	无	无	有，子宫直肠窝 35 ml,性状淡黄色			3	5	8	G-MOPS	G-MOPSPLUS	G-1	G-IVF	16	CO	新鲜	手淫	5	10	淡黄	3.2	110	17	51	3	29	84	密度梯度离心法	Isolate	1.5	1	1
30	初婚	无业	32	初婚	无业	1	短效长方案	IVF	原发性不孕	女方-盆腔及输卵管因素	1 输卵管介入再造术后 2 男性弱精子症	15	8	3	3	0	0	0						4	3	7	G-MOPS	G-MOPSPLUS	G-1	G-IVF	15	CO	新鲜	手淫	5	10	淡黄	1.5	71	9	29	10	52	84	密度梯度离心法	Isolate	1.5	1	1
34	初婚	职员	37	初婚	律师	1	短效长方案	IVF	原发性不孕	女方-盆腔及输卵管因素		18	9	2	5	0	0	0	无	无	无			2	3	5	G-MOPS	G-MOPS+HSA	G-1	G-IVF	15	vitrolife	新鲜	手淫	3	20	淡黄	2.8	120	3	36	5	56	84	密度梯度离心法	Isolate	1.5	1	1
24	初婚	职员	28	初婚	司机	1	短效长方案	IVF	原发性不孕	女方-盆腔及输卵管因素		950	8	150	2	0	0	2	无	无	无	10	7	10	7	17	G-MOPS	G-Mops+HSA	G-1	G-IVF	15	vitrolife	新鲜	手淫	3	18	淡黄	3.2	106	3	42	21	34	84	密度梯度离心法	Isolate
37	初婚	无业	36	初婚	医生	1	GnRH拮抗剂	IVF	继发性不孕	女方-盆腔及输卵管因素		59	13	59	13	28	11	13	无	有	无	2	4	2	4	6	G-MOPS	G-mops+HSA	G-IVF	G-IVF	15	Vitrolife	新鲜	手淫	5	12	淡黄	2	202.00	16	50	8	26	84	密度梯度离心法	Isolate	1.5	1	1
29	初婚	文员	31	初婚	公务员	1	短效长方案	IVF	原发性不孕	不明原因	不明原因不孕 人工授精助孕术后（一次）	19	10	2	2	4	4	0	无	无	无			6	6	12	G-MOPS	G-MOPSPLUS	G-1	G-IVF	18	CO	新鲜	手淫	1	21	淡黄	3.2	55	7	28	10	55	84	密度梯度离心法	Isolate	2.1	1	1
34	初婚	工人	36	初婚	工人	1	短方案	IVF	继发性不孕	女方-盆腔及输卵管因素		24	8	24	8	8	8	8	无	无	有	4	2	4	2	6	MHTF	MHTF	G-IVF	G-IVF	17	Vitrolife	新鲜	手淫	5	10	淡黄	2.8	126.00	13	60	11	16	84	上游法	Isolate		1.5	1.5
29	初婚	农民	33	初婚	农民	1	短效长方案	IVF	继发性不孕	女方-盆腔及输卵管因素		3450	12	225	3	1125	9	3	无	无	无	3	7	3	7	10	G-MOPS	G-Mops+HSA	K-SICM	K-SIFM	16	vitrolife	新鲜	手淫	5	10	淡黄	2	97	2	50	17	31	83	上游	Isolate	1	1	1
30	初婚	教师	33	初婚	职员	1	短效长方案	IVF	原发性不孕	女方-盆腔及输卵管因素	1 双侧输卵管伞端粘连 2 左侧输卵管积水 3 男性弱精子症	21	11	1	5	4	4	0	无	无	有，子宫直肠窝 13 ml,性状为血性			8	9	17	G-MOPS	G-MOPSPLUS	G-1	G-IVF	20	CO	新鲜	手淫	3	12	淡黄	1.6	45	7	58	5	30	83	密度梯度离心法	Isolate	1.5	1	1
28	初婚	教师	30	初婚	职工	1		IVF	原发性不孕	女方-盆腔及输卵管因素		20	14	20	14	20	14	14	无	无	无	6	6	6	6	12	G-MOPS	G-mops+HSA	SIFM	SIFM	17	COOK	新鲜	手淫	3	10	淡黄	2.7	110.00	8	50	6	36	83	上游法	Isolate		1.5	1.5
28	初婚	农民	32	初婚	公务员	1	短效长方案	IVF	继发性不孕	女方-盆腔及输卵管因素	1 左侧输卵管切除术后 2 男性弱精子症	17	9	2	4	6	6	0	无	无	有，子宫直肠窝15ml,性状为血性			11	8	19	G-MOPS	G-IVF	G-1	G-IVF	15	VITROLIFE	新鲜	手淫	5	25	淡黄	3.2	108	5	38	12	45	83	密度梯度离心法	Isolate	1.5	1	1
37	初婚	教师	37	初婚	干部	1	长方案	IVF	继发性不孕	女方-盆腔及输卵管因素		34	11	34	11	13	9	11	无	无	无	5	3	5	3	8	G-MOPS	G-GAMETE	G-IVF	G-IVF	21	Vitrolife	新鲜	手淫	5	10	淡黄	4	215.00	6	57	9	28	83	密度梯度离心法	Isolate	1	1	1
33	初婚	无业	35	初婚	个体	1	短效长方案	IVF	继发性不孕	女方-盆腔及输卵管因素		32	10	3	4	4	4	0	无	无	无			9	13	22	G-MOPS	G-MOPS+HSA	G-1	G-IVF	17	vitrolife	新鲜	手淫	5	15	淡黄	2.1	165	14	51	5	30	83	密度梯度离心法	Isolate	1.5	1	1
28	初婚	无业	31	初婚	无业	1	长方案	IVF	继发性不孕	女方-盆腔及输卵管因素		22	10	2	4	3	2	0	无	无	无			8	11	19	G-MOPS	G-MOPSPLUS	G-1	G-IVF	16	VITROLIFE	新鲜	手淫	3	18	淡黄	2	280	6	28	14	52	83	密度梯度离心法	Isolate	1.5	1	1
37	初婚	职员	37	初婚	工程师	1	短效长方案	IVF	原发性不孕	女方-盆腔及输卵管因素		1950	8	150	4	375	5	4	无	无	无			2	3	5	G-MOPS	G-MOPSPLUS	G-1	G-IVF	17	VITROLIFE	新鲜	手淫	5	10	淡黄	2	135	2	26	26	46	83	密度梯度离心法	Isolate	1.5	1	1
29	初婚	营业员	33	初婚	职员	1	长方案	IVF	继发性不孕	女方-盆腔及输卵管因素		43	11	43	11	14	10	11	无	无	有	5	9	5	9	14	G-MOPS	G-GAMETE	G-IVF	G-IVF	17	Vitrolife	新鲜	手淫	5	12	淡黄	4.2	176.00	12	29	4	55	83	上游法	Isolate		1.5	1.5
32	初婚	销售	33	初婚	工人	2	GnRH拮抗剂	IVF	原发性不孕	原因不明		31	11	31	11	11	11	11	无	无	无	3	7	3	7	10	G-MOPS	G-mops+HSA	G-IVF	G-IVF	17	Vitrolife	新鲜	手淫	6	20	淡黄	3.8	142.00	20	36	3	41	83	上游法	Isolate		1.5	1.5
30	初婚	教师	28	初婚	教师	1	短效长方案	IVF	继发性不孕	女方-盆腔及输卵管因素		16	8	16	8	0	0	8	无	无	无	5	5	5	5	10	G-MOPS	G-mops+HSA	G-IVF	G-IVF	19	Vitrolife	新鲜	手淫	3	10	淡黄	3.2	80.00	1	33	23	43	82	上游法	Isolate	1	1	1
27	初婚	干部	35	初婚	工人	1	超长方案	IVF	继发性不孕	女方-盆腔及输卵管因素	1 左侧输卵管梗阻 2 多囊卵巢综合征	21	11	1	4	6	6	0	无	无	有，子宫直肠窝 30 ml,性状淡血性			6	10	16	G-MOPS	G-MOPSPLUS	G-1	G-IVF	18	CO	新鲜	手淫	4	10	淡黄	4.2	62	25	38	2	35	82	密度梯度离心法	Isolate	1.5	1	1
27	初婚	无业	31	初婚	无业	1	长效长+思则凯	IVF	原发性不孕	女方-盆腔及输卵管因素		1575	8	150	4	225	3	4	无	无	无	14	3	9	2	11	G-MOPS	K-SIGB-50	K-SICM	K-SIFM	16	vitrolife	新鲜	手淫	4	15	淡黄	3	107	0	50	7	43	82	密度梯度离心法	Isolate	1	1	1
26	初婚	无业	26	初婚	无业	1	短效长方案	IVF	继发性不孕	女方-盆腔及输卵管因素	1 双侧输卵管积水 2 双侧输卵管伞端整形术后 3 男性弱精子症	24	8	2	6	6	6	0	无	无	有，子宫直肠窝25ml,性状为血性			9	9	18	G-MOPS	G-Mops Plus	G-1	G-IVF	15	VITROLIFE	新鲜	手淫	5	16	淡黄	2.4	203	15	34	13	38	82	密度梯度离心法	Isolate	1.4	1	1
26	初婚	无业	30	初婚	教师	3	短效长方案	IVF	原发性不孕	女方-盆腔及输卵管因素	1 双侧输卵管不全梗阻 2 双侧输卵管介入再造术后 3 男性弱精子症	24	10	1	5	10	10	0	无	无	有，子宫直肠窝21ml,性状为血性			4	7	11	G-MOPS	G-IVF	G-1	G-IVF	15	VITROLIFE	新鲜	手淫	5	10	淡黄	3	32	9	39	12	40	82	密度梯度离心法	Isolate	1.5	1	1
25	初婚	无业	27	初婚	个体	1	短效长方案	IVF	继发性不孕	女方-盆腔及输卵管因素	1 输卵管因素 2 右侧输卵管切除术后 3 左侧输卵管清胚造口术后	17	10	1	2	4	4	0	无	无	无			5	7	12	FB	GB	CM	FM	17	CO	新鲜	手淫	4	15	淡黄	3	36	10	58	11	22	81	密度梯度离心法	Isolate	1.5	1	1
34	初婚	工人	33	初婚	工人	1	短效长方案	IVF	继发性不孕	女方-盆腔及输卵管因素	多囊卵巢综合征 人工授精助孕术后（一次）	27	10	1	4	16	10	0	无	无	无			8	17	25	G-MOPS	G-MOPSPLUS	G-1	G-IVF	15	CO	新鲜	手淫	4	15	淡黄	3	112	23	37	1	39	81	密度梯度离心法	Isolate	1.4	1	1
28	初婚	会计	29	初婚	干部	1	GnRH拮抗剂	IVF	原发性不孕	女方-盆腔及输卵管因素		33	12	33	12	14	9	12	无	无	有	0	9	0	9	9	G-MOPS	G-GAMETE	G-IVF	G-IVF	17	Vitrolife	新鲜	手淫	5	10	淡黄	2.5	155.00	12	40	19	29	80	上游法	Isolate		1.5	1.5
29	初婚	农民	29	初婚	个体	1	长方案	IVF	原发性不孕	女方-盆腔及输卵管因素		27	9	27	9	10	9	9	无	无	无	7	1	7	1	8	G-MOPS	G-mops+HSA	G-IVF	G-IVF	17	Vitrolife	新鲜	手淫	4	10	淡黄	3	49.00	22	43	3	32	80	密度梯度离心法	Isolate	1	1	1
31			32			1	短效长方案	IVF	继发性不孕	不明原因	不明原因不孕 人工授精助孕术后	24	13	1	5	10	8	0	无	无	无			4	5	9	G-MOPS	GB	G-1	G-IVF	17	CO	新鲜	手淫	3	10	淡黄	1.8	120	20	67	10	3	80	密度梯度离心法	Isolate	1.5	1	1
29	初婚	职员	29	初婚	教师	1	短效长方案	IVF	继发性不孕	女方-盆腔及输卵管因素	1 左侧输卵管梗阻 2 多囊卵巢综合征	26	13	1	6	3	3	0	无	无	无			7	10	17	G-MOPS	G-IVF	G-1	G-IVF	17	VITROLIFE	新鲜	手淫	4	10	淡黄	3.2	165	10	53	6	31	80	密度梯度离心法	Isolate	1.5	1	1
35	再婚	公务员	33	再婚	公务员	2	短效长+思则凯	IVF	继发性不孕	女方-盆腔及输卵管因素		35	11	2	2	14	10	0	无	无	有，子宫直肠窝 30 ml,性状淡血性			7	7	14	K-SIFB	sigb	K-SICM	K-SIFM	16	vitrolife	新鲜	手淫	4	10	淡黄	3.4	53	3	57	10	30	80	密度梯度离心法	Isolate	1.5	1	1
28	初婚	农民	30	初婚	农民	1	长方案	IVF	继发性不孕	女方-盆腔及输卵管因素		24	10	24	10	4	4	10	无	无	无	7	6	7	6	13	G-MOPS	G-GAMETE	G-IVF	G-IVF	16	Vitrolife	新鲜	手淫	4	12	淡黄	3.2	94.00	9	36	29	26	80	上游法	Isolate
23	初婚	个体	25	初婚	个体	1	长方案	IVF	继发性不孕	女方-盆腔及输卵管因素		70	16	70	16	25	9	16	无	无	无	10	6	10	6	16	G-MOPS	G-GAMETE	SIFM	SIFM	15	COOK	新鲜	手淫	4	5	淡黄	3	116.00	3	31	14	52	79	上游法	Isolate		1.5	1.5
36	初婚	无业	37	初婚	车工	2	短效长方案	IVF	原发性不孕	女方-盆腔及输卵管因素		39	12	2	5	11	7	0	无	无	有，子宫直肠窝 30 ml,性状淡血水性	4	13	3	11	14	K-SIFB	sigb	K-SICM	K-SIFM	18	sico	新鲜	手淫	5	15	淡黄	3	28	4	28	4	64	78	密度梯度离心法	Isolate	3	1	1
32	初婚	个体	33	初婚	个体	1	长方案	IVF	原发性不孕	女方-盆腔及输卵管因素		17	10	17	10	0	0	10	无	无	无	13	6	13	6	19	G-MOPS	G-mops+HSA	G-IVF	G-IVF	15	Vitrolife	新鲜	手淫	4	15	淡黄	3	25.00	3	59	7	31	78	密度梯度离心法	Isolate	1.4	1	1
37	初婚		37	初婚		3	微刺激方案	IVF	继发性不孕	女方-盆腔及输卵管因素	1 右侧输卵管积水 2 左侧输卵管切除术后 3 男性弱精子症	46	14	1	7	23	8	0	无	无	有，子宫直肠窝 8 ml,性状为血性			8	3	11	G-MOPS	G-Mops Plus	G-1	G-IVF	21	VITROLIFE	新鲜	手淫	5	10	淡黄	3.2	301	1	32	21	46	78	密度梯度离心法	Isolate	0.5	1	1
35	初婚	个体	35	初婚	军人	1	短效长方案	IVF	继发性不孕	女方-盆腔及输卵管因素	1 双侧输卵管梗阻 2 双侧输卵管介入再造术后 3 双侧输卵管积水	55	12	2	3	19	12	0	无	无	无			8	2	10	G-MOPS	G-IVF	G-1	G-IVF	15	VITROLIFE	新鲜	手淫	4	10	淡黄	2.7	114	9	23	1	67	78	密度梯度离心法	Isolate	0.7	1	1
37	初婚	工程师	37	初婚	干部	1	短效长+思则凯	IVF	原发性不孕	女方-盆腔及输卵管因素	1 男性弱精子症 2 人工授精助孕术后（七次） 3 IVF-ET助孕术后(二次）	2250	10	150	2	600	8	2	无	无	有，子宫直肠窝20ml,性状为血性			8	0	8	G-MOPS	G-MOPSPLUS	G-1	G-IVF	16	VITROLIFE	新鲜	手淫	4	10	淡黄	2.8	105	4	27	4	65	78	密度梯度离心法	Isolate	1.5	1	1
26	初婚	无业	25	初婚	司机	1	长方案	IVF	原发性不孕	女方-盆腔及输卵管因素		46	13	46	13	11	7	13	无	无	无	8	8	8	8	16	G-MOPS	G-mops+HSA	G-IVF	G-IVF	17	Vitrolife	新鲜	手淫	3	10	淡黄	2.6	62.00	8	54	3	35	77	上游法	Isolate		1.5	1.5
27	初婚	职员	32	初婚	职员	1	短效长方案	IVF	继发性不孕	女方-盆腔及输卵管因素	右侧输卵管不全梗阻伴积水	37	11	3	5	0	0	0	无	无	有，子宫直肠窝 41 ml,性状淡血性			6	5	11	G-MOPS	G-IVF	G-1	G-IVF	15	VITROLIFE	新鲜	手淫	5	20	淡黄	3	83	22	49	6	23	75	密度梯度离心法	Isolate	1.4	1	1
33	初婚	会计	32	初婚	会计	1	长方案	IVF	继发性不孕	女方-盆腔及输卵管因素		34	12	34	12	13	11	12	无	无	无	9	6	9	6	15	G-MOPS	G-mops+HSA	G-IVF	G-IVF	16	Vitrolife	新鲜	手淫	5	10	淡黄	4.8	14.00	3	41	13	43	75	密度梯度离心法	Isolate	1.5	1	1
31	初婚	个体	35	初婚	个体	2	短效长+思则凯	IVF	原发性不孕	女方-盆腔及输卵管因素		1200	9	150	2	150	2	0	无	无	无			5	11	16	G-MOPS	G-IVF	G-1	G-IVF	16	VITROLIFE	新鲜	手淫	4	10	淡黄	6	45	8	46	7	39	74	密度梯度离心法	Isolate	1.5	1	1
37	初婚	无业	37	初婚	无业	3	拮抗剂方案	IVF	继发性不孕	女方-盆腔及输卵管因素		2700	10	2700	10	2700	10	10	有	无	无	2	1	1	1	2	G-MOPS	G-Mops+HSA	G-1	G-IVF	20	vitrolife	新鲜	手淫	3	15	淡黄	2	173	5	40	5	50	73	密度梯度离心法	Isolate	1	1	1
27	初婚	服装师	29	初婚	工人	1	长方案	IVF	原发性不孕	女方-盆腔及输卵管因素		19	9	19	9	0	0	9	无	无	有	13	9	13	9	22	G-MOPS	G-mops+HSA	G-IVF	G-IVF	16	Vitrolife	新鲜	手淫	5	5	淡黄	4.8	175.00	15	34	9	42	72	上游法	Isolate		1.5	1.5
32	初婚	电信	29	初婚	无业	2	拮抗剂方案	IVF	原发性不孕	女方-盆腔及输卵管因素		42	12	3	3	13	12	0	无	无	无			1	3	4	G-MOPS	G-IVF	G-1	G-IVF	15	VITROLIFE	新鲜	手淫	5	20	淡黄	4	145	32	61	3	4	72	密度梯度离心法	Isolate	1	1	1
24	初婚	公务员	27	初婚	公务员	1	短效长方案	IVF	原发性不孕	女方-盆腔及输卵管因素		1350	6	150	4	450	6	4	无	无	无	2	1	1	1	2	G-MOPS	K-SIGB-50	K-SICM	K-SIFM	16	vitrolife	新鲜	手淫	5	20	淡黄	2	105	17	44	1	38	72	密度梯度离心法	Isolate	1	1	1
28	初婚	职员	26	初婚	无业	1	短效长方案	IVF	原发性不孕	原因不明		17	10	2	2	0	0	0	无	无	有，子宫直肠窝 10 ml,性状为陈旧性			5	6	11	K-SIFB	sigb	K-SICM	K-SIFM	16	sico	新鲜	手淫	3	30	淡黄	2.3	55	12	50	0	38	71	密度梯度离心法	Isolate	1.1	1	1
30	初婚	无业	30	初婚	工人	1	短效长方案	IVF	继发性不孕	女方-盆腔及输卵管因素		1525	8	150	4	600	8	4	无	无	无	12	4	12	4	16	G-MOPS	G-Mops+HSA	G-1	G-IVF	14	vitrolife	新鲜	手淫	4	12	淡黄	1.5	246	14	42	5	38	70	密度梯度离心法	Isolate	1.5	1	1
37	再婚	公务员	37	再婚	公务员	1	短方案	IVF	继发性不孕	女方-盆腔及输卵管因素		20	7	20	7	14	7	7	无	无	无	4	3	4	3	7	G-MOPS	G-GAMETE	G-IVF	G-IVF	18	Vitrolife	新鲜	手淫	4	15	淡黄	2	103.00	2	38	17	43	70	上游法	Isolate
37	初婚	银行职员	37	初婚	自由职业	1	长方案	IVF	继发性不孕	女方-盆腔及输卵管因素		34	11	34	11	15	9	11	无	无	无	2	6	2	6	8	G-MOPS	G-GAMETE	G-IVF	G-IVF	18	Vitrolife	新鲜	手淫	5	20	淡黄	4.8	85.00	22	48	8	22	69	上游法	Isolate		1.5	1.5
33	初婚	财务	37	初婚	职员	1	短效长方案	IVF	继发性不孕	女方-盆腔及输卵管因素		3225	12	225	4	0	0	0						9	6	15	G-MOPS	G-IVF	G-1	G-IVF	15	VITROLIFE	新鲜	手淫	5	15	淡黄	5	127	19	35	5	51	69	密度梯度离心法	Isolate	1	1	1
27	初婚	无业	29	初婚	无业	1	短效长方案	IVF	继发性不孕	女方-盆腔及输卵管因素		2775	11	150	2	900	11	2	无	无	有，子宫直肠窝 15 ml,性状淡血性	6	4	5	4	9	G-MOPS	K-SIGB-50	K-SICM	K-SIFM	16	vitrolife	新鲜	手淫	4	10	淡黄	2	387	23	47	1	29	67		Isolate
33	初婚	工人	36	初婚	工人	2	长方案	IVF	原发性不孕	女方-盆腔及输卵管因素		25	10	25	10	5	5	10	无	有	无	3	11	3	11	14	G-MOPS	G-GAMETE	G-IVF	G-IVF	15	Vitrolife	新鲜	手淫	3	20	淡黄	2	137.00	14	50	2	34	66	上游法	Isolate		1.5	1.5
29	初婚	医保办	30	初婚	职员	1	长方案	IVF	继发性不孕	女方-盆腔及输卵管因素		46	13	46	13	18	10	13	有	无	无	8	10	8	10	18	G-MOPS	G-GAMETE	G-IVF	G-IVF	16	Vitrolife	新鲜	手淫	3	15	淡黄	5.3	50.00	15	35	2	48	65	密度梯度离心法	Isolate	1.5	1	1
27	初婚	工人	31	初婚	工人	1	长方案	IVF	继发性不孕	女方-盆腔及输卵管因素		22	9	22	9	5	5	9	无	无	有	12	8	12	8	20	G-MOPS	G-GAMETE	G-IVF	G-IVF	18	Vitrolife	新鲜	手淫	5	10	淡黄	2	205.00	15	48	8	29	63	上游法	Isolate		1.5	1.5
37	初婚	职员	37	初婚	职员	2	超长方案	IVF	继发性不孕	女方-盆腔及输卵管因素		74	13	74	13	36	12	13	无	无	无	0	7		7	7	G-MOPS	G-GAMETE	G-IVF	G-IVF	18	Vitrolife	新鲜	手淫	5	20	淡黄	25	193.00	23	53	6	18	62	密度梯度离心法	Isolate	1.5	1	1
37			37			2	长方案	IVF	继发性不孕	女方-盆腔及输卵管因素		27	11	27	11	9	7	11	无	无	无	6	3	6	3	9	G-MOPS	G-GAMETE	G-IVF	G-IVF	19	Vitrolife	新鲜	手淫	5	5	淡黄	1.5	182.00	5	50	25	20	49	密度梯度离心法	Isolate	1.5	1	1
27	初婚	医生	37	再婚	医生	1	长方案	IVF	原发性不孕	女方-盆腔及输卵管因素		56	14	56	14	27	11	14	无	有	无	5	7	5	7	12	G-MOPS	G-mops+HSA	G-IVF	G-IVF	15	Vitrolife	新鲜	手淫	5	13	淡黄	3.1	84.00	19	40	9	32	85	上游法	Isolate		1.5	1.5
36	初婚	公务员	37	初婚	自由职业	1	长方案	IVF	原发性不孕	女方-盆腔及输卵管因素		61	17	61	17	28	11	17	无	无	无	8	12	8	12	20	G-MOPS	G-mops+HSA	G-IVF	G-IVF	15	Vitrolife	新鲜	手淫	5	5	淡黄	6	54.00	0	26	8	66	85	密度梯度离心法	Isolate	1.5	1	1
31	初婚	工人	33	初婚	工人	1	长方案	IVF	原发性不孕	女方-盆腔及输卵管因素		41	13	41	13	10	5	13	无	无	无	5	5	5	5	10	G-MOPS	G-mops+HSA	G-IVF	G-IVF	18	Vitrolife	新鲜	手淫	4	20	淡黄	3.1	206.00	22	32	18	28	85	上游法	Isolate		1.5	1.5
28	初婚	医师	30	初婚	司机	1	超长方案	IVF	继发性不孕	女方-盆腔及输卵管因素		33	12	33	12	14	10	12	无	无	有	16	5	16	5	21	G-MOPS	G-mops+HSA	G-IVF	G-IVF	15	Vitrolife	新鲜	手淫	5	25	淡黄	2	300.00	8	58	8	26	85	上游法	Isolate		1.5	1.5
33	初婚	农民	33	初婚	农民	1	长方案	IVF	继发性不孕	女方-盆腔及输卵管因素		43	12	43	12	17	10	12	无	无	有	4	6	4	6	10	G-MOPS	G-GAMETE	G-IVF	G-IVF	15	Vitrolife	新鲜	手淫	4	10	淡黄	4.6	64.00	7	40	19	34	85	上游法	Isolate		1.5	1.5
31	初婚	教师	33	初婚	司机	1	长方案	IVF	继发性不孕	女方-盆腔及输卵管因素		31	14	31	14	7	7	14	无	无	无	6	5	6	5	11	G-MOPS	G-GAMETE	G-IVF	G-IVF	16	Vitrolife	新鲜	手淫	5	10	淡黄	6	100.00	4	40	11	45	85	密度梯度离心法	Isolate	1.5	1	1
28	初婚	个体	34	初婚	个体	1	GnRH拮抗剂	IVF	原发性不孕	女方-盆腔及输卵管因素		18	8	18	8	2	2	8	无	无	无	6	10	6	10	16	G-MOPS	G-mops+HSA	G-IVF	G-IVF	16	Vitrolife	新鲜	手淫	5	40	淡黄	3.6	146.00	4	26	6	64	85	密度梯度离心法	Isolate	1.4	1	1
32	初婚	公务员	34	初婚	工程师	1	长方案	IVF	原发性不孕	女方-盆腔及输卵管因素		71	22	71	22	36	17	22	无	无	无	0	4		4	4	G-MOPS	G-mops+HSA	SIFM	SIFM	18	COOK	新鲜	手淫	1	15	淡黄	2.2	382.00	6	30	12	52	85	密度梯度离心法	Isolate	0.5	1	1
30	初婚	无业	32	初婚	个体	2	长方案	IVF	继发性不孕	女方-盆腔及输卵管因素		39	12	39	12	15	9	12	无	无	无		8		8	8	G-MOPS	G-mops+HSA	SIFM	SIFM	14	COOK	新鲜	手淫	3	17	淡黄	1.9	165.00	9	46	4	41	85	密度梯度离心法	Isolate	1	1	1
29	初婚	教师	30	初婚	工程师	1	长方案	IVF	原发性不孕	女方-盆腔及输卵管因素		16	8	16	8	0	0	8	无	无	无	10	12	10	12	22	G-MOPS	G-GAMETE	G-IVF	G-IVF	15	Vitrolife	新鲜	手淫	5	20	淡黄	3	6.40	2	30	12	56	85	密度梯度离心法	Isolate	3	1	1
31	初婚	无业	36	初婚	工人	1	长方案	IVF	继发性不孕	女方-盆腔及输卵管因素		32	9	32	9	14	7	9	有	无	无	10	9	10	9	19	G-MOPS	G-mops+HSA	G-IVF	G-IVF	15	Vitrolife	新鲜	手淫	4	15	淡黄	2.9	85.00	10	40	10	40	85	密度梯度离心法	Isolate	0.9	1	1
22	初婚	无业	27	初婚	无业	1	长效长方案	IVF	原发性不孕	女方-盆腔及输卵管因素	1 双侧输卵管梗阻	20	11	20	11	1	1	11	无	无	无	19	14	19	14	33	G-MOPS	G-mops+HSA	G-IVF	G-IVF	16	Vitrolife	新鲜	手淫	4	10	淡黄	3.4	69.00	6	47	6	41	85	上游法	Isolate	1	1	1
28	初婚	营销员	35	初婚	司机	1	长方案	IVF	继发性不孕	女方-盆腔及输卵管因素		18	9	18	9	0	0	9	无	无	有	2	6	2	6	8	G-MOPS	G-mops+HSA	G-IVF	G-IVF	16	Vitrolife	新鲜	手淫	5	10	淡黄	3.8	54.00	6	30	16	48	85	密度梯度离心法	Isolate	1.5	1	1
31	初婚	无业	35	初婚	工人	1	长方案	IVF	继发性不孕	女方-盆腔及输卵管因素	1 双侧输卵管切除术后	23	11	23	11	0	0	11	无	无	无	18	10	18	10	28	G-MOPS	G-mops+HSA	G-IVF	G-IVF	17	Vitrolife	新鲜	手淫	3	20	淡黄	3.5	112.00	4	32	14	50	85	上游法	Isolate		1.5	1.5
27	初婚	无业	34	初婚	采购	1	长方案	IVF	继发性不孕	女方-盆腔及输卵管因素		29	11	29	11	13	8	11	无	无	无	9	11	9	11	20	G-MOPS	G-mops+HSA	G-IVF	G-IVF	19	Vitrolife	新鲜	手淫	4	15	淡黄	2	147.00	27	45	4	24	85	上游法	Isolate		1.5	1.5
32	初婚	公务员	33	初婚	公务员	1	长方案	IVF	继发性不孕	女方-盆腔及输卵管因素		21	7	21	7	7	7	7	无	无	无	2	4	2	4	6	G-MOPS	G-GAMETE	SIFM	SIFM	14	COOK	新鲜	手淫	3	10	淡黄	3.6	54.00	17	51	10	22	85	上游法	Isolate		1.5	1.5
31	初婚	职员	35	初婚	职员	2	长效长方案	IVF	继发性不孕	女方-盆腔及输卵管因素		47	15	47	15	14	11	15	无	有	无	6	10	6	10	16	G-MOPS	G-mops+HSA	SIFM	SIFM	16	Vitrolife	新鲜	手淫	5	10	淡黄	2.4	115.00	4	38	3	55	85	密度梯度离心法	Isolate	1.5	1	1
35	初婚	个体	37	初婚	工人	1	GnRH拮抗剂	IVF	继发性不孕	女方-盆腔及输卵管因素		23	8	23	8	7	7	8	无	无	无	0	5		5	5	G-MOPS	G-GAMETE	G-IVF	G-IVF	17	Vitrolife	新鲜	手淫	5	20	淡黄	2.4	113.00	10	29	1	60	85	密度梯度离心法	Isolate	1.5	1	1
31	初婚	教师	30	初婚	教师	1	长方案	IVF	原发性不孕	女方-盆腔及输卵管因素		22	8	22	8	5	6	8	无	无	有	7	3	7	3	10	G-MOPS	G-mops+HSA	G-IVF	G-IVF	17	Vitrolife	新鲜	手淫	5	10	淡黄	3.5	55.00	9	38	11	42	85	上游法	Isolate		1.5	1.5
31	初婚	农民	36	初婚	农民	2	长方案	IVF	继发性不孕	女方-盆腔及输卵管因素		50	16	50	16	19	9	16	无	无	无	7	7	7	8	15	G-MOPS	G-mops+HSA	G-IVF	G-IVF	16	Vitrolife	新鲜	手淫	3	20	淡黄	3.5	70.00	1	55	20	24	85	密度梯度离心法	Isolate	1.5	1	1
29	初婚	无业	25	初婚	司机	1	GnRH拮抗剂	IVF	继发性不孕	女方-盆腔及输卵管因素		11	7	11	7	0	0	7	无	无	有	9	12	9	12	21	G-MOPS	G-GAMETE	G-IVF	G-IVF	18	Vitrolife	新鲜	手淫	5	10	淡黄	5	153.00	15	45	5	35	84	密度梯度离心法	Isolate	1	1	1
32	初婚	教师	37	初婚	干部	2	长方案	IVF	继发性不孕	女方-盆腔及输卵管因素	双侧输卵管梗阻	22	10	22	10	0	0	10	无	无	无	8	7	8	7	15	G-MOPS	G-GAMETE	G-IVF	G-IVF	17	Vitrolife	新鲜	手淫	3	15	淡黄	3.2	315.00	3	28	22	47	84	密度梯度离心法	Isolate	0.8	1	1
28	初婚	个体	33	初婚	医生	1	长方案	IVF	继发性不孕	女方-盆腔及输卵管因素		30	15	30	15	7	7	15	无	无	有	9	15	9	15	24	G-MOPS	G-mops+HSA	G-IVF	G-IVF	11	Vitrolife	新鲜	手淫	5	12	淡黄	4	88.00	8	44	11	37	84	密度梯度离心法	Isolate	1.5	1	1
37	初婚	会计	36	初婚	个体	1	长方案	IVF	继发性不孕	女方-盆腔及输卵管因素		31	11	31	11	10	9	11	有	无	无	2	5	2	5	7	G-MOPS	G-GAMETE	G-IVF	G-IVF	16	Vitrolife	新鲜	手淫	3	20	淡黄	3	66.00	8	45	5	42	84	1100	Isolate		1.5	1.5
31	初婚	护士	32	初婚	医师	2	长方案	IVF	原发性不孕	女方-盆腔及输卵管因素		15	7	15	7	0	0	7	无	无	有	7	8	7	8	15	G-MOPS	G-GAMETE	G-IVF	G-IVF	24	Vitrolife	新鲜	手淫	5	15	淡黄	4	123.00	4	37	4	55	84	上游法	Isolate		1.5	1.5
26	初婚	服务员	35	初婚	个体	1	长方案	IVF	原发性不孕	女方-盆腔及输卵管因素		35	16	35	16	8	8	16	无	无	无	0	11		11	11	G-MOPS	G-mops+HSA	G-IVF	G-IVF	16	Vitrolife	新鲜	手淫	4	10	淡黄	3.2	115.00	9	56	8	27	84	密度梯度离心法	Isolate	1.2	1	1
26	初婚	无业	25	初婚	房地产	1	长方案	IVF	继发性不孕	女方-盆腔及输卵管因素		20	8	20	8	6	6	8	无	无	有	2	0	2	0	2	G-MOPS	G-GAMETE	G-IVF	G-IVF	16	Vitrolife	新鲜	手淫	5	5	淡黄	2	72.00	21	31	6	43	84	密度梯度离心法	Isolate	1	1	1
36	初婚	教师	35	初婚	教师	1	长方案	IVF	原发性不孕	女方-盆腔及输卵管因素		29	11	29	11	12	8	11	无	无	无	3	3	3	3	6	G-MOPS	G-GAMETE	G-IVF	G-IVF	17	Vitrolife	新鲜	手淫	4	10	淡黄	3	74.00	8	47	7	38	84	上游法	Isolate		1.5	1.5
28	初婚	教师	29	初婚	工人	1	长方案	IVF	继发性不孕	女方-盆腔及输卵管因素		13	5	13	5	3	3	5						4	3	7	G-MOPS	G-GAMETE	G-IVF	G-IVF	16	Vitrolife	新鲜	手淫	4	5	淡黄	2.6	93.00	4	40	6	50	84	上游法	Isolate		1.5	1.5
30	初婚	工人	31	初婚	工人	1	长方案	IVF	继发性不孕	女方-盆腔及输卵管因素		12	8	12	8	0	0	8	无	无	无	11	10	11	10	21	G-MOPS	G-mops+HSA	G-IVF	G-IVF	18	Vitrolife	新鲜	手淫	5	15	淡黄	4.5	262.00	9	51	7	33	84	密度梯度离心法	Isolate	1	1	1
29	初婚	无业	35	初婚	工人	1	长方案	IVF	原发性不孕	女方-盆腔及输卵管因素		53	17	53	17	19	13	17	无	无	有	2	11	2	11	13	G-MOPS	G-GAMETE	G-IVF	G-IVF	16	Vitrolife	新鲜	手淫	4	10	淡黄	5	112.00	18	52	4	26	84	上游法	Isolate		1.5	1.5
37	初婚	医生	37	初婚	个体	2	长方案	IVF	继发性不孕	女方-盆腔及输卵管因素		44	12	44	12	17	10	12	无	无	无	4	8	4	8	12	G-MOPS	G-mops+HSA	G-IVF	G-IVF	16	Vitrolife	新鲜	手淫	3	11	淡黄	2.65	159.00	10	42	6	42	84	密度梯度离心法	Isolate	0.65	1	1
32	初婚	工人	30	初婚	业务员	2	长方案	IVF	原发性不孕	女方-盆腔及输卵管因素		31	9	31	9	8	6	9	无	无	无	5	4	5	4	9	G-MOPS	G-GAMETE	G-IVF	G-IVF	17	Vitrolife	新鲜	手淫	5	12	淡黄	2	60.00	6	32	10	52	83	密度梯度离心法	Isolate	1.5	1	1
30	初婚	工人	32	初婚	工人	1	长方案	IVF	继发性不孕	女方-盆腔及输卵管因素		39	12	39	12	16	10	12	有	无	无	0	7	0	7	7	G-MOPS	G-mops+HSA	G-IVF	G-IVF	17	Vitrolife	新鲜	手淫	3	15	淡黄	2	185.00	5	41	14	40	83	密度梯度离心法	Isolate	1.4	1	1
37	初婚	农民	37	初婚	农民	1	长方案	IVF	继发性不孕	女方-盆腔及输卵管因素		43	10	43	10	1	1	10	无	无	有	7	1	7	1	8	G-MOPS	G-mops+HSA	G-IVF	G-IVF	16	Vitrolife	新鲜	手淫	5	5	淡黄	5.3	53.00	10	44	9	37	83	密度梯度离心法	Isolate	1.4	1	1
30	初婚	无业	31	初婚	工人	1	长方案	IVF	原发性不孕	女方-盆腔及输卵管因素		26	10	26	10	0	0	10	无	有	有	5	6	5	6	11	G-MOPS	G-mops+HSA	G-IVF	G-IVF	15	Vitrolife	新鲜	手淫	5	21	淡黄	2.7	49.00	0	27	8	65	83	密度梯度离心法	Isolate	1.3	1	1
31	初婚	销售员	28	初婚	司机	1	长方案	IVF	原发性不孕	女方-盆腔及输卵管因素		21	10	21	10	0	0	10	无	无	有	6	4	6	4	10	G-MOPS	G-mops+HSA	G-IVF	G-IVF	15	Vitrolife	新鲜	手淫	5	15	淡黄	2.5	71.00	5	54	9	32	83	上游法	Isolate		1.5	1.5
31	初婚	工人	31	初婚	工人	1	长方案	IVF	原发性不孕	女方-盆腔及输卵管因素		24	8	24	8	5	5	8	无	无	无	8	10	8	10	18	G-MOPS	G-GAMETE	G-IVF	G-IVF	16	Vitrolife	新鲜	手淫	3	10	淡黄	2.2	44.00	9	45	12	34	83	密度梯度离心法	Isolate	1.5	1	1
36	初婚	无业	37	初婚	个体	1	长方案	IVF	继发性不孕	女方-盆腔及输卵管因素		39	13	39	13	16	10	13	无	无	无	4	7	4	7	11	G-MOPS	G-mops+HSA	G-IVF	G-IVF	17	Vitrolife	新鲜	手淫	4	25	淡黄	3.8	115.00	11	40	3	46	83	上游法	Isolate		1.5	1.5
37	初婚	农民	37	初婚	农民	1	长方案	IVF	继发性不孕	女方-盆腔及输卵管因素		55	14	55	14	17	8	14	无	有	有	5	4	5	4	9	G-MOPS	G-MOPS+	G-IVF	G-IVF	16	Vitrolife	新鲜	手淫	3	18	淡黄	3	173.00	7	38	4	51	83	上游法	Isolate		1.5	1.5
35	初婚	出纳	34	初婚	自由职业	1	长方案	IVF	原发性不孕	女方-盆腔及输卵管因素		19	9	19	9	0	0	9	无	无	无	6	9	6	9	15	G-MOPS	G-GAMETE	G-IVF	G-IVF	15	Vitrolife	新鲜	手淫	4	15	淡黄	2.5	62.00	8	36	17	39	83	密度梯度离心法	Isolate	1.5	1	1
31	初婚	会计	32	初婚	职员	1	长方案	IVF	原发性不孕	女方-盆腔及输卵管因素		23	11	23	11	0	0	11	无	无	有	9	12	9	12	21	G-MOPS	G-GAMETE	G-IVF	G-IVF	19	Vitrolife	新鲜	手淫	4	10	淡黄	4.6	39.00	18	55	1	26	83	密度梯度离心法	Isolate	1.4	1	1
26	初婚	无业	29	初婚	无业	1	长方案	IVF	原发性不孕	女方-盆腔及输卵管因素		22	12	22	12	5	5	12	无	无	无	5	6	5	6	11	G-MOPS	G-GAMETE	G-IVF	G-IVF	15	Vitrolife	新鲜	手淫	5	12	淡黄	4	72.00	11	42	17	30	83	密度梯度离心法	Isolate	1.5	1	1
30	初婚	自由	29	初婚	司机	2	长方案	IVF	原发性不孕	女方-盆腔及输卵管因素		77	17	77	17	30	10	17	无	无	有	3	4	3	4	7	G-MOPS	G-GAMETE	G-IVF	G-IVF	17	Vitrolife	新鲜	手淫	5	20	淡黄	2.5	142.00	12	39	5	44	83	密度梯度离心法	Isolate	1.5	1	1
33	初婚	营业员	34	初婚	厨师	1	长方案	IVF	继发性不孕	女方-盆腔及输卵管因素		32	10	32	10	5	4	10	无	无	有	9	8	9	8	17	G-MOPS	G-mops+HSA	G-IVF	G-IVF	17	Vitrolife	新鲜	手淫	3	15	淡黄	3.6	88.00	2	39	18	41	83	密度梯度离心法	Isolate	1.5	1	1
34	初婚	教师	37	初婚	职员	1	长方案	IVF	继发性不孕	女方-盆腔及输卵管因素		23	8	23	8	9	8	8	无	无	无	7	12	7	12	19	G-MOPS	G-GAMETE	G-IVF	G-IVF	14	Vitrolife	新鲜	手淫	4	26	淡黄	1.5	163.00	0	29	9	62	83	密度梯度离心法	Isolate	1.4	1	1
35	初婚	教师	37	初婚	个体	1	长方案	IVF	继发性不孕	女方-盆腔及输卵管因素		32	8	32	8	16	8	8	无	无	有	2	2	2	2	4	G-MOPS	G-mops+HSA	G-IVF	G-IVF	15	Vitrolife	新鲜	手淫	4	15	淡黄	1.8	335.00	4	35	22	39	83	密度梯度离心法	Isolate	0.8	1	1
33	初婚	职员	33	初婚	教师	1	长方案	IVF	继发性不孕	女方-盆腔及输卵管因素		55	14	55	14	20	12	14	有	无	有	3	6	3	6	9	G-MOPS	K-SIGB-50	K-SIFM-20	K-SIFM-20	18	K-SICO-50	新鲜	手淫	4	10	淡黄	4.2	195.00	17	45	4	35	83	上游法	Isolate		1.5	1.5
28	初婚	教师	28	初婚	教师	1	长方案	IVF	继发性不孕	女方-盆腔及输卵管因素		29	11	29	11	9	9	11	无	无	无	4	5	4	5	9	G-MOPS	G-mops+HSA	G-IVF	G-IVF	16	Vitrolife	新鲜	手淫	5	25	淡黄	3.8	63.00	10	59	13	18	82	上游法	Isolate		1.5	1.5
30	初婚	工人	34	初婚	工人	1	长方案	IVF	继发性不孕	女方-盆腔及输卵管因素		24	10	24	10	2	1	10	无	无	有	3	7	3	7	10	G-MOPS	G-GAMETE	G-IVF	G-IVF	23	Vitrolife	新鲜	手淫	4	5	淡黄	3.2	78.00	27	45	2	26	82	上游法	Isolate		1.5	1.5
30	初婚	医生	32	初婚	工程师	1	长方案	IVF	继发性不孕	女方-盆腔及输卵管因素		40	12	40	12	0	0	12	无	无	无	9	3	9	3	12	G-MOPS	G-mops+HSA	G-IVF	G-IVF	17	Vitrolife	新鲜	手淫	4	15	淡黄	1.8	329.00	18	42	4	36	82	上游法	Isolate		1.5	1.5
32	初婚	工人	37	初婚	工人	1	长方案	IVF	原发性不孕	女方-盆腔及输卵管因素		22	11	22	11	0	0	11	无	无	无	12	10	12	10	22	G-MOPS	G-mops+HSA	G-IVF	G-IVF	15	Vitrolife	新鲜	手淫	3	15	淡黄	3	84.00	13	34	18	35	82	密度梯度离心法	Isolate	1.5	1	1
33	初婚	职员	33	初婚	职员	1	长方案	IVF	原发性不孕	女方-盆腔及输卵管因素		29	11	29	11	11	9	11	无	无	无	7	2	7	2	9	G-MOPS	G-mops+HSA	G-IVF	G-IVF	16	Vitrolife	新鲜	手淫	5	20	淡黄	25	163.00	20	48	3	29	82	上游法	Isolate		1.5	1.5
28	初婚	教师	30	初婚	职员	1	短方案	IVF	继发性不孕	女方-盆腔及输卵管因素		29	11	29	11	10	10	11	无	无	无	7	6	7	6	13	G-MOPS	MHTF	G-IVF	G-IVF	16	Vitrolife	新鲜	手淫	3	10	淡黄	3.5	148.00	3	32	10	55	82	上游法	Isolate		1.5	1.5
29	初婚	服务员	30	初婚	司机	1	长方案	IVF	继发性不孕	女方-盆腔及输卵管因素		24	8	24	8	8	8	8	无	无	有	7	7	7	7	14	G-MOPS	G-mops+HSA	G-IVF	G-IVF	19	Vitrolife	新鲜	手淫	4	20	淡黄	2.2	185.00	9	36	8	47	82	上游法	Isolate		1.5	1.5
26	初婚	无业	28	初婚	无业	1	长方案	IVF	原发性不孕	女方-盆腔及输卵管因素		32	12	32	12	10	7	12	无	无	无	13	14	13	14	27	G-MOPS	G-mops+HSA	G-IVF	G-IVF	15	Vitrolife	新鲜	手淫	4	5	淡黄	3	38.20	7	58	4	31	82	上游法	Isolate		1.5	1.5
35	初婚	农民	36	初婚	农民	2	长方案	IVF	原发性不孕	女方-盆腔及输卵管因素		38	12	38	12	6	6	12	无	无	无	9	8	9	8	17	G-MOPS	G-mops+HSA	G-IVF	G-IVF	15	Vitrolife	新鲜	手淫	4	20	淡黄	2.3	57.00	7	30	21	42	82	上游法	Isolate		1.5	1.5
28	初婚	无业	29	初婚	个体	1	短效长+思则凯	IVF	继发性不孕	女方-盆腔及输卵管因素		46	13	46	13	21	12	13	无	有	有	4	7	4	7	11	G-MOPS	G-mops+HSA	SIFM	SIFM	12	Vitrolife	新鲜	手淫	5	25	淡黄	3.2	58.00	1	20	18	61	82	密度梯度离心法	Isolate	1.5	1	1
37	再婚	自由职业	37	再婚	自由职业	1	长方案	IVF	继发性不孕	女方-盆腔及输卵管因素		27	9	27	9	10	8	9	无	有	无	1	4	1	4	5	G-MOPS	G-mops+HSA	G-IVF	G-IVF	16	Vitrolife	新鲜	手淫	3	30	淡黄	2.5	40.00	3	48	10	39	82	密度梯度离心法	Isolate	1.5	1	1
30	初婚	教师	29	初婚	教师	1	长方案	IVF	继发性不孕	女方-盆腔及输卵管因素		28	12	28	12	12	12	12						5	5	10	G-MOPS	G-mops+HSA	G-IVF	G-IVF	20	Vitrolife	新鲜	手淫	4	20	淡黄	2.2	105.00	20	46	2	32	82	上游法	Isolate		1.5	1.5
37	初婚	自由职业	37	初婚	司机	1	长方案	IVF	继发性不孕	女方-盆腔及输卵管因素		26	10	26	10	0	0	10	无	无	无	6	12	6	12	18	G-MOPS	G-GAMETE	G-IVF	G-IVF	16	Vitrolife	新鲜	手淫	5	15	淡黄	3	114.00	13	45	6	36	81	密度梯度离心法	Isolate	1	1	1
25	初婚	工人	28	初婚	个体	1	长方案	IVF	原发性不孕	女方-盆腔及输卵管因素		37	10	37	10	11	6	10	无	无	有	5	5	5	5	10	G-MOPS	G-mops+HSA	G-IVF	G-IVF	16	Vitrolife	新鲜	手淫	5	18	淡黄	1.5	190.00	7	42	15	36	81	上游法	Isolate		1.5	1.5
27	初婚	临时工	28	初婚	临时工	1	长方案	IVF	继发性不孕	女方-盆腔及输卵管因素	双侧输卵管梗阻 盆腔粘连分离术后 右侧输卵管清胚造口术后	19	9	19	9	2	2	9	无	无	无	11	10	11	10	21	G-MOPS	G-GAMETE	G-IVF	G-IVF	14	Vitrolife	新鲜	手淫	3	20	淡黄	2.1	216.00	6	33	7	54	81	密度梯度离心法	Isolate	1.6	1	1
27	初婚	教师	28	初婚	个人	1	长方案	IVF	原发性不孕	女方-盆腔及输卵管因素		34	9	34	9	16	8	9	无	无	无	3	1	3	1	4	G-MOPS	G-GAMETE	G-IVF	G-IVF	17	Vitrolife	新鲜	手淫	6	10	淡黄	3.2	275.00	0	23	13	64	81	密度梯度离心法	Isolate	1.2	1	1
37	再婚	教师	34	再婚	司机	1	短效长+思则凯	IVF	继发性不孕	女方-盆腔及输卵管因素		70	18	70	18	37	12	18	无	有	无	4	3	4	3	7	G-MOPS	G-GAMETE	G-IVF	G-IVF	16	Vitrolife	新鲜	手淫	3	19	淡黄	2.4	121.00	8	37	3	52	81	密度梯度离心法	Isolate	1	1	1
29	初婚	医生	30	初婚	医生	1	长方案	IVF	继发性不孕	女方-盆腔及输卵管因素		18	6	18	6	6	6	6	无	无	有	1	7	1	7	8	G-MOPS	G-GAMETE	G-IVF	G-IVF	13	Vitrolife	新鲜	手淫	3	10	淡黄	2	72.00	12	46	7	35	81	上游法	Isolate		1.5	1.5
34	再婚	无业	36	再婚	个体	1	长方案	IVF	继发性不孕	女方-盆腔及输卵管因素		26	10	26	10	8	8	10	无	无	无	5	5	5	5	10	G-MOPS	G-mops+HSA	G-IVF	G-IVF	18	Vitrolife	新鲜	手淫	5	20	淡黄	2	97.00	16	41	6	37	81	密度梯度离心法	Isolate	1.5	1	1
32	初婚	无业	37	初婚	干部	1	长方案	IVF	原发性不孕	原因不明		25	9	25	9	6	6	9	无	无	无	3	3	3	3	6	G-MOPS	G-GAMETE	G-IVF	G-IVF	17	Vitrolife	新鲜	手淫	4	10	淡黄	2.3	131.00	14	43	5	38	81	上游法	Isolate		1.5	1.5
35	初婚	无业	37	初婚	无业	1	长方案	IVF	继发性不孕	女方-盆腔及输卵管因素		17	8	17	8	0	0	8	无	无	无	7	9	7	9	16	G-MOPS	G-GAMETE	G-IVF	G-IVF	20	Vitrolife	新鲜	手淫	4	10	淡黄	3.8	105.00	8	38	24	30	81	密度梯度离心法	Isolate	1.4	1	1
37	再婚	公务员	37	再婚	干部	1	短方案	IVF	继发性不孕	女方-盆腔及输卵管因素		24	8	24	8	8	8	8	无	无	有	2	5	2	5	7	G-MOPS	G-mops+HSA	G-IVF	G-IVF	16	Vitrolife	新鲜	手淫	5	5	淡黄	2.5	121.00	11	48	12	29	81	密度梯度离心法	Isolate	1.5	1	1
32	初婚	无业	28	初婚	工人	1	短方案	IVF	继发性不孕	女方-盆腔及输卵管因素		24	8	24	8	8	8	8	无	无	无	0	5	0	5	5	G-MOPS	G-GAMETE	G-IVF	G-IVF	14	Vitrolife	新鲜	手淫	5	10	淡黄	3.8	210.00	10	47	17	26	81	密度梯度离心法	Isolate	1.5	1	1
31	初婚	农民	36	初婚	农民	1	长方案	IVF	继发性不孕	女方-盆腔及输卵管因素		44	14	44	14	18	10	14	无	无	无	5	5	5	5	10	G-MOPS	G-mops+HSA	G-IVF	G-IVF	16	Vitrolife	新鲜	手淫	4	20	淡黄	2	270.00	4	46	10	40	81	上游法	Isolate		1.5	1.5
30	初婚	护士	33	初婚	医师	1	短效长方案	IVF	继发性不孕	女方-盆腔及输卵管因素	1 右侧输卵管切除术后 2 人工授精助孕术后 3 男性弱精子症	73	17	73	17	28	14	17	无	无	无	4	5	4	5	9	G-MOPS	G-mops+HSA	G-IVF	G-IVF	18	Vitrolife	新鲜	手淫	4	10	淡黄	3.9	46.00	5	36	5	54	81	密度梯度离心法	Isolate	1.5	1	1
32	初婚	工人	34	初婚	个体	1	长方案	IVF	继发性不孕	女方-盆腔及输卵管因素		23	8	23	8	7	7	8	无	无	无	6	13	6	13	19	G-MOPS	G-GAMETE	G-IVF	G-IVF	15	Vitrolife	新鲜	手淫	3	20	淡黄	2.2	36.00	2	45	15	38	81	上游法	Isolate		1.5	1.5
32	再婚	工人	37	再婚	工人	1	长方案	IVF	继发性不孕	女方-盆腔及输卵管因素		24	9	24	9	7	7	9	无	无	有	10	10	10	10	20	G-MOPS	G-mops+HSA	G-IVF	G-IVF	19	Vitrolife	新鲜	手淫	4	15	淡黄	5	80.00	13	56	6	25	80	密度梯度离心法	Isolate	1	1	1
29	初婚	无业	26	初婚	司机	2	长方案	IVF	继发性不孕	女方-盆腔及输卵管因素		43	19	43	19	10	10	19						6	8	14	G-MOPS	G-GAMETE	G-IVF	G-IVF	19	Vitrolife	新鲜	手淫	4	20	淡黄	1.6	76.00	10	43	10	37	80	密度梯度离心法	Isolate	1.5	1	1
31	初婚	个体	30	初婚	个体	1	长方案	IVF	继发性不孕	女方-盆腔及输卵管因素		18	8	18	8	0	0	8	无	无	无	5	3	5	3	8	G-MOPS	G-mops+HSA	G-IVF	G-IVF	18	Vitrolife	新鲜	手淫	5	10	淡黄	2.3	120.00	11	35	8	46	80	上游法	Isolate		1.5	1.5
31	初婚	无业	37	初婚	经理	2	长方案	IVF	继发性不孕	女方-盆腔及输卵管因素		43	13	43	13	8	7	13	无	无	无	7	8	7	8	15	G-MOPS	G-GAMETE	G-IVF	G-IVF	17	Vitrolife	新鲜	手淫	3	20	淡黄	3.8	119.00	6	42	15	37	80	密度梯度离心法	Isolate	1.5	1	1
32	初婚	无业	37	再婚	职员	1	长方案	IVF	继发性不孕	女方-盆腔及输卵管因素		23	9	23	9	0	0	9	无	无	无	10	12	10	12	22	G-MOPS	G-mops+HSA	G-IVF	G-IVF	15	Vitrolife	新鲜	手淫	5	15	淡黄	2.5	105.00	25	47	8	20	80	上游法	Isolate		1.5	1.5
28	初婚	无业	30	初婚	职员	2	GnRH拮抗剂	IVF	原发性不孕	女方-盆腔及输卵管因素		48	14	48	14	21	13	14	无	无	有	6	8	6	8	14	G-MOPS	G-GAMETE	G-IVF	G-IVF	17	Vitrolife	新鲜	手淫	6	30	淡黄	3.6	59.00	7	52	12	29	80	上游法	Isolate		1.5	1.5
37	初婚	农民	37	初婚	农民	1	短效长+思则凯	IVF	继发性不孕	女方-盆腔及输卵管因素		44	13	44	13	14	10	13	无	无	有	4	4	4	4	8	G-MOPS	G-mops+HSA	G-IVF	G-IVF	15	Vitrolife	新鲜	手淫	3	15	淡黄	4	77.00	25	30	5	40	80	上游法	Isolate		1.5	1.5
27	初婚	干部	33	初婚	职工	1	短效长方案	IVF	原发性不孕	女方-盆腔及输卵管因素		24	8	24	8	5	5	8	无	无	无	2	3	2	3	5	G-MOPS	G-mops+HSA	G-IVF	G-IVF	16	Vitrolife	新鲜	手淫	3	20	淡黄	1.6	65.00	2	39	11	48	80	密度梯度离心法	Isolate	1.2	1	1
30	初婚	无业	28	初婚	工人	1	GnRH拮抗剂	IVF	原发性不孕	女方-盆腔及输卵管因素		22	9	22	9	5	5	9	无	无	无	0	7		7	7	G-MOPS	K-SIGB-50	SIFM	SIFM	16	Vitrolife	新鲜	手淫	5	5	淡黄	2	115.00	29	35	8	28	80	上游法	Isolate	1	1	1
28	初婚	无业	36	初婚	工人	1	长方案	IVF	继发性不孕	女方-盆腔及输卵管因素		31	11	31	11	3	3	11	无	无	无	9	9	9	9	18	G-MOPS	G-GAMETE	G-IVF	G-IVF	16	Vitrolife	新鲜	手淫	3	25	淡黄	2.4	185.00	3	36	21	40	80	密度梯度离心法	Isolate	1.5	1	1
34	再婚	农民	36	初婚	农民	1	长方案	IVF	继发性不孕	女方-盆腔及输卵管因素		42	11	42	11	15	10	11	无	无	无	4	4	4	4	8	G-MOPS	G-GAMETE	G-IVF	G-IVF	15	Vitrolife	新鲜	手淫	5	20	淡黄	2.8	225.00	5	49	8	38	80	密度梯度离心法	Isolate	1	1	1
33	初婚	无业	32	初婚	销售	1	GnRH拮抗剂	IVF	原发性不孕	女方-盆腔及输卵管因素		26	10	26	10	9	7	10	无	无	无	6	4	6	4	10	G-MOPS	G-GAMETE	G-IVF	G-IVF	18	Vitrolife	新鲜	手淫	7	17	淡黄	2.6	69.00	4	36	4	56	80	密度梯度离心法	Isolate	1	1	1
26	初婚	医生	29	初婚	公务员	1	长方案	IVF	原发性不孕	女方-盆腔及输卵管因素		19	9	19	9	1	1	9	无	无	有	9	11	9	11	20	G-MOPS	G-mops+HSA	G-IVF	G-IVF	15	Vitrolife	新鲜	手淫	5	12	淡黄	3.7	30.00	11	48	3	18	80	密度梯度离心法	Isolate	1.5	1	1
27	初婚	无业	26	初婚	农民	1	长方案	IVF	继发性不孕	女方-盆腔及输卵管因素		54	16	54	16	24	16	16	无	无	无	4	6	4	6	10	G-MOPS	G-GAMETE	G-IVF	G-IVF	15	Vitrolife	新鲜	手淫	3	10	淡黄	1.8	90.00	4	33	22	41	80	密度梯度离心法	Isolate	1.5	1	1
30	初婚	无业	34	初婚	军人	2	超长方案	IVF	继发性不孕	女方-盆腔及输卵管因素		54	14	54	14	28	10	14	无	无	无	2	6	2	6	8	G-MOPS	G-mops+HSA	G-IVF	G-IVF	20	Vitrolife	新鲜	手淫	5	12	淡黄	4.8	80.00	12	40	5	43	80	上游法	Isolate		1.5	1.5
32	初婚	无业	36	初婚	工人	1	长方案	IVF	继发性不孕	原因不明		26	9	26	9	8	8	9	无	无	无	5	5	5	5	10	G-MOPS	G-mops+HSA	G-IVF	G-IVF	15	Vitrolife	新鲜	手淫	5	5	淡黄	6.2	125.00	10	38	10	42	80	密度梯度离心法	Isolate	1.5	1	1
30	初婚	职员	31	初婚	职员	1	短效长方案	IVF	原发性不孕	女方-盆腔及输卵管因素	1 左侧输卵管积水 2 盆腔粘连 3 人工授精助孕术后（二次）	18	9	18	9	0	0	9	无	无	无	8	10	8	10	18	G-MOPS	G-mops+HSA	G-IVF	G-IVF	16	Vitrolife	新鲜	手淫	4	30	淡黄	3	157.00	18	29	4	49	80	密度梯度离心法	Isolate	1	1	1
33	初婚	职员	29	初婚	技术员	1	长方案	IVF	继发性不孕	女方-盆腔及输卵管因素		15	9	15	9	0	0	9	无	无	有	4	6	4	6	10	G-MOPS	G-GAMETE	G-IVF	G-IVF	14	Vitrolife	新鲜	手淫	3	8	淡黄	2.5	35.00	13	50	11	26	80	密度梯度离心法	Isolate	1.5	1	1
31	初婚	职员	33	初婚	职员	1	短方案	IVF	继发性不孕	女方-盆腔及输卵管因素		38	16	38	16	11	10	16	无	无	无	3	8	3	8	11	G-MOPS	G-GAMETE	G-IVF	G-IVF	15	Vitrolife	新鲜	手淫	3	12	淡黄	1.7	67.00	3	41	25	31	79	上游法	Isolate
30	初婚	教师	27	初婚	教师	1	长方案	IVF	继发性不孕	女方-盆腔及输卵管因素		66	17	66	17	28	13	17	无	无	无	7	3	7	3	10	G-MOPS	G-GAMETE	G-IVF	G-IVF	18	Vitrolife	新鲜	手淫	5	30	淡黄	3	168.00	13	53	2	32	79	密度梯度离心法	Isolate	0.8	1	1
35	初婚	职工	35	初婚	职工	2	短方案	IVF	继发性不孕	女方-盆腔及输卵管因素		21	7	21	7	7	7	7	无	无	无	6	2	6	2	8	G-MOPS	G-GAMETE	G-IVF	G-IVF	16	Vitrolife	新鲜	手淫	5	10	淡黄	3.8	350.00	6	34	19	41	79	密度梯度离心法	Isolate	1.3	1	1
25	初婚	工人	24	初婚	工人	1	长方案	IVF	继发性不孕	女方-盆腔及输卵管因素		25	11	25	11	0	0	11	无	无	有	7	7	7	7	14	G-MOPS	G-mops+HSA	G-IVF	G-IVF	17	Vitrolife	新鲜	手淫	5	15	淡黄	3.6	42.00	4	56	2	38	79	上游法	Isolate		1.5	1.5
32	初婚	工人	33	初婚	会计	2	长方案	IVF	原发性不孕	女方-盆腔及输卵管因素		24	10	24	10	0	1	10	无	无	无	2	13	2	13	15	G-MOPS	G-mops+HSA	G-IVF	G-IVF	17	Vitrolife	新鲜	手淫	4	10	淡黄	4.6	45.00	8	52	9	31	79	上游法	Isolate		1.5	1.5
28	初婚	农民	30	初婚	职员	1	长方案	IVF	原发性不孕	女方-盆腔及输卵管因素		23	8	23	8	7	7	8	无	无	无	3	9	3	9	12	G-MOPS	G-GAMETE	G-IVF	G-IVF	15	Vitrolife	新鲜	手淫	3	12	淡黄	5.5	74.00	0	36	19	45	79	密度梯度离心法	Isolate		1	1
30	初婚	教师	29	初婚	教师	1	长方案	IVF	原发性不孕	女方-盆腔及输卵管因素		40	17	40	17	11	11	17	无	无	无	4	3	4	3	7	G-MOPS	G-GAMETE	G-IVF	G-IVF	16	Vitrolife	新鲜	手淫	5	20	淡黄	2.8	36.00	14	43	12	31	79	密度梯度离心法	Isolate	1.5	1	1
32	初婚	职员	37	初婚	工程师	2	长方案	IVF	原发性不孕	女方-盆腔及输卵管因素		14	11	14	11	0	0	11	无	无	无	7	4	7	4	11	G-MOPS	G-mops+HSA	G-IVF	G-IVF	16	Vitrolife	新鲜	手淫	5	10	淡黄	2.2	121.00	12	42	19	27	79	上游法	Isolate		1.5	1.5
34	再婚	无业	31	再婚	司机	1	长方案	IVF	继发性不孕	女方-盆腔及输卵管因素		33	13	33	13	11	8	13	无	无	无	7	6	7	6	13	G-MOPS	G-mops+HSA	SIFM	SIFM	12	COOK	新鲜	手淫	5	17	淡黄	3.5	79.00	8	40	6	46	79	密度梯度离心法	Isolate	1.5	1	1
26	初婚	无业	28	初婚	军人	1	长方案	IVF	原发性不孕	女方-盆腔及输卵管因素		17	8	17	8	0	0	8	有	无	无	7	2	7	2	9	G-MOPS	G-mops+HSA	G-IVF	G-IVF	16	Vitrolife	新鲜	手淫	5	20	淡黄	4	62.00	14	49	3	34	78	密度梯度离心法	Isolate	1.5	1	1
30	初婚	职员	31	初婚	职员	1	长方案	IVF	继发性不孕	女方-盆腔及输卵管因素	1 双侧输卵管梗阻	19	7	19	7	6	7	7	无	无	有	7	6	7	6	13	MHTF	MHTF	G-IVF	G-IVF	15	Vitrolife	新鲜	手淫	5	12	淡黄	4.6	154.00	6	52	12	30	78	上游法	Isolate		1.5	1.5
36	初婚	程序员	37	初婚	军人	1	长方案	IVF	原发性不孕	女方-盆腔及输卵管因素		37	11	37	11	15	9	11	无	无	有	3	3	3	3	6	G-MOPS	G-GAMETE	G-IVF	G-IVF	17	Vitrolife	新鲜	手淫	5	20	淡黄	3.7	80.00	13	43	8	36	78	上游法	Isolate		1.5	1.5
29	初婚	农民	33	初婚	农民	1	长方案	IVF	继发性不孕	女方-盆腔及输卵管因素		25	10	25	10	0	0	10	无	无	无	17	0	17		17	G-MOPS	G-mops+HSA	G-IVF	G-IVF	18	Vitrolife	新鲜	手淫	5	10	淡黄	4.5	75.00	9	44	6	41	78	上游法	Isolate		1.5	1.5
26	初婚	无业	37	初婚	医生	1	长方案	IVF	原发性不孕	女方-盆腔及输卵管因素		14	7	14	7	0	0	7	无	无	无	7	7	7	7	14	G-MOPS	G-GAMETE	G-IVF	G-IVF	15	Vitrolife	新鲜	手淫	5	15	淡黄	2	62.00	6	30	8	56	78	密度梯度离心法	Isolate	1.5	1	1
37	初婚	工人	37	初婚	干部	2	长方案	IVF	继发性不孕	女方-盆腔及输卵管因素		67	15	67	15	32	11	15	无	无	无	3	1	3	1	4	G-MOPS	G-mops+HSA	G-IVF	G-IVF	17	Vitrolife	新鲜	手淫	5	20	淡黄	2	162.00	4	39	9	48	78	上游法	Isolate		1.5	1.5
32	初婚	护士	37	初婚	职员	1	短效长+思则凯	IVF	继发性不孕	女方-盆腔及输卵管因素		31	12	31	12	13	10	12	无	无	无	6	7	6	7	13	G-MOPS	G-mops+HSA	SIFM	SIFM	14	Vitrolife	新鲜	手淫	5	12	淡黄	3.2	204.00	17	41	6	36	78	密度梯度离心法	Isolate	1.5	1	1
24	初婚	个体	24	初婚	记者	1	长方案	IVF	继发性不孕	女方-盆腔及输卵管因素		14	9	14	9	0	0	9	无	无	无	9	6	9	6	15	G-MOPS	G-GAMETE	G-IVF	G-IVF	16	Vitrolife	新鲜	手淫	4	10	淡黄	4.5	70.00	9	43	15	33	78	上游法	Isolate		1.5	1.5
34	初婚	无业	37	初婚	职员	2	长方案	IVF	继发性不孕	女方-盆腔及输卵管因素		57	11	57	11	28	10	11	无	有	无	3	4	3	4	7	G-MOPS	G-GAMETE	G-IVF	G-IVF	16	Vitrolife	新鲜	手淫	5	12	淡黄	6	162.00	12	38	4	56	78	密度梯度离心法	Isolate	1.5	1	1
31	初婚	教师	33	初婚	干部	1	长方案	IVF	继发性不孕	女方-盆腔及输卵管因素		22	9	22	9	3	3	9	无	无	有	6	5	6	5	11	G-MOPS	G-mops+HSA	G-IVF	G-IVF	16	Vitrolife	新鲜	手淫	3	15	淡黄	1.9	255.00	15	44	15	26	78	上游法	Isolate		1.5	1.5
33	初婚	干部	32	初婚	干部	1	长方案	IVF	原发性不孕	女方-盆腔及输卵管因素		17	8	17	8	0	0	8	无	无	无	4	3	4	3	7	G-MOPS	G-GAMETE	G-IVF	G-IVF	18	Vitrolife	新鲜	手淫	5	5	淡黄	4.2	31.00	7	56	13	24	78	密度梯度离心法	Isolate	1.5	1	1
27	再婚	职员	27	初婚	职员	1	长方案	IVF	继发性不孕	女方-盆腔及输卵管因素		18	9	18	9	0	0	9	无	无	无	9	3	9	3	12	MHTF	G-GAMETE	G-IVF	G-IVF	17	Vitrolife	新鲜	手淫	3	12	淡黄	3.2	91.00	14	54	8	24	78	上游法	Isolate		1.5	1.5
29	初婚	公务员	30	初婚	教师	1	长方案	IVF	原发性不孕	女方-盆腔及输卵管因素		31	12	31	12	7	4	12	无	无	无	4	6	4	6	10	G-MOPS	G-GAMETE	G-IVF	G-IVF	16	Vitrolife	新鲜	手淫	4	15	淡黄	4.5	124.00	17	36	5	42	78	密度梯度离心法	Isolate	1	1	1
33	初婚	教师	32	初婚	警察	1	长方案	IVF	继发性不孕	女方-盆腔及输卵管因素		17	9	17	9	0	0	9	无	无	有	7	7	7	7	14	G-MOPS	G-mops+HSA	G-IVF	G-IVF	16	Vitrolife	新鲜	手淫	5	10	淡黄	2	128.00	9	47	18	26	78	上游法	Isolate		1.5	1.5
34	初婚	职员	34	初婚	自由职业	1	长方案	IVF	继发性不孕	女方-盆腔及输卵管因素		19	8	19	8	0	0	8	无	无	无	5	0	5	0	5	G-MOPS	G-GAMETE	G-IVF	G-IVF	15	Vitrolife	新鲜	手淫	5	10	淡黄	5.2	60.00	10	61	5	24	78	密度梯度离心法	Isolate	1.5	1	1
29	初婚	职员	37	初婚	教师	1	长方案	IVF	继发性不孕	女方-盆腔及输卵管因素		24	9	24	9	5	5	9	无	无	无	6	4	6	4	10	G-MOPS	G-mops+HSA	G-IVF	G-IVF	18	Vitrolife	新鲜	手淫	3	20	淡黄	1.5	64.00	5	30	8	57	78	密度梯度离心法	Isolate	1.5	1	1
27	初婚	职员	27	初婚	干部	1	长方案	IVF	原发性不孕	女方-盆腔及输卵管因素		15	9	15	9	1	1	9	无	无	无	8	5	8	5	13	G-MOPS	G-GAMETE	G-IVF	G-IVF	15	Vitrolife	新鲜	手淫	5	12	淡黄	2.2	195.00	15	38	7	40	78	上游法	Isolate		1.5	1.5
30	初婚	无业	30	初婚	公务员	1	超长方案	IVF	继发性不孕	女方-盆腔及输卵管因素		35	14	35	14	13	8	14	无	有	有	5	5	5	5	10	G-MOPS	G-mops+HSA	G-IVF	G-IVF	18	Vitrolife	新鲜	手淫	5	20	淡黄	3.5	203.00	14	41	12	33	78	上游法	Isolate		1.5	1.5
33	初婚	农民	35	初婚	司机	1	长方案	IVF	继发性不孕	女方-盆腔及输卵管因素		34	11	34	11	8	7	11	无	无	无	8	8	8	8	16	G-MOPS	G-mops+HSA	G-IVF	G-IVF	16	Vitrolife	新鲜	手淫	5	12	淡黄	4.6	22.00	14	51	5	30	77	密度梯度离心法	Isolate	1.5	1	1
30	初婚	无业	30	初婚	会计	1	长方案	IVF	继发性不孕	女方-盆腔及输卵管因素		30	11	30	11	10	9	11	无	无	无	10	13	10	13	23	G-MOPS	G-mops+HSA	G-IVF	G-IVF	18	Vitrolife	新鲜	手淫	5	5	淡黄	1.5	89.00	27	31	7	35	77	上游法	Isolate		1.5	1.5
29	初婚	个体	32	初婚	工人	1	长方案	IVF	继发性不孕	女方-盆腔及输卵管因素		36	11	36	11	7	7	11	无	无	无	5	7	5	7	12	G-MOPS	G-mops+HSA	G-IVF	G-IVF	19	Vitrolife	新鲜	手淫	4	20	淡黄	3	67.00	6	57	11	26	77	上游法	Isolate		1.5	1.5
31	初婚	护士	37	初婚	工人	1	长方案	IVF	继发性不孕	女方-盆腔及输卵管因素		26	14	26	14	9	8	14	无	无	有	1	6	1	6	7	G-MOPS	G-mops+HSA	G-IVF	G-IVF	17	Vitrolife	新鲜	手淫	5	30	淡黄	2.8	147.00	11	46	3	40	77	密度梯度离心法	Isolate	1.4	1	1
30	初婚	公务员	32	初婚	公务员	1	长方案	IVF	原发性不孕	女方-盆腔及输卵管因素		25	9	25	9	5	5	9	无	有	无	3	5	3	5	8	G-MOPS	G-mops+HSA	G-IVF	G-IVF	17	Vitrolife	新鲜	手淫	4	15	淡黄	1.8	130.00	7	37	11	45	77	上游法	Isolate		1.5	1.5
29	初婚	个体	32	初婚	个体	1	长方案	IVF	继发性不孕	女方-盆腔及输卵管因素		27	10	27	10	8	6	10	无	无	有	3	7	3	7	10	G-MOPS	G-mops+HSA	G-IVF	G-IVF	19	Vitrolife	新鲜	手淫	5	10	淡黄	1.8	34.00	3	49	23	25	77	上游法	Isolate		1.5	1.5
31	初婚	教师	28	初婚	医生	1	长方案	IVF	继发性不孕	女方-盆腔及输卵管因素		32	11	32	11	4	4	11	无	有	无	3	7	3	7	10	MHTF	G-GAMETE	G-IVF	G-IVF	19	Vitrolife	新鲜	手淫	5	5	淡黄	4.8	153.00	16	41	20	23	77	上游法	Isolate
31	初婚	无业	32	初婚	农民	1	长方案	IVF	继发性不孕	女方-盆腔及输卵管因素		32	12	32	12	10	10	12	无	无	无	5	9	5	9	14	G-MOPS	G-GAMETE	G-IVF	G-IVF	18	Vitrolife	新鲜	手淫	5	30	淡黄	1.6	185.00	15	52	10	23	76	密度梯度离心法	Isolate	0.6	1	1
30	初婚	农民	33	初婚	农民	2	长方案	IVF	原发性不孕	女方-盆腔及输卵管因素		13	7	13	7	0	0	7	无	无	有	5	5	5	5	10	G-MOPS	G-mops+HSA	G-IVF	G-IVF	13	Vitrolife	新鲜	手淫	3	15	淡黄	2.2	106.00	7	50	14	29	76	上游法	Isolate		1.5	1.5
24	初婚	无业	27	初婚	干部	1	长方案	IVF	继发性不孕	女方-盆腔及输卵管因素		35	17	35	17	17	17	17	无	无	无	6	7	6	7	13	G-MOPS	G-mops+HSA	G-IVF	G-IVF	17	Vitrolife	新鲜	手淫	5	12	淡黄	1.5	110.00	15	43	12	30	76	上游法	Isolate		1.5	1.5
33	初婚	工程师	37	初婚	教师	1	长方案	IVF	继发性不孕	女方-盆腔及输卵管因素		28	12	28	12	5	5	12	无	无	无	6	4	6	4	10	G-MOPS	G-GAMETE	G-IVF	G-IVF	17	Vitrolife	新鲜	手淫	4	10	淡黄	2.4	191.00	18	40	7	35	76	上游法	Isolate
35	初婚	教师	32	初婚	工人	1	长方案	IVF	继发性不孕	女方-盆腔及输卵管因素		30	12	30	12	9	9	12	无	无	无	3	2	3	2	5	G-MOPS	G-GAMETE	G-IVF	G-IVF	18	Vitrolife	新鲜	手淫	3	5	淡黄	2.1	120.00	20	53	2	25	76	上游法	Isolate		1.5	1.5
29	初婚	服务员	30	初婚	司机	1	短方案	IVF	原发性不孕	女方-盆腔及输卵管因素		59	11	59	11	29	10	11	有	无	无	3	3	3	3	6	G-MOPS	G-GAMETE	G-IVF	G-IVF	18	Vitrolife	新鲜	手淫	5	10	淡黄	6	35.00	9	60	13	18	76	密度梯度离心法	Isolate	1.4	1	1
32	初婚	干部	34	初婚	工人	1	长方案	IVF	继发性不孕	女方-盆腔及输卵管因素		19	9	19	9	0	0	9	无	无	无	12	6	12	6	18	G-MOPS	G-mops+HSA	G-IVF	G-IVF	16	Vitrolife	新鲜	手淫	5	10	淡黄	3	79.00	14	52	11	23	76	上游法	Isolate		1.5	1.5
33	初婚	营业员	35	初婚	会计	1	长方案	IVF	原发性不孕	女方-盆腔及输卵管因素		18	8	18	8	0	0	8	无	无	无	3	8	3	8	11	G-MOPS	G-GAMETE	G-IVF	G-IVF	16	Vitrolife	新鲜	手淫	4	10	淡黄	1.5	135.00	10	58	12	30	76	上游法	Isolate		1.5	1.5
23	初婚	自由	28	初婚	自由	1	长方案	IVF	原发性不孕	女方-盆腔及输卵管因素		10	8	10	8	0	0	8	无	无	有	7	9	7	9	16	G-MOPS		G-IVF	G-IVF	17	Vitrolife	新鲜	手淫	3	10	淡黄	5	135.00	14	52	18	16	76	上游法	Isolate		1.5	1.5
29	初婚	无业	32	初婚	职员	1	长方案	IVF	继发性不孕	女方-盆腔及输卵管因素		39	13	39	13	24	7	13	无	无	无	0	11		11	11	G-MOPS	G-mops+HSA	G-IVF	G-IVF	17	Vitrolife	新鲜	手淫	4	15	淡黄	4	87.00	20	41	7	32	76	上游法	Isolate		1.5	1.5
35	初婚	无业	33	初婚	工人	1	短效长+思则凯	IVF	继发性不孕	女方-盆腔及输卵管因素	1 左侧输卵管切除术后 2 右侧输卵管积水 3 右侧输卵管介入再造术后 4 男性弱精子症	32	10	32	10	10	8	10	无	无	无	4	3	4	3	7	K-SIFB	K-SIGB-50	SIFM	SIFM	17	Vitrolife	新鲜	手淫	5	10	淡黄	2.8	91.00	8	48	0	44	76	密度梯度离心法	Isolate	1	1	1
32	初婚	工人	36	初婚	军人	1	长方案	IVF	继发性不孕	女方-盆腔及输卵管因素		26	11	26	11	0	0	11	无	无	无	3	5	3	5	8	G-MOPS	G-GAMETE	G-IVF	G-IVF	14	Vitrolife	新鲜	手淫	6	5	淡黄	5	65.00	11	35	8	46	76	密度梯度离心法	Isolate	1.5	1	1
23	初婚	无业	30	初婚	个体	1	长方案	IVF	继发性不孕	女方-盆腔及输卵管因素		42	13	42	13	14	10	13	无	无	有	11	2	11	2	13	G-MOPS	G-GAMETE	G-IVF	G-IVF	16	Vitrolife	新鲜	手淫	5	30	淡黄	3	45.00	2	30	16	52	76	密度梯度离心法	Isolate	1.5	1	1
32	初婚	无业	34	初婚	自由	1	长方案	IVF	继发性不孕	女方-盆腔及输卵管因素		41	12	41	12	11	8	12	无	无	无	3	5	3	5	8	G-MOPS	G-GAMETE	G-IVF	G-IVF	18	Vitrolife	新鲜	手淫	4	10	淡黄	2.5	92.00	18	54	6	22	76	上游法	Isolate		1.5	1.5
31	初婚	农民	31	初婚	农民	2	短方案	IVF	原发性不孕	女方-盆腔及输卵管因素		56	14	56	14	25	10	14	有	无	有	4	2	4	2	6	G-MOPS	MHTF	G-IVF	G-IVF	18	Vitrolife	新鲜	手淫	5	30	淡黄	3.6	215.00	4	32	18	46	76	密度梯度离心法	Isolate	0.8	1	1
31	初婚	教师	36	初婚	公务员	1	长方案	IVF	继发性不孕	女方-盆腔及输卵管因素		19	9	19	9	2	2	9	无	有	有	4	4	4	4	8	G-MOPS	G-GAMETE	G-IVF	G-IVF	17	Vitrolife	新鲜	手淫	4	10	淡黄	1.5	68.00	5	49	17	29	75	上游法	Isolate
36	初婚	职员	37	初婚	职员	1	长方案	IVF	继发性不孕	女方-盆腔及输卵管因素		16	7	16	7	0	0	7	无	有	无	7	9	7	9	16	G-MOPS	G-mops+HSA	G-IVF	G-IVF	16	Vitrolife	新鲜	手淫	5	10	淡黄	1.5	48.00	16	49	5	30	75	密度梯度离心法	Isolate	1.2	1	1
26	初婚	农民	29	初婚	农民	1	长方案	IVF	继发性不孕	女方-盆腔及输卵管因素		18	9	18	9	0	0	9	无	无	无	6	9	6	9	15	G-MOPS	G-GAMETE	G-IVF	G-IVF	16	Vitrolife	新鲜	手淫	5	5	淡黄	3.2	100.00	7	39	13	41	75	密度梯度离心法	Isolate	1.5	1	1
32	初婚	自由职业	37	初婚	保险代理	1	长方案	IVF	继发性不孕	女方-盆腔及输卵管因素		52	12	52	12	20	11	12	无	无	无	3	6	3	6	9	G-MOPS	G-GAMETE	G-IVF	G-IVF	17	Vitrolife	新鲜	手淫	4	10	淡黄	2.8	235.00	10	35	23	32	75	上游法	Isolate		1.5	1.5
32	初婚	教师	34	初婚	教师	1	长方案	IVF	继发性不孕	女方-盆腔及输卵管因素		41	11	41	11	13	9	11	无	无	无	8	5	8	5	13	MHTF	G-GAMETE	G-IVF	G-IVF	17	Vitrolife	新鲜	手淫	4	15	淡黄	5	11.00	13	54	5	28	75	上游法	Isolate		1.5	1.5
35	初婚	工人	37	初婚	司机	1	长方案	IVF	继发性不孕	女方-盆腔及输卵管因素		34	12	34	12	10	9	12	无	无	有	4	4	4	4	8	G-MOPS	G-mops+HSA	G-IVF	G-IVF	15	Vitrolife	新鲜	手淫	5	20	淡黄	3.2	150.00	10	51	6	33	75	密度梯度离心法	Isolate	1.5	1	1
28	初婚	职员	29	初婚	职员	1	长方案	IVF	原发性不孕	女方-盆腔及输卵管因素		50	17	50	17	22	12	17	无	无	无	12	11	12	11	23	mHTF	MHTF+10%HS	SIFM	SIFM	17	Vitrolife	新鲜	手淫	5	12	淡黄	2.5	27.00	13	48	5	34	74	密度梯度离心法	Isolate	1.5	1	1
37	初婚	无业	37	初婚	个体	1	短效长方案	IVF	继发性不孕	女方-盆腔及输卵管因素		32	12	32	12	9	9	12	无	无	无	5	4	5	4	9	G-MOPS	G-mops+HSA	SIFM	SIFM	16	Vitrolife	新鲜	手淫	5	21	淡黄	1.5	70.00	3	35	8	54	74	上游法	Isolate		1.5	1.5
30	初婚	职员	31	初婚	教师	3	GnRH拮抗剂	IVF	原发性不孕	女方-盆腔及输卵管因素		29	15	29	15	9	9	15	无	无	有	3	9	3	9	12	mHTF	MHTF+10%HS	SIFM	SIFM	16	Vitrolife	新鲜	手淫	5	15	淡黄	2.1	21.00	14	33	9	44	74	密度梯度离心法	Isolate	2.1	1	1
33	初婚	教师	33	初婚	教师	1	长方案	IVF	继发性不孕	女方-盆腔及输卵管因素		15	8	15	8	0	0	8	无	无	无	6	10	6	10	16	G-MOPS	G-GAMETE	G-IVF	G-IVF	16	Vitrolife	新鲜	手淫	5	10	淡黄	3.6	123.00	13	39	15	33	74	密度梯度离心法	Isolate	1	1	1
31	初婚	个体	37	再婚	个体	1	长方案	IVF	继发性不孕	女方-盆腔及输卵管因素		43	13	43	13	5	5	13	无	无	无	10	11	10	11	21	G-MOPS	G-mops+HSA	G-IVF	G-IVF	15	Vitrolife	新鲜	手淫	6	15	淡黄	3	202.00	8	38	6	48	73	密度梯度离心法	Isolate	1.5	1	1
32	初婚	教师	37	初婚	自由	1	长方案	IVF	继发性不孕	女方-盆腔及输卵管因素		26	10	26	10	0	0	10	无	无	无	5	7	5	7	12	G-MOPS	G-mops+HSA	G-IVF	G-IVF	17	Vitrolife	新鲜	手淫	4	15	淡黄	2.8	230.00	21	33	4	32	73	上游法	Isolate		1.5	1.5
35	再婚	无业	37	再婚	职员	1	长方案	IVF	继发性不孕	女方-盆腔及输卵管因素		56	14	56	14	22	12	14	无	无	有	3	5	3	5	8	G-MOPS	G-GAMETE	G-IVF	G-IVF	16	Vitrolife	新鲜	手淫	5	8	淡黄	2.2	95.00	16	52	8	24	73	上游法	Isolate
34	初婚	干部	37	初婚	干部	1	长方案	IVF	继发性不孕	女方-盆腔及输卵管因素		21	10	21	10	1	1	10	无	无	有	3	3	3	3	6	G-MOPS	G-GAMETE	G-IVF	G-IVF	15	Vitrolife	新鲜	手淫	4	10	淡黄	2	102.00	14	50	9	27	73	上游法	Isolate		1.5	1.5
29	初婚	教师	32	初婚	公务员	1	长方案	IVF	原发性不孕	原因不明		16	10	16	10	1	1	10	无	无	有	7	4	7	4	11	G-MOPS	G-mops+HSA	G-IVF	G-IVF	17	Vitrolife	新鲜	手淫	5	5	淡黄	3	41.00	18	52	12	18	73	上游法	Isolate		1.5	1.5
32	初婚	教师	30	初婚	工程师	1	短方案	IVF	继发性不孕	女方-盆腔及输卵管因素		27	9	27	9	9	8	9	无	无	无	3	7	3	7	10	G-MOPS	G-GAMETE	G-IVF	G-IVF	16	Vitrolife	新鲜	手淫	5	10	淡黄	3.4	120.00	12	43	4	41	73	上游法	Isolate		1.5	1.5
37			37			3	促排卵方案	IVF	继发性不孕	女方-盆腔及输卵管因素		43	15	43	15	16	10	15	无	无	无	5	2	5	2	7	G-MOPS	G-mops+HSA	G-IVF	G-IVF	16	Vitrolife	新鲜	手淫	4	15	淡黄	3	117.00	19	50	3	29	73	上游法	Isolate		1.5	1.5
28	初婚	无业	30	初婚	司机	2	长方案	IVF	继发性不孕	女方-盆腔及输卵管因素		25	9	25	9	7	7	9	无	无	无	5	7	5	7	12	G-MOPS	G-GAMETE	G-IVF	G-IVF	16	Vitrolife	新鲜	手淫	5	12	淡黄	3.2	66.00	11	58	12	19	73	上游法	Isolate		1.5	1.5
28	初婚	教师	33	初婚	焊工	1	长方案	IVF	原发性不孕	女方-盆腔及输卵管因素		17	7	17	7	3	3	7	无	无	无	9	5	9	5	14	G-MOPS	G-GAMETE	G-IVF	G-IVF	17	Vitrolife	新鲜	手淫	5	10	淡黄	3.2	31.00	12	47	5	36	72	密度梯度离心法	Isolate	1.4	1	1
28	初婚	工人	28	初婚	工人	1	长方案	IVF	继发性不孕	女方-盆腔及输卵管因素		34	12	34	12	8	8	12	无	无	无	4	7	4	7	11	K-SIFB-100	K-SIGB-50	K-SIFM-50	K-SIFM-50	16	K-SICO-50	新鲜	手淫	4	12	淡黄	1.5	63.00	8	38	5	49	72	密度梯度离心法	Isolate	1.5	1	1
32	初婚	教师	36	初婚	个体	1	长方案	IVF	继发性不孕	女方-盆腔及输卵管因素		46	15	46	15	9	9	15	无	无	无	7	9	7	9	16	G-MOPS	G-mops+HSA	G-IVF	G-IVF	16	Vitrolife	新鲜	手淫	5	10	淡黄	3.8	160.00	28	6	19	47	72	密度梯度离心法	Isolate	1.5	1	1
32	再婚	教师	30	初婚	公务员	1	长方案	IVF	继发性不孕	原因不明		49	15	49	15	20	14	15	无	无	无	7	4	7	4	11	G-MOPS	G-mops+HSA	G-IVF	G-IVF	15	Vitrolife	新鲜	手淫	5	12	淡黄	3.6	154.00	10	47	8	35	72	密度梯度离心法	Isolate	1.5	1	1
28	初婚	自由	29	初婚	采购	1	长方案	IVF	继发性不孕	女方-盆腔及输卵管因素		41	15	41	15	16	10	15	有	无	有	4	4	4	4	8	G-MOPS	G-mops+HSA	G-IVF	G-IVF	16	Vitrolife	新鲜	手淫	3	15	淡黄	5.4	7.00	5	52	12	33	72	上游法	Isolate		1.5	1.5
35	再婚	农民	37	初婚	农民	1	长方案	IVF	继发性不孕	女方-盆腔及输卵管因素		44	15	44	15	17	9	15	无	无	有	6	5	6	5	11	G-MOPS	G-GAMETE	G-IVF	G-IVF	15	Vitrolife	新鲜	手淫	5	12	淡黄	3	115.00	15	39	5	41	71	密度梯度离心法	Isolate	1	1	1
36	初婚	自由	37	初婚	自由	1	长方案	IVF	继发性不孕	女方-盆腔及输卵管因素		52	16	52	16	24	11	16	无	无	无	4	9	4	9	13	G-MOPS	G-mops+HSA	G-IVF	G-IVF	17	Vitrolife	新鲜	手淫	5	10	淡黄	3.2	155.00	15	49	11	27	71	上游法	Isolate		1.5	1.5
35	初婚	无业	37	初婚	职员	4	GnRH拮抗剂	IVF	继发性不孕	女方-盆腔及输卵管因素		36	14	36	14	14	10	14	无	无	有	7	7	7	7	14	G-MOPS	G-GAMETE	G-IVF	G-IVF	17	Vitrolife	新鲜	手淫	5	20	淡黄	3.2	130.00	9	34	3	54	71	密度梯度离心法	Isolate	1.5	1	1
35	初婚	无业	34	初婚	工人	1	短方案	IVF	原发性不孕	原因不明		43	16	43	16	13	10	16	无	无	无	5	1	5	1	6	G-MOPS	G-GAMETE	G-IVF	G-IVF	16	Vitrolife	新鲜	手淫	5	20	淡黄	4	252.00	6	42	7	45	71	上游法	Isolate		1.5	1.5
33	初婚	收银员	34	初婚	司机	1	长方案	IVF	继发性不孕	原因不明		23	8	23	8	7	7	8	无	无	无	7	7	7	7	14	G-MOPS	G-GAMETE	G-IVF	G-IVF	15	Vitrolife	新鲜	手淫	5	15	淡黄	6	39.00	25	54	4	17	71	上游法	Isolate		1.5	1.5
28	初婚	理发师	30	初婚	农民	1	长方案	IVF	继发性不孕	女方-盆腔及输卵管因素		20	9	20	9	3	3	9	无	无	无	9	11	9	11	20	G-MOPS	G-mops+HSA	G-IVF	G-IVF	16	Vitrolife	新鲜	手淫	5	10	淡黄	5	27.00	13	39	3	45	70	密度梯度离心法	Isolate	1.4	1	1
37	初婚	无业	37	初婚	个体	1	长方案	IVF	继发性不孕	女方-盆腔及输卵管因素		41	11	41	11	13	8	11	无	无	有	5	6	5	6	11	G-MOPS	MHTF	G-IVF	G-IVF	16	Vitrolife	新鲜	手淫	5	20	淡黄	3	240.00	1	31	12	56	70	密度梯度离心法	Isolate	1.5	1	1
33	初婚	个体	33	初婚	个体	1	长方案	IVF	继发性不孕	女方-盆腔及输卵管因素		41	13	41	13	18	12	13	无	无	无	2	5	2	5	7	G-MOPS	G-mops+HSA	G-IVF	G-IVF	15	Vitrolife	新鲜	手淫	3	15	淡黄	3.2	148.00	10	35	13	42	70	上游法	Isolate		1.5	1.5
29	初婚	文员	31	初婚	职员	4	长方案	IVF	继发性不孕	女方-盆腔及输卵管因素		51	16	51	16	23	11	16	无	有	无	6	6	6	6	12	G-MOPS	G-GAMETE	G-IVF	G-IVF	18	Vitrolife	新鲜	手淫	5	12	淡黄	1.6	90.00	7	45	10	38	70	密度梯度离心法	Isolate	1.5	1	1
34	初婚	自由	37	初婚	职员	1	长方案	IVF	继发性不孕	女方-盆腔及输卵管因素		26	8	26	8	9	8	8	无	无	无	2	4	2	4	6	G-MOPS	G-GAMETE	G-IVF	G-IVF	17	Vitrolife	新鲜	手淫	5	8	淡黄	4.2	59.00	7	30	12	51	69	密度梯度离心法	Isolate	1.5	1	1
36	初婚	干部	37	初婚	干部	4	长方案	IVF	继发性不孕	女方-盆腔及输卵管因素		63	15	63	15	27	12	15	无	无	无	7	5	7	5	12	G-MOPS	G-GAMETE	G-IVF	G-IVF	18	Vitrolife	新鲜	手淫	5	10	淡黄	3.8	218.00	25	32	4	39	69	上游法	Isolate		1.5	1.5
25	初婚	农民	25	初婚	农民	1	短方案	IVF	原发性不孕	女方-盆腔及输卵管因素		35	10	35	10	14	9	10	无	无	无	3	4	3	4	7	G-MOPS	G-mops+HSA	G-IVF	G-IVF	16	Vitrolife	新鲜	手淫	4	10	淡黄	2.5	113.00	8	54	13	25	68	上游法	Isolate		1.5	1.5
30	初婚	营业员	30	初婚	工人	2	长方案	IVF	原发性不孕	女方-盆腔及输卵管因素		89	22	89	22	57	14	22	无	无	无	2	3	2	3	5	G-MOPS	G-mops+HSA	G-IVF	G-IVF	18	Vitrolife	新鲜	手淫	5	30	淡黄	1.6	78.00	7	38	8	47	67	密度梯度离心法	Isolate	1	1	1
28	初婚	公务员	25	初婚	职员	1	长方案	IVF	原发性不孕	女方-盆腔及输卵管因素		41	14	41	14	12	10	14	有	无	无	2	2	2	2	4	G-MOPS	G-GAMETE	G-IVF	G-IVF	16	Vitrolife	新鲜	手淫	5	5	淡黄	2.1	60.00	15	21	16	48	67	密度梯度离心法	Isolate	1.1	1	1
32	初婚	通信	30	初婚	通信	1	短方案	IVF	原发性不孕	女方-盆腔及输卵管因素		21	7	21	7	7	7	7	无	无	无	1	6	1	6	7	G-MOPS	G-MOPS+	G-IVF	G-IVF	18	Vitrolife	新鲜	手淫	4	30	淡黄	3	119.00	8	62	6	25	67	上游法	Isolate		1.5	1.5
33	初婚	无业	33	初婚	干部	3	长方案	IVF	原发性不孕	女方-盆腔及输卵管因素	双侧输卵管梗阻	22	9	22	9	2	2	9	无	无	无	4	8	4	8	12	G-MOPS	G-GAMETE	G-IVF	G-IVF	16	Vitrolife	新鲜	手淫	4	15	淡黄	2.4	51.00	2	44	24	30	67	密度梯度离心法	Isolate	1.5	1	1
34	初婚	职员	35	初婚	职员	1	长方案	IVF	原发性不孕	女方-盆腔及输卵管因素		47	15	47	15	18	11	15	无	无	无	5	6	5	6	11	G-MOPS	G-mops+HSA	G-IVF	G-IVF	18	Vitrolife	新鲜	手淫	6	5	淡黄	3.8	120.00	8	44	21	27	66	上游法	Isolate		1.5	1.5
28	初婚	无业	33	初婚	建筑	1	长方案	IVF	继发性不孕	女方-盆腔及输卵管因素	1 双侧输卵管梗阻伴积水 2 双侧输卵管介入再造术后	31	11	31	11	8	5	11	无	无	无	12	14	12	14	26	G-MOPS	G-mops+HSA	G-IVF	G-IVF	17	Vitrolife	新鲜	手淫	3	15	淡黄	2.3	75.00	5	56	9	30	66	上游法	Isolate		1.5	1.5
28	初婚	公务员	29	初婚	公务员	1	长方案	IVF	原发性不孕	女方-盆腔及输卵管因素		68	17	68	17	27	7	17	无	无	无	7	13	7	13	20	G-MOPS	G-mops+HSA	G-IVF	G-IVF	18	Vitrolife	新鲜	手淫	5	10	淡黄	3.5	154.00	11	45	7	37	66	上游法	Isolate
25	初婚	职员	24	初婚	职员	4	长方案	IVF	继发性不孕	女方-盆腔及输卵管因素		27	9	27	9	4	4	9	无	无	有	13	2	13	2	15	G-MOPS	G-GAMETE	G-IVF	G-IVF	18	Vitrolife	新鲜	手淫	5	10	淡黄	6	125.00	25	55	3	17	64	上游法	Isolate		1.5	1.5
26	初婚	干部	28	初婚	干部	1	长方案	IVF	继发性不孕	女方-盆腔及输卵管因素		19	8	19	8	3	3	8	有	无	无	10	7	10	7	17	G-MOPS	G-GAMETE	G-IVF	G-IVF	12	Vitrolife	新鲜	手淫	3	25	淡黄	3.9	95.00	6	52	14	28	62	密度梯度离心法	Isolate	1	1	1
29	初婚	营业员	29	初婚	工人	1	长方案	IVF	原发性不孕	女方-盆腔及输卵管因素		52	16	52	16	13	7	16	无	无	有	4	5	4	5	9	G-MOPS	G-mops+HSA	G-IVF	G-IVF	18	Vitrolife	新鲜	手淫	3	5	淡黄	2.5	175.00	11	45	5	39	58	上游法	Isolate		1.5	1.5
34	初婚	自由	35	初婚	无业	1	长方案	IVF	原发性不孕	原因不明		16	8	16	8	0	0	8	无	无	有	5	6	5	6	11	G-MOPS	G-GAMETE	G-IVF	G-IVF	21	Vitrolife	新鲜	手淫	3	10	淡黄	3.5	85.00	2	47	27	24	45	上游法	Isolate
29	初婚	无业	29	初婚	工人	1	长方案	IVF	原发性不孕	女方-盆腔及输卵管因素		21	11	21	11	0	0	11	无	无	无	9	13	9	13	22	G-MOPS	G-GAMETE	G-IVF	G-IVF	16	Vitrolife	新鲜	手淫	6	5	淡黄	3.2	120.00	4	47	28	21	37	上游法	Isolate
34	初婚	农民	35	初婚	司机	1	短效长方案	IVF	原发性不孕	女方-盆腔及输卵管因素		1175	9	150	2	150	2	2	无	无	无	9	8	9	8	17	G-MOPS	G-Mops+HSA	K-SICM	K-SIFM	12	vitrolife	新鲜	手淫	5	10	淡黄	2.6	51	10	58	6	26	85	密度梯度离心法	Isolate	1.5	1	1
25	初婚	教师	25	初婚	公务员	1	长效长方案	IVF	原发性不孕	女方-盆腔及输卵管因素		1825	10	150	2	375	5	2						7	9	16	G-MOPS	G-MOPSPLUS	G-1	G-IVF	1	VITROLIFE	新鲜	手淫	3	15	淡黄	2	37	5	39	13	43	85	密度梯度离心法	Isolate	1.4	1	1
26	初婚	无业	27	初婚	职员	1	超长方案	IVF	原发性不孕	女方-盆腔及输卵管因素	1 右侧输卵管梗阻 2 左侧输卵管伞端粘连	30	13	1	6	0	0	0	无	无	有，子宫直肠窝 30 ml,性状为血性			9	11	20	G-MOPS	G-Mops Plus	G-1	G-IVF	17	VITROLIFE	新鲜	手淫	5	15	淡黄	4	101	17	27	1	55	85	密度梯度离心法	Isolate	1.5	1	1
32	再婚	农民	36	再婚	农民	1	短效长方案	IVF	原发性不孕	女方-盆腔及输卵管因素		20	10	2	4	2	2	0	无	无	无			3	8	11	G-MOPS	G-IVF	G-1	G-IVF	15	VITROLIFE	新鲜	手淫	5	10	淡黄	1.5	155	10	30	3	57	85	密度梯度离心法	Isolate	1.5	1	1
28			35			1	短效长方案	IVF	原发性不孕	原因不明		14	9	2	5	1	1	0	无	无	无	15	16	8	9	17	G-MOPS	G-IVF	G-1	G-IVF	16	VITROLIFE	新鲜	手淫	3	21	淡黄	2.3	50	5	50	17	28	85	密度梯度离心法	Isolate	1.5	1	1
28	再婚	无业	35	初婚	个体	1	长效长方案	IVF	继发性不孕	女方-盆腔及输卵管因素	1 左侧输卵管不全梗阻 2 右侧输卵管切除术后	16	9	2	5	2	4	0	无	无	无			8	13	21	G-MOPS	G-MOPSPLUS	G-1	G-IVF	18	CO	新鲜	手淫	5	20	淡黄	3.1	120	20	40	20	20	85	密度梯度离心法	Isolate	1.5	1	1
26	初婚	职员	37	初婚	职员	1	短效长+思则凯	IVF	继发性不孕	女方-盆腔及输卵管因素		2775	12	150	2	825	9	2	无	无	有，子宫直肠窝30ml,性状为血性			8	5	13	G-MOPS	G-MOPSPLUS	G-1	G-IVF	15	VITROLIFE	新鲜	手淫	3		淡黄	1.6	85	3	46	16	35	85	密度梯度离心法	Isolate	1.3	1	1
32	再婚	工人	37	再婚	个体	3	短效长方案	IVF	继发性不孕	女方-盆腔及输卵管因素	1 双次输卵管梗阻	1875	8	225	2	375	5	2	无	无	有，子宫直肠窝 12 ml,性状为血性	8	0	7	0	7	G-MOPS	G-MOPSPLUS	G-1	G-IVF	18	VITROLIFE	新鲜	手淫	4	15	淡黄	2	86	28	25	9	38	85	密度梯度离心法	Isolate	1.4	1	1
27	初婚	无业	28	初婚	无业	1	超长方案	IVF	继发性不孕	女方-盆腔及输卵管因素	1 输卵管因素 2 左侧输卵管清胚术后 3 盆腔粘连分离术后 4 双侧输卵管整形术后	34	10	2	2	4	4	0	无	无	无			0	6	6	FB	GB	CM	FM	15	CO	新鲜	手淫	5		淡黄	3	129	9	24	2	63	85	密度梯度离心法	Isolate	1.5	1	1
31	初婚	营业员	34	初婚	司机	1	短效长方案	IVF	继发性不孕	女方-盆腔及输卵管因素		72	13	3	3	29	10	0	无	有 左侧输卵管积水30 ml,性状淡黄色	有，子宫直肠窝 40 ml,性状为血性			2	3	5	K-SIFB	sigb	K-SICM	K-SIFM	17	sico	新鲜	手淫	5	10	淡黄	2.2	64	10	50	17	23	85	密度梯度离心法	Isolate
29	初婚	无业	32	初婚	工人	1	短效长方案	IVF	继发性不孕	女方-盆腔及输卵管因素		31	10	3	2	8	5	0	无	无	无			7	8	15	G-MOPS	G-IVF	G-1	G-IVF	15	VITROLIFE	新鲜	手淫	3	10	淡黄	3	28	7	30	2	61	85	密度梯度离心法	Isolate	1.5	1	1
28	初婚	无业	28	初婚	保险	1	自然周期	IVF	继发性不孕	女方-盆腔及输卵管因素		4500	12	225	2	1275	12	2	无	无	无	6	2	6	2	8	K-SIFB	sigb	G-1	G-IVF	15	vitrolife	新鲜	手淫	4	12	淡黄	1.9	69	9	34	6	51	85	密度梯度离心法	Isolate	1.3	1	1
27	初婚	职员	30	初婚	会计	1	短效长方案	IVF	继发性不孕	女方-盆腔及输卵管因素		18	9	2	2	0	0	0	无	无	有，子宫直肠窝 55 ml,性状淡血性			3	8	11	K-SIFB	sigb	K-SICM	K-SIFM	16	sico	新鲜	手淫	4	10	淡黄	3.1	89	19	41	8	32	85	密度梯度离心法	Isolate	1.5	1	1
29	初婚	会计	37	初婚	会计	1	短效长方案	IVF	原发性不孕	女方-盆腔及输卵管因素	1 双侧输卵管梗阻 2 男性弱畸形精子症	41	12	2	4	1	1	0	无	无	无			11	4	15	G-MOPS	G-MOPS+HSA	G-1	G-IVF	15	VITROLIFE	新鲜	手淫	5	10	淡黄	3	23	4	31	16	49	85	密度梯度离心法	Isolate	1.5	1	1
28	初婚	无业	31	初婚	个体	1	短效长方案	IVF	继发性不孕	女方-盆腔及输卵管因素	1 右侧输卵管梗阻 2 右侧输卵管清胚术后	19	9	2	4	0	0	0	无	无	有，子宫直肠窝30ml,性状淡血性			6	9	15	G-MOPS	G-Mops Plus	G-1	G-IVF	16	VITROLIFE	新鲜	手淫	3	10	淡黄	5	55	5	65	10	20	85	密度梯度离心法	Isolate	2	1	1
35	初婚	无业	37	初婚	职员	1	短效长方案	IVF	原发性不孕	女方-盆腔及输卵管因素	双侧输卵管梗阻 双侧输卵管介入再通术后 男性弱精子症	13	8	2	2	0	0	0	无	无	无			7	8	15	G-MOPS	G-MOPSPLUS	G-1	G-IVF	16	CO	新鲜	手淫	6	30	淡黄	2	180	1	30	20	49	85	密度梯度离心法	Isolate	0.8	1	1
31	初婚	职员	29	初婚	职员	1	COH周期	IVF	继发性不孕	女方-盆腔及输卵管因素	双侧输卵管积水	19	9	2	2	0	0	0	无	无	有，子宫直肠窝 5 ml,性状淡血性			4	8	12	FB	GB	CM	FM	16	CO	新鲜	手淫	5	20	淡黄	2.5	120	21	32	18	29	85	密度梯度离心法	Isolate	0.7	1	1
36	初婚	农民	37	初婚	司机	1	短效长方案	IVF	继发性不孕	女方-盆腔及输卵管因素		3000	10	150	2	900	10	2	无	无	有，直肠窝25ml,性状为血性	6	6	6	6	12	G-MOPS	G-Mops+HSA	G-1	G-IVF	19	vitrolife	新鲜	手淫	3		淡黄	1.5	20	5	50	15	30	85	密度梯度离心法	Isolate	1.5	1	1
25	初婚	工人	25	初婚	个体	2	短效长方案	IVF	继发性不孕	女方-盆腔及输卵管因素		2600	12	100	2	750	5	0	无	无	无	21	12	8	6	14	G-MOPS	G-MOPSPLUS	G-1	G-IVF	16	VITROLIFE	新鲜	手淫	4	10	淡黄	4.8	185	17	48	5	30	85	密度梯度离心法	Isolate	1.5	1	1
30	初婚	教师	29	初婚	军人	1	短效长+思则凯	IVF	继发性不孕	女方-盆腔及输卵管因素		1800	10	150	2	75	1	0	无	无	无	14	14	12	11	23	G-MOPS	G-MOPSPLUS	G-1	G-IVF	17	VITROLIFE	新鲜	手淫	5	20	淡黄	2	130	5	38	9	48	85	密度梯度离心法	Isolate	1	1	1
37	初婚	会计	37	初婚	干部	1	长效长方案	IVF	继发性不孕	女方-盆腔及输卵管因素		80	14	80	14	40	13	14	无	无	无	3	3	3	3	6	G-MOPS	G-GAMETE	G-IVF	G-IVF	17	Vitrolife	新鲜	手淫	4	15	淡黄	3	385.00	15	35	8	42	85	上游法	Isolate	1	1	1
25	初婚	个体	31	初婚	公务员	1	短效长方案	IVF	继发性不孕	女方-盆腔及输卵管因素		0	0	0	0	0	0	0	无	无	有，子宫直肠窝10ml,性状淡血性			2	6	8	K-SIFB	sigb	K-SICM	K-SIFM	17	vitrolife	新鲜	手淫	3	15	淡黄	3.7	45	5	35	22	38	85	密度梯度离心法	Isolate	1.3	1	1
27	初婚	职员	29	初婚	无业	2	短效长方案	IVF	原发性不孕	女方-盆腔及输卵管因素	双侧输卵管梗阻 男性畸形精子症	21	11	1	3	5	5	0	无	无	有，子宫前方 14 ml,性状血性			4	10	14	G-MOPS	G-MOPSPLUS	G-1	G-IVF	16	CO	新鲜	手淫	5	10	淡黄	3	41	9	63	6	22	85	密度梯度离心法	Isolate	1.9	1	1
34	初婚	职员	32	初婚	公务员	1	长效长方案	IVF	继发性不孕	女方-盆腔及输卵管因素	1 子宫腺性病 2 右侧输卵管梗阻 3 左侧输卵管不全梗阻	26	11	2	32	8	8	0	无	无	有，子宫直肠窝 40 ml,性状为血性			12	8	20	G-MOPS	G-MOPSPLUS	G-1	G-IVF	19	CO	新鲜	手淫	4	10	淡黄	2.6	67	10	29	6	55	85	密度梯度离心法	Isolate	1.5	1	1
29	初婚	无业	30	初婚	工人	1	短效长方案	IVF	原发性不孕	女方-盆腔及输卵管因素	双侧输卵管梗阻 双侧输卵管介入再通术后	22	11	1	39	8	8	0	无	无	有，子宫直肠窝 40ml,性状为血性			11	8	19	G-MOPS	GB	G-1	G-IVF	17	CO	新鲜	手淫	3	25	淡黄	2.8	160	10	39	18	33	85	密度梯度离心法	Isolate	1	1	1
28	初婚	警察	31	初婚	职员	1	长方案	IVF	继发性不孕	女方-盆腔及输卵管因素		2325	8	225	2	750	7	2	无	无	有，子宫直肠窝 25 ml,性状为陈旧性	4	6	3	6	9	K-SIFB	sigb	K-SICM	K-SIFM	15	sico	新鲜	手淫	4		淡黄	4.8	110	10	48	8	34	85	密度梯度离心法	Isolate	1.5	1	1
27	初婚	无业	28	初婚	无业	1	短效长方案	IVF	继发性不孕	女方-盆腔及输卵管因素	1 输卵管因素 2 右侧输卵管切除术后 3 左侧输卵管疏通术后	17	9	2	3	2	2	0	无	无	有，子宫直肠窝 10ml,性状为陈旧性			3	7	10	G-MOPS	G-IVF	G-1	G-IVF	18	VITROLIFE	新鲜	手淫			淡黄	2.7	55	9	47	2	42	85	密度梯度离心法	Isolate	1.5	1	1
33	初婚	工人	35	初婚	工人	1	短效长方案	IVF	继发性不孕	女方-盆腔及输卵管因素	1 双侧输卵管积水并伞端闭锁 2 左侧输卵管切除术后 3 右侧输卵管伞端造口术后 4 男性弱精子症	42	11	3	6	0	0	0	无	无	有，子宫直肠窝50ml,性状为血性			0	11	11	G-MOPS	G-Mops Plus	G-1	G-IVF	17	VITROLIFE	新鲜	手淫	3	10	淡黄	2.1	205	9	32	7	52	85	密度梯度离心法	Isolate	1.1	1	1
30	初婚	无业	27	初婚	个体	1	短效长方案	IVF	继发性不孕	女方-盆腔及输卵管因素	1 右侧输卵管梗阻 2 左侧输卵管切除术后	21	9	3	8	3	3	0	无	无	有，子宫直肠窝 10ml,性状为血性			9	14	23	G-MOPS	G-MOPSPLUS	G-1	G-IVF	17	CO	新鲜	手淫	4	10	淡黄	3.2	82	32	21	3	44	85	密度梯度离心法	Isolate	1.5	1	1
27	初婚	个体	29	初婚	个体	1	短效长方案	IVF	原发性不孕	女方-盆腔及输卵管因素	1 右侧输卵管梗阻 2 左侧输卵管不全梗阻伴积水	17	9	2	4	3	3	0	无	有 左侧输卵管积水13 ml,性状清亮	无			9	9	18	FB	GB	CM	FM	16	CO	新鲜	手淫	4	10	淡黄	1.5	56	9	44	6	41	85	密度梯度离心法	Isolate	1.5	1	1
29	初婚	自由职业	32	初婚	自由职业	1	短效长方案	IVF	原发性不孕	女方-盆腔及输卵管因素		58	11	3	6	0	0	0	无	无	无			7	2	9	G-MOPS	sigb	K-SICM	K-SIFM	16	vitrolife	新鲜	手淫	3	10	淡黄	3.1	85	5	34	24	37	85	密度梯度离心法	Isolate	1	1	1
32		无业			军人	1	短效长方案	IVF	原发性不孕	女方-盆腔及输卵管因素	双侧输卵管梗阻	47	18	1	4	19	13	0	无	无	有，子宫直肠窝20ml,性状为血性			7	11	18	FB	GB	CM	FM	19	CO	新鲜	手淫	5	10	淡黄	1.7	107	6	25	15	54	85	密度梯度离心法	Isolate	1.5	1	1
27	初婚	工人	27	初婚	工人	1	COH周期	IVF	原发性不孕	女方-盆腔及输卵管因素	双侧输卵管阻塞	22	9	2	4	10	6	0	无	无	有，子宫直肠窝 36 ml,性状淡血性			8	12	20	FB	G-MOPS plus	CM	G-IVF	17	CO	新鲜	手淫	5	20	淡黄	3.3	82	13	33	16	38	85	密度梯度离心法	Isolate	1.5	1	1
27	初婚	农民	28	初婚	农民	1	COH周期	IVF	原发性不孕	女方-盆腔及输卵管因素	双侧输卵管梗阻	33	13	1	4	18	10	0	无	无	有，左侧卵巢旁24 ml,性状为血性			6	4	10	FB	GB	CM	FM	17	CO	新鲜	手淫	4	10	淡黄	3.3	17	10	38	12	40	85	密度梯度离心法	Isolate	1.5	1	1
34	初婚	管理	37	初婚	管理	1	短效长方案	IVF	继发性不孕	不明原因	1 不明原因不孕 2 人工授精助孕术后	10	7	2	3	0	0	0	无	无	有，子宫直肠窝 10ml,性状淡血性			7	5	12	G-MOPS	G-IVF	G-1	G-IVF	14	VITROLIFE	新鲜	手淫	5	15	淡黄	2.9	120	10	37	21	32	85	密度梯度离心法	Isolate	1.5	1	1
32	初婚	经商	37	初婚	经商	1	短效长+思则凯	IVF	继发性不孕	女方-盆腔及输卵管因素	1 双侧输卵管梗阻 2 男性弱精子症	27	10	2	7	11	6	0	无	无	有，子宫直肠窝30ml,性状为血性			12	9	21	G-MOPS	G-Mops Plus	G-1	G-IVF	16	VITROLIFE	新鲜	手淫	5	30	淡黄	2	28	1	38	6	55	85	密度梯度离心法	Isolate	1.2	1	1
37	初婚	职员	37	初婚	工人	1	拮抗剂方案	IVF	继发性不孕	女方-盆腔及输卵管因素	1 男性少弱畸形精子症 2 人工授精助孕术后（四次） 3 多囊卵巢综合征	22	9	2	3	5	3	0	无	无	无			0	6	6	G-MOPS	G-Mops Plus	G-1	G-IVF	19	VITROLIFE	新鲜	手淫	4	10	淡黄	2.1	97	10	29	4	57	85	密度梯度离心法	Isolate	1.5	1	1
37	初婚	教师	37	初婚	教师	2	拮抗剂方案	IVF	继发性不孕	女方-盆腔及输卵管因素	1 左侧输卵管不全梗阻 2 右侧输卵管切除术后	20	9	3	3	2	2	0	有 左 4 ml，性状：血性	无	有，子宫直肠窝 6 ml,性状为血性			5	1	6	G-MOPS	G-MOPSPLUS	G-1	G-IVF	18	CO	新鲜	手淫	5	10	淡黄	2.3	99	23	34	4	39	85	密度梯度离心法	Isolate	1.3	1	1
30	初婚	职员	30	初婚	职员	1	短效长方案	IVF	继发性不孕	女方-盆腔及输卵管因素	1 左侧输卵管切除术后 2 右侧输卵管积水	42	12	2	6	12	7	0	无	无	有，子宫直肠窝16 ml,性状淡血性			9	4	13	FB	GB	CM	FM	17	CO	新鲜	手淫	4	10	淡黄	2.5	98	9	34	6	51	85	密度梯度离心法	Isolate	1	1	1
29	初婚	无业	30	初婚	司机	1	长方案	IVF	继发性不孕	女方-盆腔及输卵管因素		1975	10	150	2	300	4	2	无	无	无	14	8	13	7	20	G-MOPS	G-MOPSPLUS	G-1	G-IVF	18	sico	新鲜	手淫	4	10	淡黄	2.9	61	5	32	7	56	85	密度梯度离心法	Isolate	1.5	1	1
37	初婚	无业	37	初婚	农民	1	短效长方案	IVF	继发性不孕	女方-盆腔及输卵管因素	1 右侧输卵管梗阻 2 左侧输卵管积水 3 男性弱精子症	4275	12	225	2	1950	12	2	无	无	无			2	6	8	K-SIFB	sigb	K-SICM	K-SIFM	15	VITROLIFE	新鲜	手淫	3	15	淡黄	2.3	35	1	17	30	52	85	密度梯度离心法	Isolate	1.5	1	1
37	初婚	教师	37	初婚	商业	1	短效长方案	IVF	原发性不孕	原因不明		49	11	2	3	22	11	0	无	无	无			5	2	7	G-MOPS	sigb	G-1	K-SIFM	16	vitrolife	新鲜	手淫	5	10	淡黄	3.5	90	15	38	12	35	85	密度梯度离心法	Isolate	1.5	1	1
35	初婚	无业	37	初婚	建筑师	2	长方案	IVF	继发性不孕	女方-盆腔及输卵管因素		25	10	25	10	7	6	10	无	无	无	11	12	11	12	23	mHTF	G-mops+HSA	SIFM	SIFM	17	COOK	新鲜	手淫	5	30	淡黄	3	45.00	1	35	22	42	85	密度梯度离心法	Isolate	1.5	1	1
37	初婚	无业	36	初婚	无业	4	短效长方案	IVF	继发性不孕	女方-盆腔及输卵管因素		27	9	2	2	6	6	0	无	无	有，子宫直肠窝25ml,性状为血性			4	5	9	G-MOPS	G-MOPS+HSA	G-1	G-IVF	18	vitrolife	新鲜	手淫	3	10	淡黄	4.2	35	12	49	3	36	85	密度梯度离心法	Isolate	1.5	1	1
28	初婚	无业	31	初婚	无业	1	短效长方案	IVF	继发性不孕	女方-盆腔及输卵管因素	1 输卵管因素 2 左侧输卵管切除术后 3 右侧输卵管结扎术后 4 右侧输卵管积水	33	12	2	5	6	6	0	无	无	有， 左侧卵巢旁+子宫直肠旁，量20+5ml，性状淡黄色+血性			9	4	13	G-MOPS	G-MOPSPLUS	G-1	G-IVF	15	CO	新鲜	手淫	4		淡黄	2.1	99	19	32	5	44	85	密度梯度离心法	Isolate	1.5	1	1
36	初婚	无业	34	初婚	工人	1	短效长方案	IVF	继发性不孕	女方-盆腔及输卵管因素	双侧输卵管梗阻 双侧输卵管介入再造术后（二次） 左侧输卵管梗积水 男性弱精子症	25	11	2	4	11	7	0	无	无	无			7	13	20	G-MOPS	GB	G-1	G-IVF	19	CO	新鲜	手淫	5	15	淡黄	3	99	19	58	5	18	85	密度梯度离心法	Isolate	1.5	1	1
27	初婚	个体	28	初婚	个体	1	短效长方案	IVF	继发性不孕	女方-盆腔及输卵管因素	双侧输卵管梗阻伴积水	39	10	2	4	11	7	0						4	3	7	FB	GB	CM	FM	15	vitrolife	新鲜	手淫	4	10	淡黄	2.4	56	11	33	6	50	85	密度梯度离心法	Isolate	1.5	1	1
37	初婚	退休	37	初婚	个体	1	长效长方案	IVF	继发性不孕	女方-盆腔及输卵管因素		24	10	2	1	5	5	0	无	无	有，子宫直肠窝10ml,性状为血性	18	11	10	8	18	G-MOPS	G-Mops+HSA	K-SICM	K-SIFM	16	vitrolife	新鲜	手淫	3	12	淡黄	1.5	130	2	35	9	54	84	密度梯度离心法	Isolate	0.5	1	1
30	初婚	无业	32	初婚	司机	1	长方案	IVF	原发性不孕	女方-盆腔及输卵管因素		1425	9	150	2	150	2	2	无	无	无			4	9	13	K-SIFB	sigb	K-SICM	K-SIFM	16	sico	新鲜	手淫	4	10	淡黄	3.4	52	13	41	7	39	84	密度梯度离心法	Isolate	1.5	1	1
36	初婚	职员	36	再婚	司机	1	短效长方案	IVF	继发性不孕	女方-盆腔及输卵管因素		4650	12	150	2	1425	12	2	无	无	无	8	3	7	2	9	G-MOPS	G-MOPSPLUS	G-1	G-IVF	16	VITROLIFE	新鲜	手淫	3	20	淡黄	3.1	60	3	30	17	50	84	密度梯度离心法	Isolate	1.5	1	1
31	初婚	护士	33	初婚	干部	1	长效长方案	IVF	原发性不孕	女方-盆腔及输卵管因素		82	14	2	20	35	14	0	无	无	无	3	3	3	2	5	K-SIFB	sigb	K-SICM	K-SIFM	18	sico	新鲜	手淫	4	10	淡黄	1.8	105	10	33	4	54	84	密度梯度离心法	Isolate	1.5	1	1
24	初婚	无业	27	初婚	无业	1	短效长方案	IVF	继发性不孕	女方-盆腔及输卵管因素	双侧输卵管不全梗阻	33	13	1	2	2	2	0	无	无	无			17	7	24	G-MOPS	G-MOPSPLUS	G-1	G-IVF	21	CO	新鲜	手淫	4	10	淡黄	2.4	210	33	28	2	37	84	密度梯度离心法	Isolate	1.5	1	1
26	初婚	农民	30	初婚	农民	1	短效长方案	IVF	原发性不孕	不明原因	1 不明原因不孕 2 人工授精助孕术后（二次）	18	9	1	2	3	2	0	无	无	有，子宫直肠窝10ml,性状陈旧性			6	2	8	G-MOPS	G-IVF	G-1	G-IVF	19	VITROLIFE	新鲜	手淫	4	10	淡黄	3.2	110	17	34	2	47	84	密度梯度离心法	Isolate	1.5	1	1
35	初婚	教师	37	初婚	工程师	1	短效长方案	IVF	继发性不孕	女方-盆腔及输卵管因素	1 右侧输卵管梗阻 2 左侧输卵管不全梗阻	27	8	2	4	7	7	0	无	无	有，左卵巢旁11ml,性状为血性			3	8	11	G-MOPS	G-IVF	G-1	G-IVF	14	VITROLIFE	新鲜	手淫	4	10	淡黄	1.8	182	20	38	3	39	84	密度梯度离心法	Isolate	1.5	1	1
30	初婚	警察	31	初婚	军人	1	短效长方案	IVF	原发性不孕	女方-盆腔及输卵管因素	双侧输卵管梗阻	17	9	2	3	5	5	0	无	无	有，子宫直肠窝 5ml,性状为血性			7	8	15	G-MOPS	G-MOPS+HSA	G-1	G-IVF	15	VITROLIFE	新鲜	手淫	4	18	淡黄	2.7	88	10	50	15	25	84	密度梯度离心法	Isolate	1.5	1	1
37	初婚	职员	37	初婚	职员	3	短方案	IVF	继发性不孕	女方-盆腔及输卵管因素		64	10	3	36	27	10	0	无	无	无		10		7	7	K-SIFB	sigb	K-SICM	K-SIFM	20	sico	新鲜	手淫	30	17	淡黄	2.7	62	5	34	6	55	84	密度梯度离心法	Isolate	1	1	1
26	初婚	职员	33	初婚	职工	1	长效长方案	IVF	继发性不孕	女方-盆腔及输卵管因素		1750	11	100	2	0	0	2	无	有 左侧输卵管积水 8ml,性状淡黄色清亮	无			7	5	12	K-SIFB	sigb	K-SICM	K-SIFM	16	sico	新鲜	手淫	3	16	淡黄	3.2	125	4	35	10	51	84	密度梯度离心法	Isolate	1.5	1	1
25	初婚	职员	30	初婚	警察	1	短效长方案	IVF	继发性不孕	女方-盆腔及输卵管因素		16	10	1	4	0	0	0	无	无	无			11	12	23	G-MOPS	G-MOPS+HSA	G-1	G-IVF	15	vitrolife	新鲜	手淫	4	20	淡黄	2.3	103	1	32	11	56	84	密度梯度离心法	Isolate	1.4	1	1
37	初婚	工程师	37	初婚	工程师	1	短效长+思则凯	IVF	原发性不孕	原因不明		30	9	2	5	9	9	0	无	无	无			10	6	16	K-SIFB	sigb	K-SICM	K-SIFM	15	sico	新鲜	手淫	5	15	淡黄	4	56	7	43	12	38	84	密度梯度离心法	Isolate	1.4	1	1
34	初婚	自由职业	34	初婚	个体	2	短效长方案	IVF	继发性不孕	女方-盆腔及输卵管因素	1 右侧输卵管积水 2 左侧输卵管切除术后 3 男性弱精子症	17	9	2	5	5	5	0	无	无	无			6	5	11	G-MOPS	G-MOPSPLUS	G-1	G-IVF	18	CO	新鲜	手淫	3	15	淡黄	2.7	55	10	60	3	27	84	密度梯度离心法	Isolate	1.5	1	1
30	初婚	职员	29	初婚	干部	1	短效长方案	IVF	原发性不孕	女方-盆腔及输卵管因素	1 左侧输卵管梗阻 2 右侧输卵管积水	16	9	2	4	0	0	0	无	无	有，子宫直肠窝 30ml,性状为血性			5	8	13	G-MOPS	G-MOPSPLUS	G-1	G-IVF	17	CO	新鲜	手淫	4	10	淡黄	3.8	110	11	23	7	59	84	密度梯度离心法	Isolate	1.5	1	1
25	初婚	工人	25	初婚	个体	1	短效长方案	IVF	原发性不孕	女方-盆腔及输卵管因素	双侧输卵管梗阻	23	11	1	3	0	0	0	无	无	无			7	8	15	G-MOPS	G-MOPSPLUS	G-1	G-IVF	15	CO	新鲜	手淫	5	20	淡黄	3.8	170	10	56	15	19	84	密度梯度离心法	Isolate	1.2	1	1
29	初婚	公务员	31	初婚	公务员	1	长方案	IVF	原发性不孕	女方-盆腔及输卵管因素		2475	11	150	2	300	4	2	无	无	无	7	8	7	7	14	G-MOPS	G-MOPS+HSA	G-1	G-IVF	16	vitrolife	新鲜	手淫	4	20	淡黄	4.8	57	13	46	5	36	84	密度梯度离心法	Isolate	1.5	1	1
27	初婚	美容师	29	初婚	军人	1	短效长+思则凯	IVF	继发性不孕	女方-盆腔及输卵管因素	1 双侧输卵管梗阻	13	8	2	4	1	1	0	无	无	无			10	11	21	G-MOPS	G-IVF	G-1	G-IVF	18	VITROLIFE	新鲜	手淫			淡黄	3	57	4	37	4	55	84	密度梯度离心法	Isolate	3	1	1
30	初婚	自由	29	初婚	军人	1	短效长方案	IVF	继发性不孕	女方-盆腔及输卵管因素	右侧输卵管梗阻	51	12	3	4	8	5	0	无	有 右侧输卵管积水8ml，性状清亮	无			1	8	9	G-MOPS	G-IVF	G-1	G-IVF	16	VITROLIFE	新鲜	手淫	3	10	淡黄	2.5	88	3	51	24	22	84	密度梯度离心法	Isolate	1	1	1
29	初婚	无业	32	初婚	工人	1	短效长方案	IVF	继发性不孕	女方-盆腔及输卵管因素	1 双侧输卵管梗阻 2 双侧输卵管介入再造术后 3 右侧输卵管妊娠保守治疗后	52	13	3	3	14	10	0	无	无	无			3	4	7	G-MOPS	G-IVF	G-1	G-IVF	16	VITROLIFE	新鲜	手淫	5	10	淡黄	3	110	23	39	2	36	84	密度梯度离心法	Isolate	1.5	1	1
35	初婚	自由职业	35	初婚	自由职业	1	长效长方案	IVF	原发性不孕	女方-盆腔及输卵管因素		1750	11	100	2	300	4	2	无	无	无			11	10	21	K-SIFB	G-GAMETE	K-SICM	K-SIFM	18	VITROLIFE	新鲜	手淫	4		淡黄	2.8	125	8	48	4	40	84	密度梯度离心法	Isolate	1.5	1	1
29	初婚	干部	30	初婚	干部	1	短效长+思则凯	IVF	原发性不孕	女方-盆腔及输卵管因素		2025	10	150	2	0	0	2	无	无	无			5	4	9	K-SIFB	sigb	K-SICM	K-SIFM	16	VITROLIFE	新鲜	手淫	3	10	淡黄	3.2	125	3	41	20	36	84	密度梯度离心法	Isolate	1.2	1	1
30	初婚	无业	29	初婚	无业	1	短效长+思则凯	IVF	继发性不孕	女方-盆腔及输卵管因素		19	9	1	3	7	7	0	无	无	有，子宫直肠窝 20 ml,性状为血性			8	11	19	K-SIFB	K-SIGB-50	K-SICM	K-SIFM	17	vitrolife	新鲜	手淫	5	25	淡黄	2.7	24	0	23	24	53	84	密度梯度离心法	Isolate	1.5	1	1
29	初婚	无业	31	初婚	教师	1	短效长方案	IVF	继发性不孕	女方-盆腔及输卵管因素		10	7	2	2	0	0	0	无	无	有，子宫直肠窝 15 ml,性状为血性			10	9	19	G-MOPS	sigb	K-SICM	K-SIFM	18	vitrolife	新鲜	手淫	4	10	淡黄	2.3	37	8	52	6	34	84	密度梯度离心法	Isolate	2	1	1
37	初婚	待业	37	再婚	待业	2	短效长方案	IVF	原发性不孕	女方-盆腔及输卵管因素		1275	9	150	2	0	0	2				5	10	4	9	13	G-MOPS	K-SIGB-50	K-SICM	K-SIFM	9	vitrolife	新鲜	手淫	4	20	淡黄	2	160	4	40	2	54	84	密度梯度离心法	Isolate	1.3	1	1
25	初婚	个体	25	初婚	个体	1	短效长方案	IVF	继发性不孕	女方-盆腔及输卵管因素		15	10	1	4	0	0	0	无	无	无			7	12	19	G-MOPS	G-MOPS+HSA	K-SICM	K-SIFM	15	vitrolife	新鲜	手淫	4	10	淡黄	3	110	19	33	4	44	84	密度梯度离心法	Isolate	1.4	1	1
26	初婚	教师	26	初婚	自由职业	1	短效长方案	IVF	原发性不孕	女方-盆腔及输卵管因素		23	11	3	4	0	0	0	无	有 右侧输卵管积水16ml，性状深褐色	无	7	4	6	3	9	K-SIFB	sigb	K-SICM	K-SIFM	16	sico	新鲜	手淫	3	10	淡黄	3.8	65	1	34	9	56	84	密度梯度离心法	Isolate	1.5	1	1
31	初婚	护士	31	初婚	农民	1	短效长方案	IVF	继发性不孕	女方-盆腔及输卵管因素		15	6	2	4	4	4	0	无	无	无	10	4	6	4	10	K-SIFB	sigb	K-SICM	K-SIFM	16	sico	新鲜	手淫	4	10	淡黄	4	155	23	38	1	0	84	密度梯度离心法	Isolate	1.5	1	1
27	初婚	职员	27	初婚	职员	1	短效长方案	IVF	原发性不孕	女方-盆腔及输卵管因素		21	9	3	5	0	0	0	无	无	有，子宫直肠窝 30 ml,性状为血性			6	4	10	K-SIFB	sigb	K-SICM	K-SIFM	17	vitrolife	新鲜	手淫	4	10	淡黄	3.2	125	15	50	4	31	84	密度梯度离心法	Isolate	1.5	1	1
25	初婚	服务	32	初婚	司机	1	短效长方案	IVF	继发性不孕	女方-盆腔及输卵管因素		19	9	3	3	0	0	0	无	无	无			11	4	15	G-MOPS	G-IVF	G-1	G-IVF	17	VITROLIFE	新鲜	手淫	4	10	淡黄	3.4	185	20	29	5	46	84	密度梯度离心法	Isolate	1.5	1	1
28	初婚	工人	37	初婚	工人	1	长效长方案	IVF	原发性不孕	女方-盆腔及输卵管因素		22	11	1	4	3	3	0	无	无	无			11	11	22	MHTF	G-GAMETE	G-1	G-IVF	15	VITROLIFE	新鲜	手淫	5	20	淡黄	4.8	45	4	23	1	72	84	密度梯度离心法	Isolate	2	1	1
37	初婚	农民	37	初婚	无业	1	短效长方案	IVF	继发性不孕	女方-盆腔及输卵管因素	左侧输卵管梗阻 体外受精-胚胎移植术后	22	11	2	5	0	0	0	无	无	无			10	4	14	G-MOPS	G-MOPSPLUS	G-1	G-IVF	18	CO	新鲜	手淫	4	14	淡黄	1.8	230	22	24	3	51	84	密度梯度离心法	Isolate	1.5	1	1
28	初婚	职员	29	初婚	职工	1	短效长方案	IVF	继发性不孕	女方-盆腔及输卵管因素		1150	9	100	2	0	0	2	无	无	有，子宫直肠窝 15 ml,性状为血性			10	10	20	K-SIFB	sigb	K-SICM	K-SIFM	17	VITROLIFE	新鲜	手淫	3	10	淡黄	3.3	125	10	41	16	33	84	密度梯度离心法	Isolate	1.5	1	1
32	初婚	无业	33	初婚	职员	1	短效长方案	IVF	原发性不孕	女方-盆腔及输卵管因素		55	14	2	4	21	11	0	无	无	有，子宫前方25ml,性状血性			8	8	16	K-SIFB	sigb	K-SICM	K-SIFM	16	sico	新鲜	手淫	3	10	淡黄	2.7	35	9	47	5	39	84	密度梯度离心法	Isolate	1.5	1	1
28	初婚	工人	30	初婚	工人	1	长方案	IVF	继发性不孕	女方-盆腔及输卵管因素		1350	9	150	2	75	1	2	无	无	无			5	5	10	K-SIFB	sigb	K-SICM	K-SIFM	16	sico	新鲜	手淫	4		淡黄	3.1	54	11	38	5	46	84	密度梯度离心法	Isolate	1.5	1	1
37	初婚	农民	37	初婚	农民	1	拮抗剂方案	IVF	继发性不孕	女方-盆腔及输卵管因素		48	11	3	3	5	4	0	无	无	无	7	9	4	7	11	G-MOPS	G-MOPS+HSA	G-1	G-IVF	15	vitrolife	新鲜	手淫	4	18	淡黄	6	320	24	38	2	36	84	密度梯度离心法	Isolate	1.5	1	1
29	初婚	职员	29	初婚	军人	1	短效长方案	IVF	原发性不孕	女方-盆腔及输卵管因素		32	13	1	6	0	0	0	无	无	无	15	21	14	21	35	K-SIFB	sigb	K-SICM	K-SIFM	18	sico	新鲜	手淫	4	12	淡黄	1.8	182	13	42	2	43	84	密度梯度离心法	Isolate	1.5	1	1
25	初婚	无业	25	初婚	无业	1	短效长方案	IVF	原发性不孕	女方-盆腔及输卵管因素		20	11	1	2	3	3	0	无	无	有，子宫直肠窝 21 ml,性状为血性			8	16	24	K-SIFB	sigb	K-SICM	K-SIFM	17	sico	新鲜	手淫	3	15	淡黄	2.4	107	10	48	4	38	84	密度梯度离心法	Isolate	1.4	1	1
37			32			1	短效长方案	IVF	原发性不孕	女方-盆腔及输卵管因素		16	7	3	2	0	0	0	无	无	有，子宫直肠窝7ml,性状为血性			7	8	15	G-MOPS	sigb	K-SICM	K-SIFM	17	vitrolife	新鲜	手淫	5	18	淡黄	2.2	79	15	31	5	49	84	密度梯度离心法	Isolate	1.2	1	1
30	初婚	无业	31	初婚	干部	2	短效长方案	IVF	继发性不孕	女方-盆腔及输卵管因素	1 左侧输卵管梗阻 2 右侧输卵管积水 3 双侧输卵管介入再造术后	19	8	1	3	5	5	0	无	无	无	7	10	4	6	10	G-MOPS	G-IVF	G-1	G-IVF	14	VITROLIFE	新鲜	手淫	3	15	淡黄	3.5	210	24	33	11	32	84	密度梯度离心法	Isolate	1.5	1	1
27	初婚	管理	29	初婚	教师	1	短效长+思则凯	IVF	原发性不孕	女方-盆腔及输卵管因素		30	10	2	4	3	3	0	无	无	无			11	11	22	G-MOPS	G-MOPS+HSA	G-1	G-IVF	16	vitrolife	新鲜	手淫	3	15	淡黄	5.2	150	3	45	15	37	84	密度梯度离心法	Isolate	1.1	1	1
30	初婚	无业	32	初婚	经理	2	长效长+思则凯	IVF	继发性不孕	女方-盆腔及输卵管因素		2625	11	150	2	675	8	2	无	无	有，子宫直肠窝 28 ml,性状为血性			5	12	17	K-SIFB	sigb	K-SICM	K-SIFM	18	VITROLIFE	新鲜	手淫	3	10	淡黄	2.8	76	2	37	18	43	84	密度梯度离心法	Isolate	1	1	1
33	初婚	美发	33	初婚	工人	1	短效长方案	IVF	继发性不孕	女方-盆腔及输卵管因素		2475	10	225	2	675	7	2	无	无	无			7	3	10	G-MOPS	G-MOPSPLUS	G-1	G-IVF	19	VITROLIFE	新鲜	手淫	3	18	淡黄	2.3	97	4.2	14	14	30	84	密度梯度离心法	Isolate	1.3	1	1
27	初婚	无业	25	初婚	无业	1	短效长方案	IVF	继发性不孕	女方-盆腔及输卵管因素	1 双侧输卵管不全梗阻 2 双侧输卵管介入治疗术后	21	10	2	5	0	0	0	无	无	有，子宫直肠窝15ml,性状为血性			5	6	11	G-MOPS	G-Mops Plus	G-1	G-IVF	18	VITROLIFE	新鲜	手淫	3	15	淡黄	2.9	70	10	67	3	20	84	密度梯度离心法	Isolate	1.5	1	1
28	初婚	工人	30	初婚	工人	1	短效长方案	IVF	原发性不孕	女方-盆腔及输卵管因素	1 排卵障碍	34	13	1	6	7	7	0	无	无	有，子宫直肠窝60ml,性状为血性			12	6	18	G-MOPS	G-Mops Plus	G-1	G-IVF	17	VITROLIFE	新鲜	手淫	4	10	淡黄	4.2	59	6	40	7	47	84	密度梯度离心法	Isolate	1.5	1	1
32	初婚	教师	34	初婚	工人	1	短效长方案	IVF	原发性不孕	女方-盆腔及输卵管因素	1 双侧输卵管梗阻 2 子宫畸形（羊角子宫） 3 男性弱精子症	27	10	3	2	0	0	0	无	无	无			7	6	13	G-MOPS	G-MOPSPLUS	G-1	G-IVF	16	CO	新鲜	手淫	5	25	淡黄	3.2	23	5	38	12	45	84	密度梯度离心法	Isolate	1.5	1	1
29	初婚	无业	31	初婚	个体	1	长方案	IVF	继发性不孕	女方-盆腔及输卵管因素		1525	9	225	2	0	0	2	无	无	有，子宫直肠窝 28 ml,性状为血性	5	8	5	7	12	K-SIFB	sigb	K-SICM	K-SIFM	17	sico	新鲜	手淫	3	5	淡黄	1.9	148	7	30	19	44	84	密度梯度离心法	Isolate	1	1	1
36	初婚	编辑	37	初婚	职工	1	拮抗剂方案	IVF	继发性不孕	女方-盆腔及输卵管因素		41	11	4	3	12	11	0	无	无	无			7	2	9	K-SIFB	sigb	K-SICM	K-SIFM	8	sico	新鲜	手淫	4	15	淡黄	2.3	166	15	31	0	54	84	密度梯度离心法	Isolate	1.5	1	1
31	初婚	个体	32	初婚	工人	1	长效长方案	IVF	继发性不孕	女方-盆腔及输卵管因素	子宫腺肌病	37	11	37	11	21	11	0	无	无	无			8	7	15	G-MOPS	G-IVF	G-1	G-IVF	15	VITROLIFE	新鲜	手淫	5	15	淡黄	3.2	49	8	42	5	45	84	密度梯度离心法	Isolate	1.5	1	1
32	初婚	无业	32	初婚	工人	1	短效长方案	IVF	继发性不孕	女方-盆腔及输卵管因素		1575	9	150	2	150	2	2	无	无	无	11	6	11	6	17	G-MOPS	G-Mops+HSA	G-1	G-IVF	14	vitrolife	新鲜	手淫	4	20	淡黄	4.6	66	10	38	3	49	84	密度梯度离心法	Isolate	1.5	1	1
26	初婚	无业	29	初婚	司机	2	长方案	IVF	原发性不孕	女方-盆腔及输卵管因素		2462	9	225	2	0	0	2	无	无	无			4	3	7	K-SIFB	sigb	K-SICM	K-SIFM	15	sico	新鲜	手淫	3	12	淡黄	1.8	185	13	53	7	27	84	密度梯度离心法	Isolate	1.5	1	1
29	初婚	商业	29	初婚	商业	1	长方案	IVF	继发性不孕	女方-盆腔及输卵管因素		2025	11	100	2	225	3	2	无	无	无	8	7	8	7	15	K-SIFB	sigb	K-SICM	K-SIFM	16	sico	新鲜	手淫	4	5	淡黄	3.2	102	12	58	6	24	83	上游	Isolate
25	初婚	个体	24	初婚	会计	1	短效长方案	IVF	继发性不孕	女方-盆腔及输卵管因素	1 输卵管因素 2 右侧输卵管切除术后	13	9	1	4	0	0	0	无	无	有，子宫直肠窝 35 ml,性状淡血性			6	6	12	G-MOPS	G-Mops Plus	G-1	G-IVF	17	VITROLIFE	新鲜	手淫	4	10	淡黄	3.1	55	10	60	3	27	83	密度梯度离心法	Isolate	1.5	1	1
33	初婚	医生	31	初婚	医生	1	短效长方案	IVF	继发性不孕	女方-盆腔及输卵管因素	1 双侧输卵管梗阻 2 右侧输卵管清胚造口术后 3 子宫内膜异位病灶清除术后	18	9	2	4	0	0	0	无	无	无			8	3	11	G-MOPS	G-GAMETE	G-1	G-IVF	18	vitrolife	新鲜	手淫	5	10	淡黄	2.7	210	23	50	0	27	83	密度梯度离心法	Isolate	1	1	1
31	初婚	教师	33	初婚	无业	1	长方案	IVF	继发性不孕	女方-盆腔及输卵管因素		4625	15	100	2	1800	10	2	无	无	无			6	12	18	G-MOPS	G-MOPSPLUS	G-1	G-IVF	15	VITROLIFE	新鲜	手淫	5	10	淡黄	2	98	20	34	3	43	83	上游	Isolate
25	初婚	职员	23	初婚	司机	1	短效长方案	IVF	继发性不孕	女方-盆腔及输卵管因素	1 双侧输卵管不全梗阻 2 左侧输卵管妊娠后清胚造口术后 3 右侧输卵管妊娠保守治疗后 4 盆腔粘连分离术后1	24	9	2	4	4	4	0	无	无	有，子宫直肠窝 17ml,性状淡血性			6	3	9	G-MOPS	G-IVF	G-1	G-IVF	15	VITROLIFE	新鲜	手淫	3	10	淡黄	3	90	12	60	0	28	83	密度梯度离心法	Isolate	1.5	1	1
34	初婚	医生	37	初婚	工人	1	GnRH拮抗剂	IVF	继发性不孕	女方-盆腔及输卵管因素		2100	8	150	3	675	7	3	无	无	无	6	3	6	3	9	G-MOPS	G-mops+HSA	K-SICM	G-IVF	17	Vitrolife	新鲜	手淫	5	15	淡黄	4.6	123.00	10	38	20	32	83	密度梯度离心法	Isolate	1	1	1
23	初婚	无业	28	初婚	厨师	1	短效长方案	IVF	原发性不孕	女方-盆腔及输卵管因素	1 男性受精功能障碍 2 人工授精助孕术后（三次）	19	10	3	7	5	5	0	无	无	有，右侧卵巢旁。量25ml。性状血性			8	6	14	G-MOPS	G-MOPSPLUS	G-1	G-IVF	17	vitrolife	新鲜	手淫	4	10	淡黄	1.5	120	2	27	5	66	83	密度梯度离心法	Isolate	1.5	1	1
27	初婚	农民	29	初婚	农民	1	短效长方案	IVF	原发性不孕	女方-盆腔及输卵管因素	双侧输卵管梗阻 双侧输卵管介入再通术后	19	10	2	2	0	0	0	无	无	有，子宫直肠窝10 ml,性状淡血性			10	7	17	FB	G-MOPS plus	CM	G-IVF	17	CO	新鲜	手淫	3	30	淡黄	2	89	28	32	10	33	83	密度梯度离心法	Isolate	1.1	1	1
30	初婚	无业	37	初婚	无业	1	短效长方案	IVF	继发性不孕	女方-盆腔及输卵管因素	双侧输卵管梗阻	47	12	2	2	21	9	0	无	无	有，子宫直肠窝量26ml。性状淡血性			6	4	10	FB	G-MOPS plus	CM	G-IVF	17	CO	新鲜	手淫	5	15	淡黄	4	46	12	25	7	56	83	密度梯度离心法	Isolate	1.4	1	1
28	初婚	干部	27	初婚	干部	1	短效长方案	IVF	原发性不孕	女方-盆腔及输卵管因素		1125	7	225	4	0	0	4	无	无	有，子宫直肠窝15ml,性状为血性	3	7	2	5	7	G-MOPS	K-SIGB-50	K-SICM	K-SIFM	15	vitrolife	新鲜	手淫	5		淡黄	2.4	450	3	38	23	36	83	密度梯度离心	Isolate	1	1	1
31	初婚	职员	33	初婚	教师	2	长方案	IVF	继发性不孕	女方-盆腔及输卵管因素		47	12	2	2	14	9	0	无	有 右侧输卵管积水22ml，性状咖啡色	无	8	15	3	12	15	G-MOPS	G-MOPSPLUS	G-1	G-IVF	19	sico	新鲜	手淫	4	12	淡黄	2.6	105	6	40	7	47	83	密度梯度离心法	Isolate	1.5	1	1
28	初婚	教师	35	初婚	公务员	1	短效长方案	IVF	继发性不孕	女方-盆腔及输卵管因素		1175	6	150	2	375	5	2	无	无	无	7	7	7	7	14	K-SIFB	sigb	K-SICM	K-SIFM	15	vitrolife	新鲜	手淫	3	10	淡黄	3	95	1	25	21	53	83	密度梯度离心法	Isolate	1.2	1	1
21	初婚	农民	30	初婚	工人	1	短效长方案	IVF	原发性不孕	女方-盆腔及输卵管因素		800	8	100	2	0	0	2	无	无	有，子宫直肠窝 12 ml,性状为血性			8	9	17	K-SIFB	sigb	K-SICM	K-SIFM	16	VITROLIFE	新鲜	手淫	3	18	淡黄	2.8	65	13	54	5	28	83	密度梯度离心法	Isolate	1.5	1	1
26	初婚	职员	28	初婚	职员	1	超长方案	IVF	继发性不孕	女方-盆腔及输卵管因素	1 左侧输卵管梗阻 2 左侧输卵管介入再造术后 3 右侧输卵管切除术后	32	11	2	6	12	8	0	无	无	无			4	10	14	G-MOPS	G-Mops Plus	G-1	G-IVF	20	VITROLIFE	新鲜	手淫	4	10	淡黄	1.9	110	13	55	5	27	83	密度梯度离心法	Isolate	1.5	1	1
27	初婚		28	初婚		1	短效长方案	IVF	继发性不孕	女方-盆腔及输卵管因素	1 输卵管因素 2 右侧输卵管切除术后 3 左侧输卵管清胚造口术后	29	9	3	3	0	0	0	无	无	无			4	1	5	FB	GB	CM	FM	18	CO	新鲜	手淫	3	10	淡黄	2.6	80	3	40	20	37	83	密度梯度离心法	Isolate	1.5	1	1
34	初婚	工人	36	初婚	工人	1	短效长方案	IVF	继发性不孕	女方-盆腔及输卵管因素	输卵管不全梗阻(单侧） 羊角子宫	33	10	3	5	0	0	0	无	无	无			11	10	21	G-MOPS	GB	G-1	G-IVF	15	CO	新鲜	手淫	3	10	淡黄	2.9	55	3	27	14	56	83	密度梯度离心法	Isolate	1.5	1	1
28	初婚	公务员	31	初婚	公务员	1	短效长方案	IVF	原发性不孕	女方-盆腔及输卵管因素	1 左侧输卵管梗阻 2 右侧输卵管不全梗阻 3 子宫内膜息肉电切术后	46	13	2	2	9	6	0	无	无	无			6	6	12	FB	GB	CM	FM	17	CO	新鲜	手淫	5	25	淡黄	3.2	52	12	35	16	37	83	密度梯度离心法	Isolate	1.2	1	1
35	初婚	个体	35	初婚	个体	1	短效长方案	IVF	继发性不孕	女方-盆腔及输卵管因素		2250	10	150	2	750	10	2	无	无	无	7	8	7	7	14	G-MOPS	G-Mops+HSA	K-SICM	K-SIFM	13	vitrolife	新鲜	手淫	5	10	淡黄	4.2	53	6	56	7	31	83	密度梯度离心法	Isolate	1	1	1
27	初婚	农民	28	初婚	农民	1	短效长方案	IVF	继发性不孕	女方-盆腔及输卵管因素		35	11	2	4	6	6	0	无	无	无			5	5	10	K-SIFB	sigb	K-SICM	K-SIFM	16	sico	新鲜	手淫	3	5	淡黄	1.8	107	53	15	8	24	83	密度梯度离心法	Isolate
31	初婚	职员	31	初婚	会计	2	拮抗剂方案	IVF	原发性不孕	女方-盆腔及输卵管因素	双侧输卵管梗阻伴积水 双侧输卵管再通术后（二次） IVF-ET助孕术后(一次)	28	9	2	2	10	7	0	无	无	有，子宫直肠窝 24 ml,性状为血性			5	6	11	G-MOPS	G-MOPSPLUS	G-1	G-IVF	16	CO	新鲜	手淫	4	10	淡黄	2.8	18	14	43	4	39	83	密度梯度离心法	Isolate	1.8	1	1
30	初婚	职员	30	初婚	职员	1	短效长方案	IVF	原发性不孕	女方-盆腔及输卵管因素	1 双侧输卵管不全梗阻	43	13	1	4	16	7	0	无	无	有，子宫直肠窝 25 ml,性状淡血性			16	8	24	G-MOPS	G-MOPSPLUS	G-1	G-IVF	13	CO	新鲜	手淫	4	10	淡黄	1.8	180	12	33	3	52	83	密度梯度离心法	Isolate	1.5	1	1
35	初婚	职员	37	初婚		1	短效长方案	IVF	继发性不孕	女方-盆腔及输卵管因素	右侧输卵管梗阻 人工授精助孕术后(一次）	21	10	2	4	0	0	0	无	无	无			9	5	14	G-MOPS	GB	G-1	G-IVF	17	CO	新鲜	手淫	3	15	淡黄	2.7	30	5	38	45	12	83	密度梯度离心法	Isolate	1.5	1	1
24	初婚	无业	28	初婚	司机	1	短效长方案	IVF	继发性不孕	女方-盆腔及输卵管因素		1200	8	150	2	0	0	2	无	无	无	7	11	7	11	18	G-MOPS	G-Mops+HSA	G-1	G-IVF	17	vitrolife	新鲜	手淫	5	10	淡黄	4.8	61	4	50	10	36	83	密度梯度离心法	Isolate	1	1	1
29	初婚	无业	30	初婚	无业	1	短效长+思则凯	IVF	继发性不孕	女方-盆腔及输卵管因素		3000	11	150	2	1125	10	2	无	无	无			6	2	8	G-MOPS	G-MOPS+HSA	G-1	G-IVF	15	vitrolife	新鲜	手淫	3	15	淡黄	2.5	330	10	38	16	36	83	密度梯度离心法	Isolate
27	初婚	销售	25	初婚	司机	1	短效长方案	IVF	继发性不孕	女方-盆腔及输卵管因素		22	9	3	4	3	3	0	无	无	有，子宫直肠窝36ml,性状为血性			3	7	10	G-MOPS	G-MOPSPLUS	G-1	G-IVF	17	VITROLIFE	新鲜	手淫	3	20	淡黄	3.2	96	5	30	13	52	83	密度梯度离心法	Isolate	1.5	1	1
27	初婚	公务员	29	初婚	告公务员	1	短效长方案	IVF	原发性不孕	女方-盆腔及输卵管因素	双侧输卵管伞端粘连	17	8	3	3	0	0	0	无	无	无			10	7	17	G-MOPS	GB	G-1	G-IVF	17	CO	新鲜	手淫	3	10	淡黄	2.9	90	7	53	22	18	83	密度梯度离心法	Isolate	1.5	1	1
37	再婚	个体	37	初婚	个体	1	拮抗剂方案	IVF	继发性不孕	女方-盆腔及输卵管因素	左侧输卵管切除术后 男性弱精子症	32	8	3	3	10	6	0	无	无	有，子宫直肠窝 12 ml,性状为血性			2	2	4	G-MOPS	GB	G-1	G-IVF	17	CO	新鲜	手淫	3	20	淡黄	1.5	95	7	39	20	34	83	密度梯度离心法	Isolate	1.3	1	1
25	初婚	无业	34	初婚	工人	1	短效长方案	IVF	继发性不孕	女方-盆腔及输卵管因素	1 双侧输卵管不全梗阻伴伞端粘连	13	8	2	4	0	0	0	无	无	无			9	2	11	G-MOPS	G-Mops Plus	G-1	G-IVF	15	VITROLIFE	新鲜	手淫	5	10	淡黄	3	210	9	33	2	56	83	密度梯度离心法	Isolate	1.5	1	1
37	初婚	无业	37	初婚	工人	1	短效长方案	IVF	继发性不孕	女方-盆腔及输卵管因素		41	11	3	5	0	0	0	无	无	无	4	5	3	5	8	K-SIFB	sigb	K-SICM	K-SIFM	17	sico	新鲜	手淫	3	20	淡黄	2.3	190	2	22	41	35	83	密度梯度离心法	Isolate	1.5	1	1
33	初婚	无业	29	初婚	自由	1	短效长方案	IVF	继发性不孕	女方-盆腔及输卵管因素	1 双侧输卵管积水 2 双侧输卵管切除术后 3 男性弱精子症	11	8	2	4	0	0	0	无	无	无			8	7	15	G-MOPS	G-MOPSPLUS	G-1	G-IVF	18	CO	新鲜	手淫	3	15	淡黄	3.2	30	7	48	5	40	83	密度梯度离心法	Isolate	2	1	1
37	再婚	无业	30	初婚	军人	1	拮抗剂方案	IVF	继发性不孕	女方-盆腔及输卵管因素	双侧输卵管梗阻 盆腔粘连松解术后	38	10	3	3	0	0	0	无	无	无			0	5	5	FB	GB	CM	FM	17	CO	新鲜				淡黄	1.8	120	5	32	17	46	83	密度梯度离心法	Isolate	0.8	1	1
37	初婚	无业	37	初婚	司机	2	短效长方案	IVF	继发性不孕	女方-盆腔及输卵管因素	1 双侧输卵管伞端粘连 2 双侧输卵管切除术后 3 腹膜结合	35	10	3	2	0	0	0	无	无	有，子宫直肠窝 11 ml,性状淡血性			0	6	6	FB	G-MOPS plus	CM	G-IVF	21	CO	新鲜	手淫	5	15	淡黄	3.3	158	15	37	18	30	83	密度梯度离心法	Isolate	1	1	1
27	初婚	无业	26	初婚	销售	1	长效长方案	IVF	原发性不孕	女方-盆腔及输卵管因素		1275	8	150	2	75	1	2	无	无	有，子宫直肠窝 5ml,性状淡血性	13	14	6	6	12	G-MOPS	K-SIGB-50	K-SICM	K-SIFM	18	vitrolife	新鲜	手淫	4	25	淡黄	4.5	87	17	42	8	33	83	上游	Isolate	1	1	1
27	初婚	无业	29	初婚	建筑	1	长效长方案	IVF	继发性不孕	女方-盆腔及输卵管因素		1350	10	100	2	0	0	2	无	无	无	23	17	13	8	21	K-SIFB	sigb	K-SICM	K-SIFM	17	VITROLIFE	新鲜	手淫	3	15	淡黄	2.7	21	0	30	25	45	83	密度梯度离心法	Isolate	1.4	1	1
27	初婚	个体	31	初婚	个体	1	短效长方案	IVF	原发性不孕	女方-盆腔及输卵管因素	1 输卵管因素 2 双侧输卵管造口成形术后 3 盆腔粘连分离术后	25	9	3	2	4	4	0	无	无	有，子宫直肠窝 22 ml,性状为血性			8	5	13	FB	GB	CM	FM	17	CO	新鲜	手淫	5	16	淡黄	3	102	10	38	4	48	83	密度梯度离心法	Isolate	1.5	1	1
35	初婚	自由	37	初婚	自由	1	短效长方案	IVF	继发性不孕	女方-盆腔及输卵管因素	左侧输卵管切除术后	26	10	2	2	2	2	0	无	无	有，子宫直肠窝 30 ml,性状为血性			12	11	23	FB	GB	CM	FM	18	CO	新鲜	手淫	5	20	淡黄	3.2	89	12	38	20	30	83	密度梯度离心法	Isolate	1.5	1	1
29	初婚	无业	29	初婚	摄影	1	短效长方案	IVF	继发性不孕	女方-盆腔及输卵管因素	双侧输卵管介入再造术后	39	13	3	7	3	3	0	无	无	有，子宫直肠窝10ml,性状为血性			5	8	13	FB	GB	CM	FM	19	CO	新鲜	手淫	3	10	淡黄	4.2	85	8	38	20	34	83	密度梯度离心法	Isolate	1.6	1	1
35	初婚	医生	37	初婚	技术员	3	短效长方案	IVF	继发性不孕	女方-盆腔及输卵管因素	1 右侧输卵管梗阻 2 人工授精助孕术后（一次） 3 男性畸形精子症 4 IVF-ET(一次)	44	12	2	3	15	9	0	无	无	无			4	3	7	G-MOPS	G-MOPSPLUS	G-1	G-IVF	15	CO	新鲜	手淫	3	10	淡黄	3	60	7	48	10	35	83	密度梯度离心法	Isolate	1.5	1	1
25	初婚	教师	26	初婚	无业	1	短效长方案	IVF	继发性不孕	女方-盆腔及输卵管因素		1400	7	150	2	225	3	2	无	无	无	12	10	12	10	22	G-MOPS	G-Mops+HSA	G-1	G-IVF	17	vitrolife	新鲜	手淫	5		淡黄	1.5	253	16	48	7	29	83	密度梯度离心法	Isolate	1.5	1	1
32	初婚	职员	31	初婚	职员	1	短效长方案	IVF	继发性不孕	女方-盆腔及输卵管因素		1725	10	100	2	525	7	2	无	有 左侧输卵管积水3ml,性状茶色	无	9	6	9	6	15	G-MOPS	G-Mops+HSA	G-1	G-IVF	17	vitrolife	新鲜	手淫	5	5	淡黄	4	57	25	36	16	29	83	密度梯度离心法	Isolate	1.3	1	1
25	初婚	无业	25	初婚	装修工	1	短效长方案	IVF	继发性不孕	女方-盆腔及输卵管因素		38	13	1	3	16	8	0	无	无	有，子宫直肠窝 25 ml,性状为血性	18	24	10	10	20	G-MOPS	G-IVF	G-1	G-IVF	14	VITROLIFE	新鲜	手淫	5	20	淡黄	5.4	72	21	41	5	33	83	密度梯度离心法	Isolate	1.5	1	1
26	初婚	无业	24	初婚	自由职业	1	短效长方案	IVF	原发性不孕	女方-盆腔及输卵管因素	1 排卵障碍	38	13	2	4	18	10	0	无	无	有，子宫直肠窝 8 ml,性状为血性			3	4	7	G-MOPS	G-Mops Plus	G-1	G-IVF	15	VITROLIFE	新鲜	手淫	4	10	淡黄	2.7	92	8	42	5	45	83	密度梯度离心法	Isolate	1.5	1	1
37	再婚	工人	37	初婚	工人	1	拮抗剂方案	IVF	继发性不孕	女方-盆腔及输卵管因素		2550	8	225	3	225	3	3						3	2	5	G-MOPS	G-Mops+HSA	K-SICM	K-SIFM	17	vitrolife	新鲜	手淫	3	10	淡黄	3.02	200	3	50	12	35	83	密度梯度离心法	Isolate	1	1	1
32	初婚	自由职业	37	初婚	工人	1	短效长方案	IVF	继发性不孕	女方-盆腔及输卵管因素		4125	12	225	2	1725	9	2	无	无	无			8	3	11	K-SIFB	sigb	K-SICM	K-SIFM	19	VITROLIFE	新鲜	手淫	5	10	淡黄	1.5	59	2	39	7	52	83	密度梯度离心法	Isolate	1	1	1
24	初婚	销售	26	初婚	销售	1	GnRH拮抗剂	IVF	原发性不孕	女方-盆腔及输卵管因素		58	15	58	15	31	11	15	无	无	无	6	6	6	6	12	G-MOPS	G-GAMETE	G-IVF	G-IVF	17	Vitrolife	新鲜	手淫	5	20	淡黄	2.8	103.00	4	33	8	55	83	密度梯度离心法	Isolate	1.5	1	1
27	初婚	职员	32	初婚	职员	1	短效长方案	IVF	原发性不孕	女方-盆腔及输卵管因素		2550	10	150	3	1050	10	3	无	无	有	4	4	4	4	8	G-MOPS	G-mops+HSA	G-IVF	G-IVF	18	Vitrolife	新鲜	手淫	5	20	淡黄	2.3	62.00	12	64	5	19	83	上游法	Isolate	1	1	1
28	初婚	农民	28	初婚	农民	1	长方案	IVF	继发性不孕	女方-盆腔及输卵管因素		3275	12	150	2	1200	12	2	无	无	无	4	8	4	6	10	K-SIFB	sigb	K-SICM	K-SIFM	14	sico	新鲜	手淫	2	15	淡黄	3	89	13	58	9	20	83	密度梯度离心法	Isolate	1	1	1
31			34			1	长效长方案	IVF	继发性不孕	不明原因	2次IUI失败。	17	10	1	4	5	5	0	无	无	有，子宫直肠窝 30 ml,性状为血性			5	11	16	G-MOPS	G-MOPSPLUS	G-1	G-IVF	15	CO	新鲜	手淫	5	25	淡黄	5.2	110	23	35	15	27	83	密度梯度离心法	Isolate	1.5	1	1
37	初婚	无业	37	初婚	无业	1	短效长方案	IVF	继发性不孕	女方-盆腔及输卵管因素	双侧输卵管梗阻	21	10	3	4	5	5	0	有 左2 ml，性状：咖啡色；右4ml 性状：咖啡色	无	无			5	8	13	FB	GB	CM	FM	19	vitrolife	新鲜	手淫	4	10	淡黄	2.3	77	10	36	6	48	83	密度梯度离心法	Isolate	1.5	1	1
32	初婚	教师	31	初婚	自由	1	短效长方案	IVF	原发性不孕	女方-盆腔及输卵管因素	1 左侧输卵管梗阻 2 男性弱精子症	20	9	2	2	2	1	0	无	无	有，子宫直肠窝 17ml,性状为血性			8	14	22	G-MOPS	G-MOPSPLUS	G-1	G-IVF	18	CO	新鲜	手淫	5		淡黄	1.6	120	2	26	10	63	82	密度梯度离心法	Isolate	0.6	1	1
30	初婚	商人	30	初婚	商人	1	长方案	IVF	原发性不孕	女方-盆腔及输卵管因素		2500	13	100	2	0	0	2	无	无	无	12	13	10	10	20	K-SIFB	sigb	K-SICM	K-SIFM	18	sico	新鲜	手淫	4		淡黄	5.2	72	2	21	7	70	82	密度梯度离心法	Isolate	1.5	1	1
25	初婚	无业	25	初婚	司机	1	短效长方案	IVF	原发性不孕	女方-盆腔及输卵管因素		1550	9	150	2	0	0	2	无	无	有，子宫直肠窝25ml,性状淡粉色			11	9	20	G-MOPS	G-MOPSPLUS	G-1	G-IVF	16	VITROLIFE	新鲜	手淫	3	15	淡黄	2.3	80	4	36	15	45	82	密度梯度离心法	Isolate	0.5	1	1
31	再婚	服务业	31	再婚	工人	1	短效长方案	IVF	继发性不孕	女方-盆腔及输卵管因素		2850	11	225	2	375	5	2	无	有 左侧输卵管积水12ml,性状咖啡色	有，子宫直肠窝41ml,性状为血性			3	7	10	G-MOPS	G-MOPSPLUS	G-1	G-IVF	16	VITROLIFE	新鲜	手淫	3	10	淡黄	2.5	95	7	40	11	42	82	上游	Isolate
37			37			1	短效长方案	IVF	继发性不孕	女方-盆腔及输卵管因素		23	10	2	3	7	7	0	无	无	无			8	8	16	G-MOPS	G-MOPSPLUS	G-1	G-IVF	15	VITROLIFE	新鲜	手淫	5	10	淡黄	3.6	98	9	56	5	30	82	密度梯度离心法	Isolate	1.5	1	1
33	再婚	自由职业	37	初婚	教师	1	短效长方案	IVF	继发性不孕	女方-盆腔及输卵管因素	1 输卵管因素 2 左侧输卵管切除术后 3 右侧输卵管积水	55	12	2	2	14	8	0	无	无	有，子宫直肠窝 14ml,性状淡血性			4	5	9	FB	GB	CM	FM	18	CO	新鲜	手淫	5	20	淡黄	3.2	88	12	38	29	21	82	密度梯度离心法	Isolate	1.5	1	1
32	初婚	企业管理	32	初婚	工程师	1	长效长方案	IVF	原发性不孕	女方-盆腔及输卵管因素	1 盆腔粘连 2 人工授精助孕术后（二次）	24	11	24	11	1	1	11	无	无	无	7	7	7	7	14	G-MOPS	G-mops+HSA	G-IVF	G-IVF	17	Vitrolife	新鲜	手淫	3	20	淡黄	2.5	40.00	9	49	17	25	82	上游法	Isolate	1	1	1
34	初婚	服务员	33	初婚	职工	1	短效长方案	IVF	原发性不孕	女方-盆腔及输卵管因素		1475	8	225	4	0	0	4	无	无	无	0	6	0	6	6	G-MOPS	G-Mops+HSA	K-SICM	K-SIFM	16	vitrolife	新鲜	手淫	5		淡黄	2.8	78	4	50	7	39	82	密度梯度离心法	Isolate	1.5	1	1
31	初婚	自由	30	初婚	自由	1	短效长方案	IVF	继发性不孕	女方-盆腔及输卵管因素	1 双侧输卵管梗阻	16	9	1	5	0	0	0	无	无	无			4	6	10	G-MOPS	G-IVF	G-1	G-IVF	15	VITROLIFE	新鲜	手淫	4	10	淡黄	2.2	180	22	39	4	35	82	密度梯度离心法	Isolate	1.5	1	1
24	初婚	公务员	26	初婚	公务员	1	长效长方案	IVF	继发性不孕	女方-盆腔及输卵管因素	1 双侧输卵管梗阻 2 双侧输卵管介入再造术后 3 右侧输卵管清胚造口术后	11	8	1	4	0	0	0	无	无	有，子宫直肠窝 12 ml,性状为血性			8	12	20	G-MOPS	G-MOPSPLUS	G-1	G-IVF	20	CO	新鲜	手淫	4	10	淡黄	3.8	165	32	38	2	28	82	密度梯度离心法	Isolate	1.5	1	1
36	初婚		36	初婚		2	短效长方案	IVF	继发性不孕	女方-盆腔及输卵管因素	1 右侧输卵管梗阻 2 左侧输卵管不全梗阻 3 盆腔粘连分离术后 4 左侧输卵管伞端造口术后 5 子宫不全纵膈电切术后 6 体外受精-胚胎移植术后（一次）	41	11	3	2	0	0	0	无	无	有，子宫直肠窝35ml,性状陈旧性			5	10	15	FB	GB	CM	FM	15	CO	新鲜	手淫	3	10	淡黄	4	107	17	22	4	57	82	密度梯度离心法	Isolate	1.4	1	1
29	初婚	农民	31	初婚	农民	1	短效长方案	IVF	原发性不孕	女方-盆腔及输卵管因素	双侧输卵管梗阻	20	10	2	2	7	7	0	无	无	无			5	6	11	FB	GB	CM	FM	18	CO	新鲜	手淫	4	10	淡黄	2.2	54	10	34	6	50	82	密度梯度离心法	Isolate	1.5	1	1
28	初婚	无业	29	初婚	无业	1	长方案	IVF	继发性不孕	女方-盆腔及输卵管因素		2850	11	150	2	1050	8	2	无	无	无	10	5	6	4	10	G-MOPS	G-MOPSPLUS	G-1	G-IVF	19	sico	新鲜	手淫	4	8	淡黄	6.8	97	21	44	4	31	82	密度梯度离心法	Isolate	1	1	1
29	初婚	美容	31	再婚	司机	1	长效长方案	IVF	继发性不孕	女方-盆腔及输卵管因素		2150	10	150	3	600	7	3	无	无	无			5	10	15	K-SIFB	G-MOPS+HSA	K-SICM	K-SIFM	15	vitrolife	新鲜	手淫	4	28	淡黄	1.5	72	0	53	7	40	82	密度梯度离心	Isolate	1	1	1
32	初婚	教师	32	初婚	干部	1	长方案	IVF	继发性不孕	原因不明		1575	10	150	2	0	0	2	无	无	无			6	8	14	K-SIFB	sigb	K-SICM	K-SIFM	17	sico	新鲜	手淫	5	25	淡黄	2.8	100	6	42	6	46	82	上游	Isolate
27	初婚	自由	29	初婚	自由	1	短效长方案	IVF	原发性不孕	女方-盆腔及输卵管因素	1 双侧输卵管梗阻	13	9	1	4	0	0	0	无	无	有，子宫直肠窝31ml,性状为血性			9	11	20	G-MOPS	G-Mops Plus	G-1	G-IVF	15	VITROLIFE	新鲜	手淫	5	10	淡黄	3	40	6	58	2	34	82	密度梯度离心法	Isolate	1.5	1	1
32	初婚	个体	33	初婚	个体	1	短效长方案	IVF	继发性不孕	女方-盆腔及输卵管因素	双侧输卵管切除术后	31	11	3	4	1	1	0	无	无	有，子宫直肠窝 30ml,性状为血性			5	3	8	FB	GB	CM	FM	17	CO	新鲜	手淫	5	15	淡黄	3	93	18	56	5	21	82	密度梯度离心法	Isolate	1.4	1	1
31	初婚	个体	34	初婚	个体	1	短效长方案	IVF	继发性不孕	女方-盆腔及输卵管因素	多囊卵巢综合征 人工授精助孕术后（一次）	32	12	1	7	12	9	0	无	无	无			16	11	27	FB	GB	CM	FM	16	CO	新鲜	手淫	3	21	淡黄	3.2	88	13	38	12	37	82	密度梯度离心法	Isolate	1.5	1	1
28	初婚	职员	35	初婚	职员	2	短效长方案	IVF	继发性不孕	女方-盆腔及输卵管因素	右侧输卵管梗阻 盆腔粘连分离术后 右侧输卵管伞端粘连术后	29	12	1	5	10	6	0	无	无	有，子宫直肠窝 50 ml,性状为血性			7	4	11	FB	GB	CM	FM	16	CO	新鲜	手淫	4	10	淡黄	2.4	76	8	22	4	66	82	密度梯度离心法	Isolate	1.5	1	1
29	初婚	无业	29	初婚	教师	1	短效长方案	IVF	继发性不孕	女方-盆腔及输卵管因素	1 右侧输卵管梗阻 2 左侧输卵管切除术后 3 盆腔粘连分离术后 4 双侧卵巢畸胎瘤剥除术	13	8	2	3	0	0	0	无	无	有，子宫直肠窝15ml,性状淡血性			12	0	12	G-MOPS	G-IVF	G-1	G-IVF	20	VITROLIFE	新鲜	手淫	4	12	淡黄	1.8	185	32	36	4	28	82	密度梯度离心法	Isolate	1.5	1	1
31			32			1	短效长方案	IVF	继发性不孕	女方-盆腔及输卵管因素	1 双侧输卵管积水 2 双侧输卵管伞端造口术后	29	10	2	3	16	7	0	无	有 右侧输卵管积水16ml，性状无色清亮	有，子宫直肠窝70ml,性状血性			3	6	9	G-MOPS	G-IVF	G-1	G-IVF	15	VITROLIFE	新鲜	手淫	3	12	淡黄	3	136	17	34	3	46	82	密度梯度离心法	Isolate	1.5	1	1
37	初婚	无业	37	初婚	无业	1	短效长方案	IVF	继发性不孕	女方-盆腔及输卵管因素		27	10	3	6	7	7	0	无	无	有，子宫直肠窝40ml,性状为血性			10	8	18	K-SIFB	sigb	K-SICM	K-SIFM	16	vitrolife	新鲜	手淫	3	10	淡黄	3.5	89	6	42	20	32	82	密度梯度离心法	Isolate	1.5	1	1
30	初婚	无业	33	初婚	无业	1	拮抗剂方案	IVF	继发性不孕	女方-盆腔及输卵管因素	1 输卵管因素 2 右侧输卵管切除术后 3 左侧输卵管粘连分解术后	38	10	3	3	2	2	0	无	无	有，子宫直肠窝 30ml,性状为血性			2	0	2	G-MOPS	G-IVF	G-1	G-IVF	13	VITROLIFE	新鲜	手淫	3	10	淡黄	2.2	20	11	55	8	26	82	密度梯度离心法	Isolate	1.2	1	1
27	初婚	工人	27	初婚	公务员	1	短效长方案	IVF	继发性不孕	女方-盆腔及输卵管因素		2025	9	150	2	675	9	2	无	无	有，子宫正上方 40ml,性状血性			1	7	8	G-MOPS	G-MOPSPLUS	G-1	G-IVF	16	VITROLIFE	新鲜	手淫	4	10	淡黄	3	179	18	50	5	27	82	上游	Isolate
23	初婚	无业	29	初婚	无业	1	短效长方案	IVF	继发性不孕	女方-盆腔及输卵管因素	右侧输卵管梗阻	12	7	1	5	5	4	0	无	无	有，左卵巢旁，量30ml，性状血性			10	7	17	G-MOPS	G-IVF	G-1	G-IVF	16	VITROLIFE	新鲜	手淫	4	10	淡黄	2.8	72	9	39	5	47	82	密度梯度离心法	Isolate	1.5	1	1
27	初婚	无业	28	初婚	无业	1	短效长方案	IVF	原发性不孕	女方-盆腔及输卵管因素	1 双侧输卵管梗阻 2 双侧输卵管介入再造术后	17	10	1	4	0	0	0	无	无	无			7	11	18	FB	GB	CM	FM	20	CO	新鲜	手淫	3	10	淡黄	1.8	82	32	26	5	37	82	密度梯度离心法	Isolate	1.5	1	1
31	初婚	无业	36	初婚	职员	1	短效长方案	IVF	继发性不孕	不明原因	不明原因不孕 人工授精助孕术后（三次）	20	10	1	2	5	5	0	无	无	有，子宫直肠窝 27ml,性状为血性			9	8	17	G-MOPS	G-MOPSPLUS	G-1	G-IVF	15	CO	新鲜	手淫	4	10	淡黄	1.5	188	14	23	3	60	82	密度梯度离心法	Isolate	1.5	1	1
33	初婚	农民	32	初婚	农民	1	长效长方案	IVF	原发性不孕	女方-盆腔及输卵管因素		2625	10	150	2	1125	10	2				10	4	10	4	14	G-MOPS	K-SIGB-50	K-SICM	K-SIFM	16	vitrolife	新鲜	手淫	4	30	淡黄	2.5	55	6	42	2	50	82	密度梯度离心法	Isolate	1	1	1
29	初婚	护士	30	初婚	工人	1	短效长方案	IVF	继发性不孕	女方-盆腔及输卵管因素		26	10	2	3	0	0	0	无	无	无	7	16	4	9	13	G-MOPS	G-MOPS+HSA	G-1	G-IVF	16	vitrolife	新鲜	手淫	5	10	淡黄	3	96	11	54	8	27	82	密度梯度离心法	Isolate	1.4	1	1
32	初婚	工人	33	初婚	工人	1	COH周期	IVF	原发性不孕	女方-盆腔及输卵管因素	双侧输卵管伞端粘连 双侧输卵管造口术后 盆腔粘连分离术后	26	11	3	6	0	0	0	无	无	有，子宫直肠窝 18 ml,性状淡血性			8	5	13	FB	G-MOPS plus	CM	G-IVF	18	CO	新鲜	手淫	5	20	淡黄	3.1	88	5	32	18	45	82	密度梯度离心法	Isolate	1.5	1	1
34	初婚	自由职业	37	初婚	自由职业	1	拮抗剂方案	IVF	继发性不孕	女方-盆腔及输卵管因素		2025	9	225	2	375	5	2	无	无	无	3	1	3	1	4	K-SIFB	sigb	K-SICM	K-SIFM	17	sico	新鲜	手淫	5	10	淡黄	3	179	23	32	10	35	82	上游	Isolate
29	初婚	无业	31	初婚	个体	2	短效长方案	IVF	继发性不孕	女方-盆腔及输卵管因素	1 双侧输卵管梗阻 2 双侧输卵管复通术后 3 双侧输卵管切除术后 4 男性弱精子症	17	9	2	6	0	0	0	无	无	有，子宫直肠窝 30ml,性状为血性			9	5	14	G-MOPS	G-Mops Plus	G-1	G-IVF	16	VITROLIFE	新鲜	手淫	3	26	淡黄	1.5	200	1	24	6	69	82	密度梯度离心法	Isolate	0.8	1	1
23	初婚	无业	27	初婚	司机	1	短效长方案	IVF	原发性不孕	女方-盆腔及输卵管因素	1 双侧输卵管梗阻 2 双侧输卵管介入再造术后 3 男性弱精子症	19	9	2	4	3	3	0	无	无	无			4	4	8	G-MOPS	G-MOPSPLUS	G-1	G-IVF	15	CO	新鲜	手淫	5	10	淡黄	3.8	120	12	36	32	20	82	密度梯度离心法	Isolate	0.8	1	1
25	初婚	自由职业	24	初婚	工人	1	短效长方案	IVF	原发性不孕	女方-盆腔及输卵管因素		15	10	1	4	0	0	0	无	无	有，子宫直肠窝 5 ml,性状为血性			8	4	12	K-SIFB	sigb	K-SICM	K-SIFM	18	vitrolife	新鲜	手淫	3	10	淡黄	4.8	95	7	40	3	50	82	密度梯度离心法	Isolate	1.5	1	1
25	初婚	职员	30	初婚	职员	1	COH周期	IVF	继发性不孕	女方-盆腔及输卵管因素	双侧输卵管不全梗阻	16	8	2	2	3	3	0	无	无	有，子宫直肠窝14 ml,性状淡血性			4	4	8	G-MOPS	GB	G-1	G-IVF	18	CO	新鲜	手淫	5	15	淡黄	3.8	98	3	33	16	48	82	密度梯度离心法	Isolate	1	1	1
34	初婚	公务员	37	初婚	公务员	1	短效长方案	IVF	继发性不孕	女方-盆腔及输卵管因素		1700	8	150	2	600	8	2	无	无	无			8	8	16	K-SIFB	G-MOPS+HSA	K-SICM	K-SIFM	过夜	vitrolife	新鲜	手淫	3	20	淡黄	2.3	120	34	26	10	30	82	密度梯度离心法	Isolate	1.5	1	1
36	初婚	职员	37	初婚	职员	1	短效长方案	IVF	继发性不孕	女方-盆腔及输卵管因素	1 双侧输卵管梗阻 2 双侧输卵管介入疏通术后	17	11	2	2	0	0	0	无	无	有，右侧卵巢旁。量20ml，性状淡血性			11	7	18	FB	G-MOPS plus	CM	G-IVF	15	CO	新鲜	手淫	5	15	淡黄	3	79	14	44	4	38	82	密度梯度离心法	Isolate	1.4	1	1
31	初婚	会计	31	初婚	教师	1	短效长方案	IVF	继发性不孕	女方-盆腔及输卵管因素		1350	9	150	2	0	0	2	无	无	有，子宫直肠窝5ml,性状为血性	6	11	6	6	12	G-MOPS	G-Mops+HSA	K-SICM	K-SIFM	16	vitrolife	新鲜	手淫	5		淡黄	1.8	230	6	37	20	37	82	上游	Isolate	1	1	1
32	初婚	无业	27	初婚	军人	1	短效长方案	IVF	继发性不孕	女方-盆腔及输卵管因素		17	8	3	5	0	0	0	无	无	无			7	5	12	G-MOPS	sigb	K-SICM	K-SIFM	16	vitrolife	新鲜	手淫	3	10	淡黄	2.7	44	2	35	16	47	82	密度梯度离心法	Isolate	1.5	1	1
31	初婚	职员	33	初婚	测绘员	1	短效长方案	IVF	原发性不孕	女方-盆腔及输卵管因素	1 双侧输卵管不全梗阻	35	13	1	5	6	6	0	无	无	无			8	10	18	G-MOPS	G-MOPSPLUS	G-1	G-IVF	19	CO	新鲜	手淫	4	10	淡黄	2.8	215	23	35	7	35	82	密度梯度离心法	Isolate	1.5	1	1
32	再婚	无业	27	再婚	无业	1	短效长方案	IVF	原发性不孕	女方-盆腔及输卵管因素	双侧输卵管梗阻 盆腔粘连松解术后	21	10	3	7	1	1	0	无	无	无			7	8	15	FB	GB	CM	FM	18	CO	新鲜	手淫	3	10	淡黄	1.8	110	3	49	10	38	82	密度梯度离心法	Isolate	1.5	1	1
37	初婚	个体	37	初婚	个体	2	拮抗剂方案	IVF	继发性不孕	女方-盆腔及输卵管因素	盆腔粘连 人工授精助孕术后(五次）	42	12	2	3	4	4	0	无	无	有，子宫直肠窝20ml,性状淡血性			4	2	6	FB	GB	CM	FM	18	CO	新鲜	手淫	5	10	淡黄	2	213	20	22	3	55	82	密度梯度离心法	Isolate	1	1	1
32	初婚	无业	37	初婚	无业	1	短效长方案	IVF	原发性不孕	女方-盆腔及输卵管因素	双侧输卵管梗阻 双侧输卵管介入术后	41	10	2	3	17	10	0	无	无	有，子宫直肠窝29ml,性状为血性			2	4	6	G-MOPS	GB	G-1	G-IVF	18	CO	新鲜	手淫	4	10	淡黄	3	90	3	31	19	47	82	密度梯度离心法	Isolate	1.5	1	1
25	初婚	司机	29	初婚	教师	1	长效长方案	IVF	继发性不孕	女方-盆腔及输卵管因素		1800	11	100	2	0	0	2	无	无	有，子宫直肠窝23ml,性状血性	16	7	11	10	21	K-SIFB	mHTF+10%HSA	K-SICM	K-SIFM	12	vitrolife	新鲜	手淫	5	12	淡黄	2.4	103	20	50	3	27	81	密度梯度离心	Isolate	1.4	1	1
25	初婚	职员	26	初婚	个体	1	短效长方案	IVF	原发性不孕	女方-盆腔及输卵管因素		1700	8	150	2	600	8	2	无	无	有，子宫直肠窝 ml,性状为淡粉色	13	9	13	9	22	G-MOPS	G-mops+HSA	G-IVF	G-IVF	16	Vitrolife	新鲜	手淫	5	10	淡黄	2.8	246.00	14	60	6	20	81	上游法	Isolate	1	1	1
21	初婚	无业	26	初婚	无业	1	长方案	IVF	原发性不孕	女方-盆腔及输卵管因素		1700	11	100	2	0	0	2	无	无	有，子宫直肠窝60ml,性状为血性	14	11	12	9	21	G-MOPS	G-MOPS+HSA	K-SICM	K-SIFM	17	sico	新鲜	手淫	4	10	淡黄	1.8	157	20	53	5	17	81	密度梯度离心法	Isolate	1.5	1	1
37	初婚	医生	37	初婚	医生	1	COH周期	IVF	继发性不孕	女方-盆腔及输卵管因素	1 左侧输卵管不全梗阻 2 男性弱精子症	31	10	3	2	7	7	0	无	无	无			2	5	7	FB	GB	CM	FM	18	CO	新鲜	手淫	5	10	淡黄	2.1	170	15	37	12	36	81	密度梯度离心法	Isolate	0.8	1	1
28	初婚	无业	35	初婚	工人	1	短效长方案	IVF	原发性不孕	女方-盆腔及输卵管因素		34	11	2	3	0	0	0	无	无	无			6	2	8	G-MOPS	G-IVF	G-1	G-IVF	15	VITROLIFE	新鲜	手淫	15	30	淡黄	3	127	17	39	7	37	81	密度梯度离心法	Isolate	1	1	1
25	初婚	职员	28	初婚	个体	1	短效长方案	IVF	原发性不孕	女方-盆腔及输卵管因素	双侧输卵管梗阻 盆腔粘连	17	9	2	4	5	5	0	无	无	有，子宫直肠窝20 ml,性状淡血性			10	3	13	G-MOPS	GB	G-1	G-IVF	16	CO	新鲜	手淫	3	10	淡黄	1.9	90	10	40	20	30	81	密度梯度离心法	Isolate	1.5	1	1
25	再婚	无业	29	初婚	无业	1	短效长方案	IVF	继发性不孕	女方-盆腔及输卵管因素	输卵管因素 右侧输卵管切除术后	21	11	1	6	8	8	0	无	无	有，子宫直肠窝 20 ml,性状为血性			3	6	9	FB	GB	CM	FM	17	CO	新鲜	手淫	4	10	淡黄	2	69	10	31	6	53	81	密度梯度离心法	Isolate	1.5	1	1
31	初婚	技术员	32	初婚	程序员	1	短效长方案	IVF	继发性不孕	女方-盆腔及输卵管因素		23	10	2	5	0	0	0	无	无	有，子宫直肠窝 35 ml,性状淡血水样			11	4	15	FB	GB	K-SICM	K-SIFM	15	vitrolife	新鲜	手淫	3	15	淡黄	5.2	85	2	48	25	25	81	密度梯度离心法	Isolate	1.5	1	1
33	初婚	工人	34	初婚	警察	2	短效长方案	IVF	原发性不孕	女方-盆腔及输卵管因素		20	10	2	5	0	0	0	无	无	无			8	5	13	G-MOPS	G-IVF	G-1	G-IVF	16	VITROLIFE	新鲜	手淫	3	20	淡黄	3.8	52	12	49	3	36	81	密度梯度离心法	Isolate	1.5	1	1
31	初婚	无业	31	初婚	职员	1	短效长方案	IVF	继发性不孕	女方-盆腔及输卵管因素		68	14	2	5	28	11	0	无	无	有，子宫直肠窝 13 ml,性状为血性	14	5	10	4	14	K-SIFB	sigb	K-SICM	K-SIFM	17	sico	新鲜	手淫	5	30	淡黄	2	121	29	44	0	27	81	密度梯度离心法	Isolate	1.5	1	1
27	初婚	农民	27	初婚	无业	1	短效长+思则凯	IVF	继发性不孕	女方-盆腔及输卵管因素		54	13	2	3	17	9	0	无	无	无			6	8	14	G-MOPS	G-IVF	G-1	G-IVF	17	VITROLIFE	新鲜	手淫	3	15	淡黄	2.3	150	1	34	12	53	81	密度梯度离心法	Isolate	1.5	1	1
36	初婚	职员	35	初婚	干部	1	短效长方案	IVF	继发性不孕	女方-盆腔及输卵管因素	1 右侧输卵管不全梗阻 2 左侧输卵管妊娠清胚造口术后 3 双侧输卵管介入再造术后	34	11	2	4	3	3	0	无	无	有，子宫直肠窝 30 ml,性状为血性			13	6	19	G-MOPS	G-MOPSPLUS	G-1	G-IVF	19	CO	新鲜	手淫	4	10	淡黄	1.5	120	21	23	2	54	81	密度梯度离心法	Isolate	1.5	1	1
31	初婚	工人	33	初婚	工人	1	短效长方案	IVF	继发性不孕	女方-盆腔及输卵管因素	1 右侧输卵管梗阻伴积水	16	8	3	7	0	0	0	无	无	有， 性状陈旧性			7	6	13	G-MOPS	G-IVF	G-1	G-IVF	16	VITROLIFE	新鲜	手淫	4	10	淡黄	4.8	84	27	33	4	36	81	密度梯度离心法	Isolate	1.5	1	1
31	初婚	职员	32	初婚	职员	1	短效长方案	IVF	继发性不孕	女方-盆腔及输卵管因素	双侧输卵管梗阻 双侧输卵管疏通术后	12	8	2	2	0	0	0	无	无	有，子宫直肠窝 23 ml,性状为血性			3	13	16	G-MOPS	G-MOPSPLUS	G-1	G-IVF	15	CO	新鲜	手淫	5	10	淡黄	4.2	102	16	57	1	26	81	密度梯度离心法	Isolate	1.1	1	1
29	初婚	教师	32	初婚	教师	1	短效长方案	IVF	原发性不孕	女方-盆腔及输卵管因素	双侧输卵管梗阻伴积水 双侧输卵管近端结扎及远端造口术后 盆腔粘连分解术后	14	9	2	6	0	0	0	无	有 右侧输卵管积水5ml，性状清亮	无			12	11	23	FB	GB	CM	FM	19	CO	新鲜	手淫	5	10	淡黄	2	91	23	43	5	29	81	密度梯度离心法	Isolate	1.5	1	1
37	初婚	个体	37	初婚	工人	1	短效长方案	IVF	继发性不孕	女方-盆腔及输卵管因素	1 输卵管因素 2 右侧输卵管切除术后 3 左侧输卵管造口术后 4 右侧卵巢部分切除术后 4 男性弱精子症	20	10	2	4	0	0	0	无	有 左侧输卵管积水 35ml,性状清亮	无			5	4	9	G-MOPS	G-MOPSPLUS	G-1	G-IVF	17	CO	新鲜	手淫	3	10	淡黄	1.8	180	14	33	4	39	81	密度梯度离心法	Isolate	1.5	1	1
29	初婚	职员	29	初婚	职员	1	短效长方案	IVF	继发性不孕	女方-盆腔及输卵管因素	1 双侧输卵管切除术后 2 男性弱精子症	39	13	39	13	12	9	13	无	无	无	6	5	6	5	11	G-MOPS	G-mops+HSA	G-IVF	G-IVF	16	Vitrolife	新鲜	手淫	4	15	淡黄	2.4	117.00	5	30	8	57	81	密度梯度离心法	Isolate	1.5	1	1
27	初婚	无业	27	初婚	教师	1	短效长+思则凯	IVF	原发性不孕	女方-盆腔及输卵管因素		29	11	1	5	9	6	0	无	无	有，子宫直肠窝 5 ml,性状为血性			8	6	14	K-SIFB	sigb	K-SICM	K-SIFM	16	sico	新鲜	手淫	5	15	淡黄	2.3	200	3	30	21	46	81	密度梯度离心法	Isolate	1.3	1	1
29	初婚	无业	28	初婚	无业	1	短效长方案	IVF	继发性不孕	女方-盆腔及输卵管因素		17	8	2	5	2	2	0	无	无	有，子宫直肠窝6ml,性状淡血性			15	6	21	K-SIFB	sigb	K-SICM	K-SIFM	15	sico	新鲜	手淫	4	10	淡黄	2.7	97	11	19	8	62	81	密度梯度离心法	Isolate	1.5	1	1
27	初婚	无业	35	初婚	司机	1	短效长方案	IVF	继发性不孕	女方-盆腔及输卵管因素	1 双侧输卵管梗阻 2 双侧输卵管介入再造术后	17	10	2	4	0	0	0	无	无	无			8	10	18	G-MOPS	G-IVF	G-1	G-IVF	29	VITROLIFE	新鲜	手淫	5	10	淡黄	3.5	130	12	33	10	45	81	密度梯度离心法	Isolate	1.5	1	1
24	初婚	无业	24	初婚	个体	1	短效长方案	IVF	原发性不孕	女方-盆腔及输卵管因素	1 双侧输卵管梗阻 2 双侧输卵管介入再造术后 3 男性弱精子症	47	13	1	6	2	2	0	无	无	无			3	8	11	G-MOPS	G-Mops Plus	G-1	G-IVF	17	VITROLIFE	新鲜	手淫	4	10	淡黄	3.1	89	5	49	3	43	81	密度梯度离心法	Isolate	1.5	1	1
30	初婚	个体	30	初婚	个体	1	短效长方案	IVF	继发性不孕	女方-盆腔及输卵管因素	1 双侧输卵管不全梗阻	12	8	2	4	0	0	0	无	无	有，子宫直肠窝 14 ml,性状为血性			8	11	19	G-MOPS	G-MOPSPLUS	G-1	G-IVF	17	CO	新鲜	手淫	4	10	淡黄	4	205	34	36	2	28	81	密度梯度离心法	Isolate	1.5	1	1
31	初婚	职员	29	初婚	职员	1	短效长方案	IVF	继发性不孕	女方-盆腔及输卵管因素		17	9	2	2	0	0	0	无	无	有，子宫直肠窝 20ml,性状陈旧性			7	8	15	G-MOPS	G-IVF	G-1	G-IVF	15	VITROLIFE	新鲜	手淫	3	10	淡黄	1.9	20	9	35	1	55	81	密度梯度离心法	Isolate	1.9	1	1
31	初婚	无业	30	初婚	无业	1	拮抗剂方案	IVF	继发性不孕	女方-盆腔及输卵管因素	输卵管梗阻 单角子宫	33	11	2	2	11	8	0	无	无	无			6	4	10	G-MOPS	G-MOPSPLUS	G-1	G-IVF	17	CO	新鲜	手淫	3	10	淡黄	3.8	89	17	50	3	30	81	密度梯度离心法	Isolate	1.5	1	1
30	初婚	医生	32	初婚	职员	1	长效长方案	IVF	原发性不孕	女方-盆腔及输卵管因素		1100	9	150	2	150	2	2	无	无	无	9	8	9	8	17	G-MOPS	G-mops+HSA	K-SICM	G-IVF	17	Vitrolife	新鲜	手淫	4	10	淡黄	4.2	118.00	8	43	6	43	81	密度梯度离心法	Isolate	1.5	1	1
32			34			1	短效长方案	IVF	原发性不孕	女方-盆腔及输卵管因素	双侧输卵管不全梗阻 盆腔粘连	25	11	1	2	10	8	0	无	无	有右侧卵巢旁。量18ml性状血性			8	11	19	G-MOPS	G-MOPSPLUS	G-1	G-IVF	17	CO	新鲜	手淫	5	20	淡黄	4	116	18	34	4	44	80	密度梯度离心法	Isolate	1.4	1	1
29	初婚	职员	36	初婚	职员	1	短效长方案	IVF	原发性不孕	女方-盆腔及输卵管因素		2325	12	100	2	525	7	2	无	无	无			8	8	16	G-MOPS	G-MOPSPLUS	G-1	G-IVF	16	VITROLIFE	新鲜	手淫	3	30	淡黄	1.5	218	43	21	12	24	80	密度梯度离心法	Isolate	1.5	1	1
30	初婚	个体	28	初婚	个体	1	短效长方案	IVF	继发性不孕	女方-盆腔及输卵管因素		17	10	2	6	5	5	0	无	无	有，子宫直肠窝43ml,性状为血性			12	10	22	K-SIFB	sigb	K-SICM	K-SIFM	17	vitrolife	新鲜	手淫	5	17	淡黄	1.5	147	20	32	0	48	80	密度梯度离心法	Isolate	1.5	1	1
29	初婚	农民	33	初婚	农民	1	短效长方案	IVF	原发性不孕	女方-盆腔及输卵管因素	1 双侧输卵管梗阻 2 双侧输卵管介入再通术后	51	12	3	5	8	7	0	无	无	无			3	2	5	G-MOPS	G-IVF	G-1	G-IVF	15	VITROLIFE	新鲜	手淫	4	12	淡黄	6	135	24	40	4	32	80	密度梯度离心法	Isolate	1.5	1	1
35	初婚	美容	37	初婚	职员	1	短效长方案	IVF	继发性不孕	女方-盆腔及输卵管因素		36	11	3	3	11	7	0	无	无	无			5	8	13	G-MOPS	G-MOPS+HSA	G-1	G-IVF	16	vitrolife	新鲜	手淫	4	12	淡黄	3.2	215	20	35	3	42	80	密度梯度离心法	Isolate	1.5	1	1
33	初婚	教师	34	初婚	教师	1	短效长+思则凯	IVF	继发性不孕	女方-盆腔及输卵管因素		2300	11	150	2	225	2	2	无	无	无	13	13	7	9	16	G-MOPS	G-Mops+HSA	K-SICM	K-SIFM	16	vitrolife	新鲜	手淫	4	20	淡黄	2.3	78	3	31	11	55	80	密度梯度离心法	Isolate	0.3	1	1
28	初婚	无业	29	初婚	个体	2	短效长方案	IVF	原发性不孕	女方-盆腔及输卵管因素		27	9	2	5	7	7	0	无	无	无			5	6	11	G-MOPS	G-IVF	G-1	G-IVF	14	VITROLIFE	新鲜	手淫	3	10	淡黄	3.2	270	7	40	13	40	80	密度梯度离心法	Isolate	1	1	1
37	初婚	农民	37	初婚	工人	1	超长方案	IVF	继发性不孕	女方-盆腔及输卵管因素		5550	13	150	40	2925	13	40	无	无	无	6	5	5	5	10	G-MOPS	K-SIGB-50	K-SICM	K-SIFM	16	vitrolife	新鲜	手淫	5	12	淡黄	2.5	88	6	40	3	51	80	密度梯度离心法	Isolate	1	1	1
34	初婚	农民	37	初婚	农民	2	长方案	IVF	继发性不孕	女方-盆腔及输卵管因素		79	21	79	21	35	13	21	无	无	无	10	6	10	6	16	G-MOPS	G-mops+HSA	G-IVF	G-IVF	16	Vitrolife	新鲜	手淫	2	5	淡黄	4.5	27.00	1	21	12	66	80	密度梯度离心法	Isolate	1.5	1	1
27	初婚	农民	30	初婚	农民	1	长效长方案	IVF	继发性不孕	女方-盆腔及输卵管因素		16	9	16	9	1	1	9	无	无	无	14	4	14	4	18	G-MOPS	G-mops+HSA	G-IVF	G-IVF	16	Vitrolife	新鲜	手淫	5	25	淡黄	2.3	23.00	0	45	20	35	80	密度梯度离心法	Isolate	1.3	1	1
37	再婚	无业	37	再婚	无业	1	拮抗剂方案	IVF	继发性不孕	女方-盆腔及输卵管因素		44	12	3	2	6	4	0	无	无	有，子宫直肠窝 30 ml,性状为血性			6	3	9	K-SIFB	sigb	K-SICM	K-SIFM	15	sico	新鲜	手淫	4	10	淡黄	2.4	155	23	40	3	34	80	密度梯度离心法	Isolate	1.5	1	1
25	初婚	经理	25	初婚	经理	1	短效长+思则凯	IVF	原发性不孕	女方-盆腔及输卵管因素		2850	11	150	2	300	3	0	无	无	无			10	0	10	G-MOPS	G-IVF	G-1	G-IVF	15	VITROLIFE	新鲜	手淫	3	20	淡黄	1.5	415	6	30	13	51	80	密度梯度离心法	Isolate	0.5	1	1
33	初婚	农民	37	初婚	农民	1	短效长方案	IVF	原发性不孕	女方-盆腔及输卵管因素	1 右侧输卵管梗阻 2 左侧输卵管梗阻伴积水 3 子宫内膜息肉电切术后	15	8	2	2	2	2	0	无	有 左侧输卵管积水10 ml,性状无色清亮	无			11	10	21	G-MOPS	G-IVF	G-1	G-IVF	17	VITROLIFE	新鲜	手淫	3	20	淡黄	3.2	70	9	57	5	29	80	密度梯度离心法	Isolate	1.5	1	1
24	初婚	职员	30	初婚	司机	1	短效长方案	IVF	继发性不孕	女方-盆腔及输卵管因素	1 右侧输卵管不全梗阻 2 左侧输卵管积水伴伞端粘连 3 右侧输卵管清胚造口术后	24	12	1	5	3	3	0	无	无	有，子宫直肠窝80ml,性状为血性			7	10	17	G-MOPS	G-IVF	G-1	G-IVF	15	VITROLIFE	新鲜	手淫	4	10	淡黄	3.4	88	19	23	1	56	80	密度梯度离心法	Isolate	1.5	1	1
29	初婚	销售	30	初婚	销售	1	长效长方案	IVF	原发性不孕	女方-盆腔及输卵管因素		2300	11	150	2	0	0	2	无	无	无	8	6	8	6	14	G-MOPS	G-mops+HSA	G-IVF	G-IVF	17	Vitrolife	新鲜	手淫	4	5	淡黄	3.6	152.00	15	39	5	41	80	密度梯度离心法	Isolate	1.5	1	1
37	初婚	自由	37	初婚	个体	1	长方案	IVF	继发性不孕	女方-盆腔及输卵管因素		30	9	3	2	11	9	0	无	无	无			3	1	4	K-SIFB	K-SIGB-50	K-SICM	K-SIFM	16	K-SICO	新鲜	手淫	3	10	淡黄	2.8	125	2	23	17	58	80	密度梯度离心法	Isolate	0.8	1	1
37	初婚	农民	36	初婚	司机	1	短效长方案	IVF	原发性不孕	女方-盆腔及输卵管因素	1 左侧输卵管积水 2 男性弱精子症	18	9	2	5	4	4	0	无	无	有，子宫直肠窝 11 ml,性状为血性			15	12	27	G-MOPS	G-MOPS+HSA	G-1	G-IVF	15	VITROLIFE	新鲜	手淫	5	15	淡黄	3.5	105	5	32	17	46	80	密度梯度离心法	Isolate	1.5	1	1
28	初婚	无业	31	初婚	工人	1	短效长方案	IVF	继发性不孕	女方-盆腔及输卵管因素	双侧输卵管不全梗阻并积水 盆腔粘连松解术 双侧输卵管伞端成形术后	19	10	2	3	3	3	0	无	无	有，子宫直肠窝 135ml,性状为血性			5	8	13	G-MOPS	GB	G-1	G-IVF	20	CO	新鲜	手淫	3	10	淡黄	2.3	50	5	23	30	42	80	密度梯度离心法	Isolate	1.5	1	1
25	初婚	职员	28	初婚	职员	1	超长方案	IVF	继发性不孕	女方-盆腔及输卵管因素	1 双侧输卵管梗阻	37	12	2	4	10	7	0						6	8	14	G-MOPS	G-MOPSPLUS	G-1	G-IVF	17	CO	新鲜	手淫	4	10	淡黄	2.4	145	32	31	4	33	80	密度梯度离心法	Isolate	1.5	1	1
37	初婚	干部	37	初婚	公务员	1	拮抗剂方案	IVF	继发性不孕	女方-盆腔及输卵管因素		3075	10	225	3	1275	10	3	无	无	无			4	5	9	K-SIFB	sigb	K-SICM	K-SIFM	16	sico	新鲜	手淫	4		淡黄	2.4	55	7	48	11	34	80	密度梯度离心法	Isolate	1.2	1	1
27	初婚	教师	32	初婚	工人	1	短效长方案	IVF	原发性不孕	女方-盆腔及输卵管因素		34	10	2	4	7	7	0	无	无	无			13	7	20	K-SIFB	sigb	K-SICM	K-SIFM	17	sico	新鲜	手淫	5	18	淡黄	2.5	38	6	40	34	20	80	密度梯度离心法	Isolate	1.5	1	1
36	初婚	军人	37	初婚	军人	1	短效长方案	IVF	继发性不孕	女方-盆腔及输卵管因素	1 双侧输卵管梗阻	39	10	2	3	14	10	0	无	无	无			4	5	9	G-MOPS	G-MOPSPLUS	G-1	G-IVF	17	VITROLIFE	新鲜	手淫	5	10	淡黄	3	95	21	31	3	45	80	密度梯度离心法	Isolate	1	1	1
36	初婚	职员	37	初婚	职员	4	短效长方案	IVF	继发性不孕	女方-盆腔及输卵管因素		23	8	2	6	2	2	0	无	无	无	5	7	4	6	10	G-MOPS	G-MOPS+HSA	G-1	G-IVF	19	vitrolife	新鲜	手淫	3	18	淡黄	3.8	203	3	38	16	43	80	密度梯度离心法	Isolate	0.7	1	1
26	初婚	经商	32	初婚	经商	1	短效长方案	IVF	原发性不孕	女方-盆腔及输卵管因素	1 右侧输卵管积水并粘连 2 盆腔粘连	31	10	2	5	0	0	0	无	无	有，子宫直肠窝12ml,性状为血性			6	5	11	G-MOPS	G-Mops Plus	G-1	G-IVF	17	VITROLIFE	新鲜	手淫	4	10	淡黄	2	50	7	49	5	39	80	密度梯度离心法	Isolate	1.5	1	1
36	初婚	农民	37	初婚	农民	2	短效长方案	IVF	继发性不孕	女方-盆腔及输卵管因素	双侧输卵管梗阻	22	9	2	4	6	6	0	无	无	有，子宫直肠窝 16ml,性状陈旧性			5	9	14	G-MOPS	G-MOPSPLUS	G-1	G-IVF	15	CO	新鲜	手淫	5	30	淡黄	5.2	180	17	32	0	51	80	密度梯度离心法	Isolate	1.5	1	1
30	初婚	个体	33	初婚	职员	1	短效长方案	IVF	原发性不孕	女方-盆腔及输卵管因素	1 双侧输卵管梗阻 2 男性弱精子症	33	11	3	2	2	2	0	无	无	无			4	9	13	G-MOPS	G-MOPSPLUS	G-1	G-IVF	17	CO	新鲜	手淫	5	20	淡黄	3.8	95	12	38	15	35	80	密度梯度离心法	Isolate	1.5	1	1
37	初婚	个体	37	初婚	公务员	1	短效长方案	IVF	原发性不孕	不明原因	不明原因不孕 人工授精助孕术后(三次）	46	12	2	6	12	8	0	无	无	有右侧卵巢旁。量9ml。性状血性			6	10	16	G-MOPS	GB	G-1	G-IVF	15	CO	新鲜	手淫	3	10	淡黄	3	90	9	37	18	36	80	密度梯度离心法	Isolate	1.8	1	1
23	初婚	农民	23	初婚	司机	1	拮抗剂方案	IVF	原发性不孕	女方-盆腔及输卵管因素	1 输卵管因素 2 双侧输卵管积水 3 双侧输卵管切除术后 4 双侧输卵管结核	54	12	3	3	2	1	0	无	无	有，子宫直肠窝 25 ml,性状淡血性			5	7	12	G-MOPS	G-IVF	G-1	G-IVF	18	VITROLIFE	新鲜	手淫	5	10	淡黄	3	120	16	37	8	39	80	密度梯度离心法	Isolate	1.4	1	1
32	初婚	干部	36	初婚	干部	1	短效长方案	IVF	继发性不孕	原因不明		2225	9	150	2	525	7	2	无	无	无	11	21	10	20	30	G-MOPS	G-Mops+HSA	G-1	G-IVF		vitrolife	新鲜	手淫	4	15	淡黄	3	135	20	45	10	25	80	密度梯度离心法	Isolate	1	1	1
33	初婚	职员	35	初婚	自由	1	短效长方案	IVF	继发性不孕	女方-盆腔及输卵管因素	1 双侧输卵管梗阻 2 子宫内膜息肉点切术后	8	8	1	4	0	0	0	无	无	无			9	12	21	K-SIFB	sigb	K-SICM	K-SIFM	16	sico	新鲜	手淫	3	10	淡黄	3.3	30	7	44	1	48	80	密度梯度离心法	Isolate	2	1	1
37	初婚	个体	37	初婚	个体	1	短效长方案	IVF	继发性不孕	女方-盆腔及输卵管因素		1950	8	150	3	750	8	3	无	无	无	6	11	3	6	9	G-MOPS	G-MOPS+HSA	K-SICM	K-SIFM	15	vitrolife	新鲜	手淫	5	20	淡黄		72	1	45	14	40	80	密度梯度离心	Isolate	1	1	1
26	初婚	个体	31	初婚	个体	1	短效长方案	IVF	继发性不孕	女方-盆腔及输卵管因素	1 输卵管因素 2 双侧输卵管切除术后	32	11	2	7	1	1	0	无	无	有，子宫直肠窝 25 ml,性状为血性			8	8	16	G-MOPS	G-Mops Plus	G-1	G-IVF	19	VITROLIFE	新鲜	手淫	4	15	淡黄	2	70	7	70	3	20	80	密度梯度离心法	Isolate	1.5	1	1
27	初婚	无业	29	初婚	职员	1	COH周期	IVF	原发性不孕	女方-盆腔及输卵管因素	右侧输卵管梗阻 人工授精助孕术后	22	11	1	8	0	0	0	无	无	有位置直肠窝，量9m性状血性			7	13	20	FB	G-MOPS plus	CM	G-IVF	17	CO	新鲜	手淫	5	15	淡黄	3.3	92	12	33	23	32	80	密度梯度离心法	Isolate	1.1	1	1
36	初婚	营业员	37	初婚	司机	2	短效长方案	IVF	继发性不孕	女方-盆腔及输卵管因素		2775	9	150	2	1050	9	2	无	无	无	2	4	1	4	5	G-MOPS	K-SIGB-50	K-SICM	K-SIFM	17	vitrolife	新鲜	手淫	5	10	淡黄	3.2	216	8	48	4	40	80	密度梯度离心法	Isolate	1	1	1
37	初婚	会计	37	初婚	工程师	1	短效长方案	IVF	继发性不孕	女方-盆腔及输卵管因素	双侧输卵管不全梗阻 男性弱精子症	20	10	3	5	0	0	0	无	无	有，位置左侧卵巢旁、量42ml。性状血性			7	3	10	FB	GB	CM	FM	18	CO	新鲜	手淫	4	10	淡黄	3.2	102	21	32	18	29	80	密度梯度离心法	Isolate	1.5	1	1
25	初婚	无业	36	初婚	公务员	1	短效长方案	IVF	继发性不孕	女方-盆腔及输卵管因素		16	9	2	6	0	0	0	无	无	无			7	8	15	K-SIFB	sigb	K-SICM	K-SIFM	17	sico	新鲜	手淫	3	15	淡黄	2	120	2	39	21	38	80	密度梯度离心法	Isolate	1	1	1
34	初婚	教师	37	初婚	教师	1	短效长+思则凯	IVF	继发性不孕	女方-盆腔及输卵管因素		2425	11	150	2	375	3	2	无	无	无			8	7	15	K-SIFB	sigb	K-SICM	K-SIFM	14	VITROLIFE	新鲜	手淫	3	10	淡黄	2	87	10	51	4	35	79	上游	Isolate
29	初婚	教师	31	初婚	职员	1	短效长+思则凯	IVF	原发性不孕	女方-盆腔及输卵管因素		64	14	3	4	14	6	0	无	无	有，子宫直肠窝15ml,性状淡血水性			9	5	14	K-SIFB	K-SIGB-50	K-SICM	K-SIFM	18	vitrolife	新鲜	手淫	3	12	淡黄	6	105	16	40	6	38	79	密度梯度离心法	Isolate	1.5	1	1
28	初婚	农民	24	初婚	农民	1	长方案	IVF	继发性不孕	女方-盆腔及输卵管因素		3525	12	150	2	825	6	2	无	无	有，子宫直肠窝25ml,性状为血性	10	8	5	6	11	G-MOPS	G-GAMETE	G-1	G-IVF	16	vitrolife	新鲜	手淫	3		淡黄	1.5	74	2	35	33	30	79	密度梯度离心法	Isolate	1.5	1	1
31	初婚	无业	34	初婚	个体	1	长效长方案	IVF	原发性不孕	女方-盆腔及输卵管因素		42	9	42	9	35	9	0	无	无	无			1	4	5	K-SIFB	sigb	K-SICM	K-SIFM	17	sico	新鲜	手淫	5	10	淡黄	3	108	16	44	8	32	79	密度梯度离心法	Isolate	1.2	1	1
25	初婚	文员	25	初婚	自由职业	1	长效长方案	IVF	继发性不孕	女方-盆腔及输卵管因素		2100	12	100	2	0	0	2	无	无	无	22	20	15	11	26	G-MOPS	K-SIGB-50	K-SICM	K-SIFM	17	vitrolife	新鲜	手淫	15		淡黄	1.5	135	1	40	27	32	79	密度梯度离心	Isolate	1	1	1
35	初婚	教师	36	初婚	工程师	1	长效长+思则凯	IVF	继发性不孕	女方-盆腔及输卵管因素		1725	8	150	2	300	4	2	无	无	无			3	0	3	K-SIFB	sigb	K-SICM	K-SIFM	12	VITROLIFE	新鲜	手淫	5	20	淡黄	5.1	290	2	28	25	45	79	密度梯度离心法	Isolate	1	1	1
30	初婚	职员	30	初婚	工程师	1	短效长方案	IVF	原发性不孕	女方-盆腔及输卵管因素	输卵管因素 左侧输卵管伞端造口术后 右侧输卵管疏通术后 左侧输卵管介入再通术后	30	11	2	2	5	5	0	无	无	有，子宫直肠窝 25 ml,性状为血性			8	10	18	G-MOPS	G-MOPSPLUS	G-1	G-IVF	18	CO	新鲜	手淫	5	10	淡黄	3	201	18	37	4	41	79	密度梯度离心法	Isolate	1.5	1	1
27	初婚	无业	34	初婚	司机	1	短效长方案	IVF	继发性不孕	女方-盆腔及输卵管因素	1 输卵管因素 2 双侧输卵管切除术后	19	9	3	4	5	5	0						2	7	9	G-MOPS	G-MOPSPLUS	G-1	G-IVF	16	CO	新鲜	手淫	4	10	淡黄	3.1	125	10	42	8	40	79	密度梯度离心法	Isolate	1.5	1	1
31	初婚	农民	30	初婚	农民	1	短效长方案	IVF	原发性不孕	女方-盆腔及输卵管因素		1725	8	225	5	450	5	5	无	无	无	6	7	5	7	12	G-MOPS	G-Mops+HSA	K-SICM	K-SIFM	13	vitrolife	新鲜	手淫	4	10	淡黄	5	57	6	58	8	28	79	密度梯度离心法	Isolate	1.5	1	1
31	初婚	农民	36	初婚	农民	1	短效长方案	IVF	继发性不孕	女方-盆腔及输卵管因素		19	9	2	4	0	0	0	无	无	有，子宫直肠窝 60 ml,性状为血性			9	7	16	K-SIFB	sigb	K-SICM	K-SIFM	16	vitrolife	新鲜	手淫	5	10	淡黄	3.6	125	18	35	4	43	79	密度梯度离心法	Isolate	1.5	1	1
29	初婚	无业	30	初婚	无业	1	短效长方案	IVF	原发性不孕	女方-盆腔及输卵管因素		24	9	2	5	7	4	0	无	无	无			12	14	26	K-SIFB	sigb	K-SICM	K-SIFM	13	sico	新鲜	手淫	4	20	淡黄	6.2	105	12	45	5	38	79	密度梯度离心法	Isolate	1	1	1
33	初婚	无业	30	初婚	个体	1	短效长方案	IVF	继发性不孕	女方-盆腔及输卵管因素	1 双侧输卵管结扎术后	18	8	2	2	3	3	0	无	无	有，子宫直肠窝 10 ml,性状为陈旧性			3	6	9	G-MOPS	G-IVF	G-1	G-IVF	15	VITROLIFE	新鲜	手淫	3	15	淡黄	2.1	17	2	45	15	38	79	密度梯度离心法	Isolate	1.5	1	1
27	初婚	无业	30	初婚	教师	1	短效长方案	IVF	继发性不孕	女方-盆腔及输卵管因素	1 双侧输卵管梗阻 2 盆腔粘连	18	8	2	4	3	3	0	无	有 左侧输卵管积水 25ml,性状陈旧性淡血性				5	2	7	G-MOPS	G-MOPSPLUS	G-1	G-IVF	14	CO	新鲜	手淫	3	10	淡黄	2.7	70	10	62	5	23	79	密度梯度离心法	Isolate	1.5	1	1
31	初婚	会计	34	初婚	工程师	2	短效长方案	IVF	继发性不孕	女方-盆腔及输卵管因素		19	9	2	6	0	0	0	无	无	无	12	13	7	8	15	G-MOPS	G-MOPS+HSA	G-1	G-IVF	16	vitrolife	新鲜	手淫	5	10	淡黄	3	56	0	55	10	35	79	密度梯度离心法	Isolate	1.5	1	1
26	初婚	无业	27	初婚	职员	1	超长方案	IVF	原发性不孕	女方-盆腔及输卵管因素	双侧输卵管梗阻	20	10	2	2	0	0	0	无	无	无			6	6	12	FB	GB	CM	FM	16	CO	新鲜	手淫	5	10	淡黄	2.1	92	9	42	13	36	79	密度梯度离心法	Isolate	1	1	1
24	初婚	教师	23	初婚	司机	1	短效长方案	IVF	原发性不孕	女方-盆腔及输卵管因素		1425	8	150	2	225	3	2	无	无	有，子宫直肠窝35ml,性状淡黄色清亮	9	11	9	11	20	G-MOPS	G-Mops+HSA	K-SICM	K-SIFM	15	vitrolife	新鲜	手淫	4	20	淡黄	2.8	63	11	50	6	34	78	密度梯度离心法	Isolate	1.5	1	1
31	初婚	无业	28	初婚	工人	1	短效长+思则凯	IVF	原发性不孕	女方-盆腔及输卵管因素		3900	13	150	4	900	8	4						8	6	14	G-MOPS	G-MOPSPLUS	G-1	G-IVF	14	VITROLIFE	新鲜	手淫	3	10	淡黄	3	65	9	36	6	49	78	上游	Isolate
32	初婚	军人	31	初婚	职员	1	短效长方案	IVF	原发性不孕	女方-盆腔及输卵管因素		1700	10	150	2	0	0	2	无	无	无	12	12	9	7	16	G-MOPS	G-GAMETE	G-1	G-IVF	16	VITROLIFE	新鲜	手淫	4	10	淡黄	1.8	125	17	46	5	32	78	密度梯度离心法	Isolate	1.5	1	1
32	初婚	种菜	35	初婚	个体	2	长效长方案	IVF	原发性不孕	女方-盆腔及输卵管因素		1500	9	150	2	0	0	2	无	无	无			6	10	16	K-SIFB	mHTF+10%HSA	K-SICM	K-SIFM	15	vitrolife	新鲜	手淫	4	10	淡黄	2.8	165	15	51	3	31	78	密度梯度离心	Isolate	1	1	1
33	初婚	职员	36	初婚	公务员	1	短效长方案	IVF	继发性不孕	女方-盆腔及输卵管因素	1 男性弱精子症 2 人工授精助孕术后（二次）	15	10	1	3	0	0	0	无	无	无			5	7	12	FB	GB	CM	FM	18	CO	新鲜	手淫	5	10	淡黄	4	98	14	23	2	61	78	密度梯度离心法	Isolate	1.4	1	1
33	初婚	公务员	36	初婚	个体	1	短效长方案	IVF	继发性不孕	女方-盆腔及输卵管因素		3900	12	150	2	1350	12	2	无	无	无	5	2	5	2	7	G-MOPS	K-SIGB-50	K-SICM	K-SIFM	15	vitrolife	新鲜	手淫	5		淡黄	4.2	110	10	31	2	57	78	密度梯度离心法	Isolate	1	1	1
36	初婚	无业	37	初婚	医生	1	短效长方案	IVF	原发性不孕	女方-盆腔及输卵管因素		1025	8	225	3	0	0	3	无	无	无	6	7	6	7	13	G-MOPS	G-GAMETE	G-IVF	G-IVF	16	Vitrolife	新鲜	手淫	4	10	淡黄	1.6	271.00	20	60	11	9	78	上游法	Isolate	1	1	1
29	初婚	无业	28	初婚	无业	1	短效长+思则凯	IVF	原发性不孕	女方-盆腔及输卵管因素		35	10	3	7	10	6	0	无	无	无			6	6	12	G-MOPS	G-MOPS+HSA	G-1	K-SIFM	16	vitrolife	新鲜	手淫	6	20	淡黄	3.2	520	8	32	16	44	78	密度梯度离心法	Isolate	1	1	1
26	初婚	无业	34	初婚	职员	1	短效长方案	IVF	继发性不孕	女方-盆腔及输卵管因素		15	10	1	5	0	0	0	无	无	无	13	7	7	5	12	K-SIFB	sigb	K-SICM	K-SIFM	17	sico	新鲜	手淫	5	30	淡黄	2.5	163	12	39	2	47	78	密度梯度离心法	Isolate	0.5	1	1
33	初婚	无业	35	初婚	职员	1	拮抗剂方案	IVF	继发性不孕	女方-盆腔及输卵管因素		23	9	3	3	5	5	0	无	有 左侧输卵管积水390 ml,性状深茶色	无			3	3	6	G-MOPS	G-IVF	G-1	G-IVF	15	VITROLIFE	新鲜	手淫	3	12	淡黄	2.4	200	6	36	5	53	78	密度梯度离心法	Isolate	1.4	1	1
30	初婚	文员	30	初婚	文员	1	短效长方案	IVF	原发性不孕	女方-盆腔及输卵管因素	1 排卵障碍	36	12	2	5	8	8	0	无	无	无			6	6	12	G-MOPS	G-Mops Plus	G-1	G-IVF	16	VITROLIFE	新鲜	手淫	4	10	淡黄	2	99	8	39	5	48	78	密度梯度离心法	Isolate	1.5	1	1
27			28			1	短效长方案	IVF	继发性不孕	女方-盆腔及输卵管因素		30	12	1	6	7	7	0	无	无	无			14	6	20	G-MOPS	sigb	K-SICM	K-SIFM	17	vitrolife	新鲜	手淫	3	10	淡黄	4.8	78	6	54	5	35	78	密度梯度离心法	Isolate	1.5	1	1
32	初婚	无业	34	初婚	个体	1	短效长方案	IVF	继发性不孕	女方-盆腔及输卵管因素	双侧输卵管结扎术后	10	8	1	6	1	2	0	无	无	有，子宫直肠窝 16 ml,性状为血性			6	7	13	FB	GB	CM	FM	17	CO	新鲜	手淫	3	30	淡黄	3.2	38	15	37	20	28	78	密度梯度离心法	Isolate	1.5	1	1
34	初婚	会计	35	初婚	职员	1	GnRH拮抗剂	IVF	继发性不孕	女方-盆腔及输卵管因素		28	10	28	10	8	6	10	无	无	无	2	2	2	2	4	mHTF	MHTF+10%HS	G-IVF	SIFM	16	Vitrolife	新鲜	手淫	4	5	淡黄	5	53.00	15	53	3	29	78	上游法	Isolate		1.5	1.5
27	初婚	无业	31	初婚	警察	1	长方案	IVF	原发性不孕	女方-盆腔及输卵管因素		32	11	32	11	1	1	11	无	无	有	5	10	5	10	15	G-MOPS	G-mops+HSA	G-IVF	G-IVF	17	Vitrolife	新鲜	手淫	3	10	淡黄	3.4	79.00	10	43	8	39	77	上游法	Isolate		1.5	1.5
27	初婚	服务业	33	初婚	司机	1	短效长方案	IVF	继发性不孕	女方-盆腔及输卵管因素		72	14	3	4	29	11	0	无	无	有，子宫直肠窝 20 ml,性状为血性	11	3	9	3	12	G-MOPS	G-IVF	G-1	G-IVF	16	VITROLIFE	新鲜	手淫	4	12	淡黄	4.2	185	6	44	7	43	77	密度梯度离心法	Isolate	1.5	1	1
27	初婚	自由职业	28	初婚	医疗	1	长效长方案	IVF	继发性不孕	女方-盆腔及输卵管因素		1875	10	150	2	450	6	2	无	无	无	10	4	10	4	14	G-MOPS	G-mops+HSA	G-IVF	G-IVF	18	Vitrolife	新鲜	手淫	4	20	淡黄	2.6	207.00	15	49	2	34	77	密度梯度离心法	Isolate	1.5	1	1
33	初婚	无业	33	初婚		2	短效长方案	IVF	继发性不孕	女方-盆腔及输卵管因素		36	11	3	4	0	0	0	无	无	有，子宫直肠窝50ml,性状为血性			2	9	11	G-MOPS	G-IVF	G-1	G-IVF	15	VITROLIFE	新鲜	手淫	3	10	淡黄	2.9	89	22	52	0	26	77	密度梯度离心法	Isolate	1.5	1	1
31	初婚	职员	32	初婚	职员	1	短效长方案	IVF	原发性不孕	不明原因	1 不明原因不孕 2 人工授精助孕术后 3 垂体微腺瘤	18	11	1	7	0	0	0		无	有，子宫直肠窝 7ml,性状为血性			10	11	21	G-MOPS	G-MOPSPLUS	G-1	G-IVF	20	CO	新鲜	手淫	3	15	淡黄	5.3	170	25	30	28	17	77	密度梯度离心法	Isolate	1.5	1	1
31			31					IVF	原发性不孕	女方-盆腔及输卵管因素		1725	10	225	2	0	0	2	无	无	有，子宫直肠窝 60 ml,性状为血性	5	9	4	7	11	G-MOPS	G-MOPSPLUS	G-1	G-IVF	19	sico	新鲜	手淫	4	10	淡黄	4.5	135	11	50	7	32	77	密度梯度离心法	Isolate	1.5	1	1
31	初婚	农民	31	初婚	农民	1	长方案	IVF	继发性不孕	女方-盆腔及输卵管因素		2300	10	225	2	75	1	2	无	无	无			7	1	8	G-MOPS	G-MOPS+HSA	G-1	G-IVF	17	vitrolife	新鲜	手淫	5	10	淡黄	1.5	135	9	47	6	38	77	密度梯度离心法	Isolate	1.5	1	1
37	初婚	干部	37	初婚	干部	1	短效长方案	IVF	继发性不孕	女方-盆腔及输卵管因素		30	10	3	5	0	0	0	无	无	无	5	2	5	2	7	K-SIFB	sigb	K-SICM	K-SIFM	18	sico	新鲜	手淫	3	12	淡黄	2	135	15	45	3	37	77	密度梯度离心法	Isolate	1.5	1	1
25	初婚	无业	25	初婚	无业	1	短效长+思则凯	IVF	原发性不孕	女方-盆腔及输卵管因素		18	9	1	4	6	6	4	无	无	无	17	22	13	9	22	G-MOPS	G-MOPS+HSA	G-1	G-IVF	17	vitrolife	新鲜	手淫	5	10	淡黄	3	65	13	50	5	32	77	密度梯度离心法	Isolate	1	1	1
25	初婚	工人	25	初婚	工人	2	长效长方案	IVF	原发性不孕	女方-盆腔及输卵管因素		1400	10	100	2	0	0	2	无	无	无	13	20	10	14	24	K-SIFB	mHTF+10%HSA	K-SICM	K-SIFM	15	vitrolife	新鲜	手淫	5	12	淡黄	4	153	2	38	13	47	77	密度梯度离心	Isolate	1.4	1	1
35	初婚	职员	37	初婚	职员	1	短效长方案	IVF	继发性不孕	女方-盆腔及输卵管因素		12	8	2	5	0	0	0	无	无	无			8	10	18	G-MOPS	sigb	K-SICM	K-SIFM	6	vitrolife	新鲜	手淫	3	10	淡黄	3.8	185	2	31	25	42	77	密度梯度离心法	Isolate	1	1	1
27	初婚	职员	33	初婚	厨师	1	短效长方案	IVF	继发性不孕	女方-盆腔及输卵管因素		1425	9	225	2	0	0	2	无	无	有，子宫直肠窝 15 ml,性状为血性			9	5	14	G-MOPS	G-MOPSPLUS	G-1	G-IVF	16	VITROLIFE	新鲜	手淫	3	10	淡黄	2	70	10	49	11	30	77	上游	Isolate
28	初婚	教师	30	初婚	工人	1	拮抗剂方案	IVF	原发性不孕	女方-盆腔及输卵管因素		2625	9	225	2	525	5	2	无	无	无	2	4	2	3	5	G-MOPS	G-Mops+HSA	K-SICM	K-SIFM	13	vitrolife	新鲜	手淫	5	10	淡黄	2.8	50	10	56	5	29	77	密度梯度离心	Isolate	1.5	1	1
35	初婚	无业	35	初婚	自由	2	长效长方案	IVF	原发性不孕	女方-盆腔及输卵管因素		1850	10	150	2	0	0	2	无	无	有，子宫直肠窝30ml,性状为血性	10	10	10	10	20	K-SIFB	K-SIGB-50	K-SICM	K-SIFM	10	vitrolife	新鲜	手淫	3	15	淡黄	4	67	3	50	12	35	77	上游	Isolate	1	1	1
30	初婚	无业	30	初婚	职员	1	短效长方案	IVF	原发性不孕	女方-盆腔及输卵管因素		13	9	2	4	0	0	0	无	无	无			8	21	29	K-SIFB	sigb	K-SICM	K-SIFM	16	sico	新鲜	手淫	3	30	淡黄	1.6	125	17	30	13	40	77	密度梯度离心法	Isolate	0.6	1	1
26	初婚	农民	30	初婚	农民	1	长方案	IVF	继发性不孕	女方-盆腔及输卵管因素		1575	9	150	2	0	0	2	无	有 左侧输卵管积25水 ml,性状淡黄色清亮	无	8	8	8	5	13	K-SIFB	sigb	K-SICM	K-SIFM	8	sico	新鲜	手淫	4	10	淡黄	1.5	103	7	35	9	49	76	密度梯度离心法	Isolate	1.5	1	1
30	初婚	工人	28	初婚	工人	1	短效长+思则凯	IVF	原发性不孕	女方-盆腔及输卵管因素		5925	15	225	2	1575	14	2	无	无	无			7	5	12	G-MOPS	G-MOPSPLUS	G-1	G-IVF	15	VITROLIFE	新鲜	手淫	5	15	淡黄	6	55	19	53	4	24	76	密度梯度离心法	Isolate	1.4	1	1
29	初婚	无业	35	初婚	个体	1	短效长方案	IVF	继发性不孕	女方-盆腔及输卵管因素		18	9	2	3	0	0	0	无	无	无			8	10	18	K-SIFB	sigb	K-SICM	K-SIFM	16	sico	新鲜	手淫	3	10	淡黄	2.4	116	9	50	5	36	76	密度梯度离心法	Isolate	1.5	1	1
26	初婚	无业	29	初婚	军人	1	长方案	IVF	继发性不孕	女方-盆腔及输卵管因素		10	8	10	8	0	0	8	无	无	有	4	13	4	13	17	G-MOPS	G-MOPS+	G-IVF	G-IVF	16	Vitrolife	新鲜	手淫	5	10	淡黄	4.8	108.00	6	54	9	31	76	上游法	Isolate		1.5	1.5
27	初婚	营业员	29	初婚	个体	2	短效长+思则凯	IVF	继发性不孕	女方-盆腔及输卵管因素		29	11	2	3	11	5	0	无	无	无			3	10	13	K-SIFB	sigb	K-SICM	K-SIFM	15	vitrolife	新鲜	手淫	4	10	淡黄	2.1	195	10	43	19	28	76	密度梯度离心法	Isolate	1.5	1	1
32	初婚	工人	28	初婚	农民	1	短效长方案	IVF	继发性不孕	女方-盆腔及输卵管因素	输卵管因素 左侧输卵管清胚造口术后 左侧输卵管积水 右侧输卵管不全梗阻 双侧输卵管介入再通术后 右侧输卵管妊娠保守治疗术后	13	9	2	2	0	0	0	无	无	有，子宫直肠窝 12 ml,性状为血性			3	11	14	G-MOPS	G-MOPSPLUS	G-1	G-IVF	15	CO	新鲜	手淫	5	20	淡黄	3.2	180	17	48	5	30	76	密度梯度离心法	Isolate	1.5	1	1
32	初婚	职员	33	初婚	职员	1	长效长方案	IVF	原发性不孕	原因不明		48	12	48	12	0	0	12	无	无	无	3	6	3	6	9	G-MOPS	G-mops+HSA	G-IVF	G-IVF	15	Vitrolife	新鲜	手淫	3	15	淡黄	2.3	220.00	16	55	5	24	76	上游法	Isolate	1	1	1
29	初婚	待业	32	初婚	个体	1	长效长方案	IVF	继发性不孕	女方-盆腔及输卵管因素		3225	12	150	2	825	6	2	无	无	无	11	9	11	9	20	G-MOPS	G-mops+HSA	K-SICM	G-IVF	15	Vitrolife	新鲜	手淫	5	20	淡黄	3.8	90.00	3	55	16	26	76	密度梯度离心法	Isolate	1.5	1	1
23	初婚	无业	25	初婚	司机	1	长方案	IVF	继发性不孕	女方-盆腔及输卵管因素		1650	10	150	2	0	0	2	无	无	有，子宫直肠窝 35 ml,性状淡血性	11	8	9	8	17	K-SIFB	sigb	K-SICM	K-SIFM	15	sico	新鲜	手淫	3	12	淡黄	4.3	152	18	48	5	29	76	密度梯度离心法	Isolate	1.2	1	1
35	初婚	无业	35	初婚	职员	1	短效长方案	IVF	原发性不孕	女方-盆腔及输卵管因素	男性弱精子症 人工授精助孕术后	59	15	2	2	25	12	0	无	无	无			11	10	21	G-MOPS	G-MOPSPLUS	G-1	G-IVF	19	CO	新鲜	手淫	4	10	淡黄	3	119	18	29	2	51	76	密度梯度离心法	Isolate	1.4	1	1
34	初婚	职员	34	初婚	职员	1	短效长+思则凯	IVF	原发性不孕	女方-盆腔及输卵管因素		41	13	3	3	11	4	0	无	无	无			5	4	9	K-SIFB	sigb	K-SICM	K-SIFM	16	sico	新鲜	手淫	4	10	淡黄	6.4	85	21	50	6	23	76	密度梯度离心法	Isolate	1.5	1	1
28	初婚	无业	29	初婚	司机	1	短效长+思则凯	IVF	原发性不孕	女方-盆腔及输卵管因素		2300	12	100	2	450	3	0	无	无	无			6	6	12	K-SIFB	K-SIGB-50	K-SICM	K-SIFM	15	vitrolife	新鲜	手淫	4	10	淡黄	1.8	215	19	57	1	23	75	密度梯度离心法	Isolate	1.5	1	1
37	再婚	无业	36	再婚	无业	1	短效长方案	IVF	继发性不孕	女方-盆腔及输卵管因素		29	10	2	3	7	7	0						10	2	12	G-MOPS	G-MOPSPLUS	G-1	G-IVF	14	VITROLIFE	新鲜	手淫	5	15	淡黄	3.5	65	3	40	20	37	75	密度梯度离心法	Isolate	1.5	1	1
32	初婚	工人	31	初婚	工人	1	短效长方案	IVF	继发性不孕	女方-盆腔及输卵管因素	输卵管因素 左侧输卵管切除术后 右侧输卵管切除术后	13	9	1	2	2	3	0	无	无	有。子宫直肠窝+双侧卵巢旁。量15+32ml性状血性+淡黄色			6	12	18	G-MOPS	G-MOPSPLUS	G-1	G-IVF	16	CO	新鲜	手淫	3	30	淡黄	2	230	13	68	1	18	75	密度梯度离心法	Isolate
36	初婚	无业	37	初婚	无业	3	短效长方案	IVF	原发性不孕	女方-盆腔及输卵管因素		1112	8	225	4	0	0	4	无	无	无	12	6	5	6	11	G-MOPS	K-SIGB-50	K-SICM	K-SIFM	17	vitrolife	新鲜	手淫	5	10	淡黄	2	18	9	78	2	11	74	密度梯度离心法	Isolate	1	1	1
27	初婚	干部	28	初婚	销售员	1	短效长+思则凯	IVF	继发性不孕	女方-盆腔及输卵管因素		3150	11	150	2	1125	11	2	无	无	无	12	5	8	3	11	G-MOPS	G-Mops+HSA	K-SICM	K-SIFM	16	vitrolife	新鲜	手淫	5		淡黄	1.8	82	15	54	3	28	74		Isolate	1.2	1	1
26	初婚	农民	29	初婚	农民	1	短效长方案	IVF	原发性不孕	女方-盆腔及输卵管因素		17	10	1	3	0	0	0	无	无	无			6	9	15	G-MOPS	G-IVF	G-1	G-IVF	15	VITROLIFE	新鲜	手淫	4	15	淡黄	3	112	20	50	0	27	74	密度梯度离心法	Isolate	1	1	1
32	初婚	农民	31	初婚	农民	1	短效长方案	IVF	继发性不孕	女方-盆腔及输卵管因素		3150	11	150	2	750	10	2	无	无	无	5	8	5	5	10	G-MOPS	G-Mops+HSA	K-SICM	K-SIFM	14	vitrolife	新鲜	手淫	5	10	淡黄	4.6	156	8	31	10	51	74	密度梯度离心	Isolate	1.5	1	1
37	初婚	职员	37	初婚	公务员	1	拮抗剂方案	IVF	继发性不孕	女方-盆腔及输卵管因素		25	9	3	2	4	4	0	无	无	无			8	6	14	G-MOPS	G-MOPS+HSA	G-1	G-IVF	19	vitrolife	新鲜	手淫	3	10	淡黄	3.6	50	41	42	1	17	74	密度梯度离心法	Isolate	2	1	1
32	初婚	职员	33	初婚	IT	1	短效长方案	IVF	继发性不孕	女方-盆腔及输卵管因素		27	10	2	3	0	0	0	无	无	无		13	8	13	21	K-SIFB	sigb	K-SICM	K-SIFM	15	sico	新鲜	手淫	5	10	淡黄	2.5	94	9	46	21	24	74	密度梯度离心法	Isolate	1.5	1	1
32	初婚	农民	34	初婚	农民	1	短效长方案	IVF	继发性不孕	女方-盆腔及输卵管因素		2550	11	225	2	450	6	0	无	有 左侧输卵管积水10 ml,性状茶色液体	无			10	12	22	K-SIFB	K-SIGB-50	K-SICM	K-SIFM	14	VITROLIFE	新鲜	手淫	5	10	淡黄	2.3	163	9	55	6	30	73	上游	Isolate
30	初婚	职员	33	初婚	职员	1	短效长方案	IVF	继发性不孕	女方-盆腔及输卵管因素		31	10	3	6	0	0	0	无	无	无			4	5	9	FB	GB	K-SICM	K-SIFM	15	vitrolife	新鲜	手淫	4	10	淡黄	3	132	18	37	13	32	73	密度梯度离心法	Isolate	1.5	1	1
27	初婚	无业	27	初婚	业务员	1	长方案	IVF	继发性不孕	女方-盆腔及输卵管因素		2100	9	150	2	0	0	2	有 右12ml，性状：深褐色	有 左侧62ml，清亮；右侧17ml，无色清亮。	无	9	2	6	2	8	K-SIFB	sigb	cm	fm		sico	新鲜	手淫	3		淡黄	3	35	25	44	5	26	72	密度梯度离心法	Isolate	1	1	1
36	初婚	农民	35	初婚	农民	1	短效长方案	IVF	继发性不孕	女方-盆腔及输卵管因素		19	9	3	5	0	0	0	无	无	有，子宫直肠窝 33 ml,性状为血性			6	7	13	G-MOPS	G-IVF	G-1	G-IVF	16	VITROLIFE	新鲜	手淫	5	20	淡黄	2.45	170	21	39	4	36	72	密度梯度离心法	Isolate	1.5	1	1
31	初婚	销售	37	初婚	职员	1	短效长方案	IVF	继发性不孕	女方-盆腔及输卵管因素		18	9	2	3	0	0	0	无	无	有，子宫直肠窝 21 ml,性状为血性	7	15	7	8	15	G-MOPS	G-MOPS+HSA	G-1	G-IVF	16	vitrolife	新鲜	手淫	5	30	淡黄	2	65	17	50	8	25	72	密度梯度离心法	Isolate	2	1	1
28	初婚	护士	37	初婚	工人	1	短效长+思则凯	IVF	继发性不孕	女方-盆腔及输卵管因素		1950	12	150	2	375	3	2	无	无	无	5	13	5	9	14	G-MOPS	G-Mops+HSA	K-SICM	K-SIFM	14	vitrolife	新鲜	手淫	3	10	淡黄	3	72	17	38	2	43	71	上游	Isolate
32	初婚	职员	33	初婚	职员	1	短效长+思则凯	IVF	继发性不孕	女方-盆腔及输卵管因素		2850	12	150	2	375	3	2	无	无	无			6	6	12	G-MOPS	G-MOPSPLUS	G-1	G-IVF	15	VITROLIFE	新鲜	手淫	5	20	淡黄	2.2	345	21	38	1	40	71	密度梯度离心法	Isolate	1	1	1
29	初婚	无业	35	初婚	销售	1	短效长方案	IVF	继发性不孕	女方-盆腔及输卵管因素		1300	8	150	2	0	0	2	无	无	有，子宫直肠窝10ml,性状为血性	10	9	10	9	19	G-MOPS	K-SIGB-50	K-SICM	K-SIFM	15	vitrolife	新鲜	手淫	4	18	淡黄	4.8	87	7	52	5	36	70	密度梯度离心法	Isolate	1.5	1	1
35	初婚	无业	33	初婚	个体	1	短效长方案	IVF	继发性不孕	女方-盆腔及输卵管因素		14	8	2	3	0	0	0	无	无	无			3	5	8	G-MOPS	sigb	G-1	K-SIFM	15	vitrolife	新鲜	手淫	3	15	淡黄	2.2	74	3	48	11	38	70	密度梯度离心法	Isolate	0.8	1	1
33	初婚	职员	32	初婚	军人	1	短效长方案	IVF	继发性不孕	女方-盆腔及输卵管因素		1275	7	150	2	225	3	2	无	无	有，子宫直肠窝 15 ml,性状为血性	0	4	0	4	4	G-MOPS	G-Mops+HSA	K-SICM	K-SIFM	14	vitrolife	新鲜	手淫	5		淡黄	3	131	17	51	3	29	69	上游	Isolate	1	1	1
35	初婚	农民	36	初婚	厨师	2	拮抗剂方案	IVF	原发性不孕	女方-盆腔及输卵管因素		22	9	3	4	1	1	0	无	无	有，子宫直肠窝 20 ml,性状为血性			6	7	13	G-MOPS	G-MOPS+HSA	G-1	G-IVF	15	vitrolife	新鲜	手淫	5	20	淡黄	4	153	17	46	6	31	69	密度梯度离心法	Isolate	1	1	1
32	初婚	干部	31	初婚	教师	1	短效长+思则凯	IVF	继发性不孕	女方-盆腔及输卵管因素		2175	10	225	4	450	3	0	无	无	无			2	3	5					16	VITROLIFE	新鲜	手淫	4	10	淡黄	3	125	24	40	6	30	68	上游	Isolate
34	初婚	检验员	32	初婚	个体	1	长方案	IVF	继发性不孕	原因不明		29	11	29	11	8	6	11	无	无	无	9	10	9	10	19	G-MOPS	G-GAMETE	G-IVF	G-IVF	16	Vitrolife	新鲜	手淫	3	15	淡黄	3.5	48.00	12	50	15	23	68	上游法	Isolate		1.5	1.5
33	初婚	无业	33	初婚	无业	1	短效长方案	IVF	原发性不孕	女方-盆腔及输卵管因素	1 输卵管因素 2 双侧输卵管整形开窗术后 3 盆腔粘连松解术后	76	13	2	2	33	13	0	无	无	无			2	5	7	G-MOPS	G-IVF	G-1	G-IVF	17	VITROLIFE	新鲜	手淫	4	10	淡黄	4.1	66	10	32	6	52	66	密度梯度离心法	Isolate	1.5	1	1
26	初婚	无业	28	初婚	工人	2	长方案	IVF	继发性不孕	女方-盆腔及输卵管因素		38	14	38	14	16	11	14	无	无	无	9	13	9	13	22	G-MOPS	G-mops+HSA	G-IVF	G-IVF	15	Vitrolife	新鲜	手淫	6	12	淡黄	5.7	86.00	15	61	6	18	66	上游法	Isolate		1.5	1.5
35	初婚	无业	35	初婚	建筑	1	短效长+思则凯	IVF	继发性不孕	女方-盆腔及输卵管因素		3050	12	150	2	450	3	0	无	无	无			9	9	18	G-MOPS	G-IVF	G-1	G-IVF	16	VITROLIFE	新鲜	手淫	5	12	淡黄	2.2	265	7	52	7	34	65	密度梯度离心法	Isolate	1.5	1	1
25	初婚	护士	26	初婚	职工	1	长效长方案	IVF	继发性不孕	女方-盆腔及输卵管因素	1 右侧输卵管积水 2 人工授精助孕术后（一次）	35	13	35	13	7	5	13	无	无	有	5	12	5	12	17	G-MOPS	G-GAMETE	G-IVF	G-IVF	15	Vitrolife	新鲜	手淫	3	10	淡黄	2.5	45.00	10	45	13	32	65	密度梯度离心法	Isolate	1.2	1	1
37	初婚	管理人员	37	初婚	孤管理阉员	1	拮抗剂方案	IVF	继发性不孕	女方-盆腔及输卵管因素		21	10	3	3	0	0	0	无	无	无			9	4	13	K-SIFB	sigb	K-SICM	K-SIFM	15	sico	新鲜	手淫	5	20	淡黄	3	132	22	51	4	23	64	密度梯度离心法	Isolate	1.3	1	1
33	初婚	公务员	33	初婚	公务员	2	短效长方案	IVF	原发性不孕	女方-盆腔及输卵管因素		2100	8	150	2	900	8	2	无	无	无	2	4	2	4	6	G-MOPS	K-SIGB-50	K-SICM	K-SIFM	17	vitrolife	新鲜	手淫	4	10	淡黄	3	370	18	46	3	33	63	密度梯度离心法	Isolate
32	初婚	学生	34	初婚	职员	1	GnRH拮抗剂	IVF	继发性不孕	女方-盆腔及输卵管因素		26	10	26	10	7	7	10	有	无	无	2	2	2	2	4	G-MOPS	G-mops+HSA	G-IVF	G-IVF	15	Vitrolife	新鲜	手淫	5	26	淡黄	4.5	115.00	20	49	4	27	62	上游法	Isolate		1.5	1.5
34	初婚	无业	37	初婚	工人	2		IVF	原发性不孕	女方-盆腔及输卵管因素		1300	9	150	2	0	0	2	无	无	无	10	8	10	8	18	K-SIFB	K-SIGB-50	K-SICM	K-SIFM	15	vitrolife	新鲜	手淫			淡黄	2.1	57	3	35	22	40	60	密度梯度离心法	Isolate	1	1	1
37	初婚	农民	37	初婚	农民	2	长方案	IVF	继发性不孕	女方-盆腔及输卵管因素		5850	13	150	47	3375	13	47	无	无	无			3	2	5	K-SIFB	sigb	K-SICM	K-SIFM	17	sico	新鲜	手淫	4	10	淡黄	4	198	15	34	8	43	43	密度梯度离心法	Isolate	1	1	1
35	初婚	医生	37	初婚	技术员	1	长方案	IVF	继发性不孕	女方-盆腔及输卵管因素		27	12	27	12	8	6	12	无	无	有	3	4	3	4	7	G-MOPS	G-GAMETE	G-IVF	G-IVF	19	Vitrolife	新鲜	手淫	3	15	淡黄	2.8	75.00	4	38	23	35	91	密度梯度离心法	Isolate	1.4	1	1
33	初婚	无业	34	初婚	司机	1	长方案	IVF	继发性不孕	女方-盆腔及输卵管因素		17	8	17	8	0	0	8	无	无	有	3	11	3	11	14	G-MOPS	G-mops+HSA	G-IVF	G-IVF	17	Vitrolife	新鲜	手淫	3	10	淡黄	1.5	170.00	0	34	29	37	87	密度梯度离心法	Isolate	1.3	1	1
26	初婚	教师	32	初婚	工人	1	短效长方案	IVF	继发性不孕	女方-盆腔及输卵管因素		2975	13	100	2	975	10	2	无	无	有，子宫直肠窝 28 ml,性状淡血性			10	8	18	G-MOPS	G-MOPSPLUS	G-1	G-IVF	15	VITROLIFE	新鲜	手淫	5		淡黄	2.3	21	1	31	23	37	94	密度梯度离心法	Isolate	1.7	1	1
37	初婚	教师	37	初婚	教师	1	短效长方案	IVF	继发性不孕	女方-盆腔及输卵管因素	1 左侧输卵管梗阻 2 左侧输卵管介入再造术后 3 右侧输卵管切除术后 4 左侧卵巢囊肿刨除术后	49	11	2	8	12	9	0	无	无	无			3	5	8	G-MOPS	G-Mops Plus	G-1	G-IVF	17	VITROLIFE	新鲜	手淫	4	10	淡黄	3.1	79	5	22	6	67	90	密度梯度离心法	Isolate	1.5	1	1
34	初婚	工人	34	初婚	工人	1	长方案	IVF	继发性不孕	女方-盆腔及输卵管因素		37	15	37	15	15	8	15	无	有	无	11	8	11	8	19	G-MOPS	G-GAMETE	G-IVF	G-IVF	15	Vitrolife	新鲜	手淫	4	12	淡黄	2.4	37.00	1	37	5	57	95	密度梯度离心法	Isolate	1.5	1	1
29	初婚	无业	32	初婚	工人	1	长方案	IVF	原发性不孕	女方-盆腔及输卵管因素		19	9	19	9	0	0	9	无	无	无	4	9	4	9	13	G-MOPS	G-GAMETE	G-IVF	G-IVF	16	Vitrolife	新鲜	手淫	4	17	淡黄	3.9	11.00	3	25	7	65	95	密度梯度离心法	Isolate	3.9	2	2
26	初婚	农民	24	初婚	农民	1	长方案	IVF	原发性不孕	女方-盆腔及输卵管因素		17	8	17	8	0	0	8	无	无	无	5	7	5	7	12	G-MOPS	G-GAMETE	G-IVF	G-IVF	15	Vitrolife	新鲜	手淫	3	5	淡黄	4.8	29.00	2	25	25	48	95	密度梯度离心法	Isolate	2	1	1
35	初婚	教师	36	初婚	公务员	1	GnRH拮抗剂	IVF	继发性不孕	女方-盆腔及输卵管因素		27	11	27	11	10	7	11	无	无	有	2	2	2	2	4	G-MOPS	G-mops+HSA	G-IVF	G-IVF	16	Vitrolife	新鲜	手淫	5	18	淡黄	2.1	200.00	3	19	12	66	93	密度梯度离心法	Isolate	0.8	1	1
32	初婚	无业	32	初婚	自由职业	1	短方案	IVF	继发性不孕	女方-盆腔及输卵管因素		18	6	18	6	6	6	6	无	无	无	1	2	1	2	3	G-MOPS	G-GAMETE	G-IVF	G-IVF	15	Vitrolife	新鲜	手淫	4	15	淡黄	3.7	40.00	8	42	5	45	92	密度梯度离心法	Isolate	2	1	1
28	初婚	护士	30	初婚	工人	1	长方案	IVF	原发性不孕	女方-盆腔及输卵管因素		38	14	38	14	14	9	14	无	无	无	7	5	7	5	12	G-MOPS	G-mops+HSA	G-IVF	G-IVF	15	Vitrolife	新鲜	手淫	4	12	淡黄	2.2	132.00	15	32	8	45	92	密度梯度离心法	Isolate	1.2	1	1
37	初婚	会计	37	初婚	个体	1	长方案	IVF	继发性不孕	女方-盆腔及输卵管因素		28	16	28	16	9	9	16	无	无	无	4	3	4	3	7	G-MOPS	G-mops+HSA	G-IVF	G-IVF	16	Vitrolife	新鲜	手淫	4	10	淡黄	2.5	36.00	11	24	5	60	91	密度梯度离心法	Isolate	2	1	1
37	初婚	干部	34	初婚	军人	1	长方案	IVF	继发性不孕	女方-盆腔及输卵管因素		18	6	18	6	6	6	6	无	无	无	3	7	3	7	10	G-MOPS	MHTF	G-IVF	G-IVF	15	Vitrolife	新鲜	手淫	5	8	淡黄	3.5	54.00	0	50	18	32	90	密度梯度离心法	Isolate	1.5	1	1
36	初婚	职员	37	初婚	职员	1	长方案	IVF	继发性不孕	女方-盆腔及输卵管因素		23	8	23	8	7	7	8	无	无	无	2	6	2	6	8	G-MOPS	G-mops+HSA	G-IVF	G-IVF	16	Vitrolife	新鲜	手淫	4	12	淡黄	2.2	91.00	9	47	12	32	90	密度梯度离心法	Isolate	1.5	1	1
34	初婚	编辑	35	初婚	干部	1	超长方案	IVF	原发性不孕	女方-盆腔及输卵管因素		25	11	25	11	11	11	11	无	无	无	1	7	1	7	8	G-MOPS	G-mops+HSA	G-IVF	G-IVF	17	Vitrolife	新鲜	手淫	5	12	淡黄	2.3	48.00	16	29	5	50	89	密度梯度离心法	Isolate	1.1	1	1
33	初婚	职员	30	初婚	职员	1	长方案	IVF	继发性不孕	女方-盆腔及输卵管因素		20	10	20	10	0	0	10	无	无	无	6	5	6	5	11	G-MOPS	G-mops+HSA	G-IVF	G-IVF	16	Vitrolife	新鲜	手淫	3	10	淡黄	2.8	35.00	0	46	20	34	89	密度梯度离心法	Isolate	1.5	1	1
37	再婚	无业	37	初婚	工程师	1	超长方案	IVF	继发性不孕	女方-盆腔及输卵管因素		66	11	66	11	33	11	11	无	无	有	10	5	10	5	15	G-MOPS	G-mops+HSA	G-IVF	G-IVF	16	Vitrolife	新鲜	手淫	4	15	淡黄	3.6	112.00	0	36	1	63	89	密度梯度离心法	Isolate	1	1	1
33	初婚	职员	30	初婚	教师	1	长方案	IVF	原发性不孕	女方-盆腔及输卵管因素		16	9	16	9	0	0	9	无	无	有	5	10	5	10	15	G-MOPS	G-GAMETE	G-IVF	G-IVF	16	Vitrolife	新鲜	手淫	5	20	淡黄	1.5	87.00	3	34	16	47	87	密度梯度离心法	Isolate	1	1	1
36	初婚	教师	33	初婚	干部	2	短方案	IVF	原发性不孕	女方-盆腔及输卵管因素		24	8	24	8	5	5	8	无	无	无	5	0	5		5	G-MOPS	G-mops+HSA	G-IVF	G-IVF	16	Vitrolife	新鲜	手淫	5	10	淡黄	2.8	38.00	11	37	11	43	87	密度梯度离心法	Isolate	1.5	1	1
37	再婚	自由	37	初婚	工人	1	长方案	IVF	原发性不孕	女方-盆腔及输卵管因素		28	10	28	10	9	9	10	无	无	无	3	4	3	4	7	G-MOPS	G-mops+HSA	G-IVF	G-IVF	17	Vitrolife	新鲜	手淫	5	30	淡黄	2	68.00	5	33	18	44	87	密度梯度离心法	Isolate	1.5	1	1
37	初婚	教师	34	初婚	教师	1	长方案	IVF	继发性不孕	女方-盆腔及输卵管因素		17	8	17	8	0	0	8	无	无	有	5	9	5	9	14	G-MOPS	G-GAMETE	G-IVF	G-IVF	18	Vitrolife	新鲜	手淫	5	25	淡黄	1.7	125.00	0	49	20	31	86	密度梯度离心法	Isolate	1.4	1	1
37	再婚	自由	37	初婚	工人	2	拮抗剂方案	IVF	原发性不孕	女方-盆腔及输卵管因素		59	11	2	3	16	10	0	无	有 左侧输卵管积水10ml,性状无色清亮	无			1	1	2	G-MOPS	K-SIGB-50	K-SICM	K-SIFM	15	vitrolife	新鲜	手淫	5	25	淡黄	2.5	95	7	22	26	45	93	密度梯度离心法	Isolate	1	1	1
36	初婚	个体	37	初婚	个体	1	短效长+思则凯	IVF	继发性不孕	女方-盆腔及输卵管因素	1 右侧输卵管梗阻 2 左侧输卵管不全梗阻 3 人工授精助孕术后（三次）	38	11	2	4	6	3	0	无	无	无			5	9	14	MHTF	G-GAMETE	G-1	G-IVF	17	VITROLIFE	新鲜	手淫	1	10	淡黄	1.5	8.8	4	50	19	27	93	密度梯度离心法	Isolate	1.5	1	1
37	初婚	职员	37	初婚	职员	1	长效长方案	IVF	原发性不孕	女方-盆腔及输卵管因素		13	7	2	3	2	2	0	无	无	无	7	6	5	4	9	K-SIFB	sigb	K-SICM	K-SIFM	16	sico	新鲜	手淫	3	10	淡黄	3	110	4	36	7	53	92	密度梯度离心法	Isolate	1.5	1	1
26	初婚	个体	29	初婚	个体	1	短效长方案	IVF	原发性不孕	原因不明		31	11	2	2	4	4	0	无	无	有，子宫直肠窝 10 ml,性状为血性			8	9	17	G-MOPS	sigb	K-SICM	K-SIFM	19	vitrolife	新鲜	手淫	4	20	淡黄	4	105	4	50	3	43	92	密度梯度离心法	Isolate	1.5	1	1
37	初婚	经理	37	初婚	个体	1	短效长+思则凯	IVF	继发性不孕	女方-盆腔及输卵管因素	1 输卵管因素 2 双侧输卵管切除术后	2250	10	150	2	675	6	0	无	无	无			7	9	16	G-MOPS	K-SIGB-50	K-SICM	K-SIFM	15	VITROLIFE	新鲜	手淫	4	20	淡黄	5	97	12	58	8	21	90	密度梯度离心法	Isolate	1.5	1	1
37	初婚	无业	37	初婚	销售	1	长方案	IVF	继发性不孕	女方-盆腔及输卵管因素		21	10	21	10	1	1	10	无	无	无	7	6	7	6	13	G-MOPS	G-GAMETE	G-IVF	G-IVF	17	Vitrolife	新鲜	手淫	5	10	淡黄	5	44.20	5	54	4	37	89	密度梯度离心法	Isolate	1.2	1	1
37	初婚	职员	37	初婚	农民	1	短效长方案	IVF	继发性不孕	女方-盆腔及输卵管因素		39	11	2	2	14	11	0	无	无	无			4	8	12	K-SIFB	sigb	K-SICM	K-SIFM	17	sico	新鲜	手淫	3	12	淡黄	4	105	5	41	5	49	86	密度梯度离心法	Isolate	1.5	1	1
29	初婚	农民	33	初婚	农民	1	短效长方案	IVF	继发性不孕	女方-盆腔及输卵管因素		18	10	1	2	0	0	0	无	无	有，子宫直肠窝26 ml,性状淡血性			8	8	16	G-MOPS	sigb	K-SICM	K-SIFM	16	vitrolife	新鲜	手淫	4	10	淡黄	2.8	6.3	4	39	17	40	94	密度梯度离心法	Isolate	2.5	1	1
35	初婚	职工	37	初婚	职工	1	短效长方案	IVF	继发性不孕	女方-盆腔及输卵管因素		22	10	2	3	6	6	0	无	无	有，子宫直肠窝 15 ml,性状淡血水性	6	12	6	11	17	G-MOPS	G-MOPS+HSA	G-1	G-IVF	17	vitrolife	新鲜	手淫	3	15	淡黄	2.4	64	6	33	5	56	95	密度梯度离心法	Isolate	1.8	1	1
32			33			1	短效长方案	IVF	原发性不孕	女方-盆腔及输卵管因素	双侧输卵管不全梗阻	60	13	2	5	40	13	0	无	无	有，子宫直肠窝15ml,性状为血性				9	9	G-MOPS	G-IVF	G-1	G-IVF	15	VITROLIFE	新鲜	手淫	5	20	淡黄	4.2	65	6	38	15	41	92	密度梯度离心法	Isolate	1.2	1	1
27	初婚	无业	26	初婚	厨师	1	长方案	IVF	原发性不孕	女方-盆腔及输卵管因素		43	15	43	15	17	10	15	无	无	无	9	4	9	4	13	G-MOPS	G-mops+HSA	G-IVF	G-IVF	16	Vitrolife	新鲜	手淫	4	13	淡黄	3.7	56.00	2	24	4	67	93	密度梯度离心法	Isolate	5	1	1
32	初婚	无业	32	初婚	无业	1	长方案	IVF	继发性不孕	女方-盆腔及输卵管因素		12	9	12	9	0	0	9	无	无	有	3	16	3	16	19	G-MOPS	G-mops+HSA	G-IVF	G-IVF	17	Vitrolife	新鲜	手淫	5	20	淡黄	4.3	71.00	19	40	8	33	89	上游法	Isolate		1.5	1.5
30	再婚	无业	35	再婚	无业	1	长方案	IVF	继发性不孕	女方-盆腔及输卵管因素		34	12	34	12	13	9	12	无	无	无	6	7	6	7	13	G-MOPS	G-mops+HSA	SIFM	SIFM	13	COOK	新鲜	手淫	4	5	淡黄	2.4	104.00	20	28	4	48	90	密度梯度离心法	Isolate	1.4	1	1
36	初婚	农民	37	初婚	农民	1	长方案	IVF	继发性不孕	女方-盆腔及输卵管因素		20	10	20	10	0	0	10	无	无	有	10	5	10	5	15	G-MOPS	G-mops+HSA	G-IVF	G-IVF	16	Vitrolife	新鲜	手淫	3	20	淡黄	5	108.00	1	31	11	57	90	上游法	Isolate		1.5	1.5
37	再婚	农民	37	再婚	教师	1	GnRH拮抗剂	IVF	继发性不孕	女方-盆腔及输卵管因素		23	8	23	8	7	7	8	无	无	无	10	4	10	4	14	G-MOPS	G-mops+HSA	G-IVF	G-IVF	17	Vitrolife	新鲜	手淫	4	12	淡黄	2.8	50.00	13	35	5	47	90	密度梯度离心法	Isolate	1.1	1	1
35	初婚	无业	35	初婚	无业	2	GnRH拮抗剂	IVF	原发性不孕	女方-盆腔及输卵管因素		26	15	26	15	9	8	15	无	无	无	7	5	7	5	12	G-MOPS	G-mops+HSA	G-IVF	G-IVF	17	Vitrolife	新鲜	手淫	6	9	淡黄	2.2	79.00	10	41	5	44	89	密度梯度离心法	Isolate	1.5	1	1
28	初婚	无业	28	初婚	无业	1	长方案	IVF	继发性不孕	女方-盆腔及输卵管因素		44	14	44	14	11	6	14	无	无	无	3	3	3	3	6	G-MOPS	G-mops+HSA	G-IVF	G-IVF	15	Vitrolife	新鲜	手淫	3	15	淡黄	3	62.00	1	25	26	48	88	密度梯度离心法	Isolate	1.5	1	1
37	初婚	农民	37	初婚	司机	1	短效长+思则凯	IVF	继发性不孕	女方-盆腔及输卵管因素	1 双侧输卵管梗阻 2 双侧输卵管介入再造术后 3 男性弱精子症	44	18	44	18	14	12	18	无	无	无	2	6	2	6	8	G-MOPS	K-SIGB-50	SIFM	SIFM	17	Vitrolife	新鲜	手淫	4	25	淡黄	1.8	113.00	0	25	5	70	88	密度梯度离心法	Isolate	0.8	2	2
37	初婚	职员	37	初婚	个体	1	长方案	IVF	继发性不孕	女方-盆腔及输卵管因素		38	11	38	11	15	11	11	无	无	有	7	7	7	7	14	G-MOPS	G-GAMETE	G-IVF	G-IVF	16	Vitrolife	新鲜	手淫	14	20	淡黄	4.6	89.00	12	40	10	38	88	密度梯度离心法	Isolate	1	1	1
29	初婚	个体	32	初婚	个体	1	长方案	IVF	原发性不孕	女方-盆腔及输卵管因素		21	14	21	14	8	8	14	无	无	无	8	6	8	6	14	G-MOPS	G-mops+HSA	G-IVF	G-IVF	16	Vitrolife	新鲜	手淫	3	12	淡黄	3	247.00	9	29	3	59	86	密度梯度离心法	Isolate	1.4	1	1
36	初婚	会计	37	初婚	军人	1	短效长方案	IVF	原发性不孕	女方-盆腔及输卵管因素		1125	8	225	3	0	0	3	无	无	无			8	12	20	G-MOPS	K-SIGB-50	K-SICM	K-SIFM	16	vitrolife	新鲜	手淫	5	12	淡黄	2.5	105	4	31	1	64	87	密度梯度离心法	Isolate	1.5	1	1
37	初婚	教师	37	初婚	教师	1	拮抗剂方案	IVF	继发性不孕	女方-盆腔及输卵管因素	1 左侧输卵管不全梗阻 2 右侧输卵管切除术后	21	8	3	3	0	0	0	无	无	有，子宫直肠窝 11 ml,性状为血性			3	3	6	G-MOPS	G-IVF	G-1	G-IVF	15	VITROLIFE	新鲜	手淫	4	10	淡黄	2.1	97	11	24	8	57	93	密度梯度离心法	Isolate	1.5	1	1
28	初婚	无业	32	初婚	无业	1	长效长方案	IVF	继发性不孕	女方-盆腔及输卵管因素		18	9	2	4	0	0	0	无	无	有，子宫直肠窝 25ml,性状淡血性			8	10	18	G-MOPS	G-MOPSPLUS	G-1	G-IVF	13	VITROLIFE	新鲜	手淫	1	10	淡黄	3.8	52	8	26	23	43	91	上游	Isolate
30	初婚	教师	31	初婚	公务员	1	长方案	IVF	继发性不孕	女方-盆腔及输卵管因素		2175	11	100	2	525	6	2	无	无	无	20	9	16	9	25	G-MOPS	G-MOPS+HSA	G-1	G-IVF	21	vitrolife	新鲜	手淫	4	10	淡黄	2.2	85	15	52	4	29	93	密度梯度离心法	Isolate	1.5	1	1
32	初婚	旅游	35	初婚	会计师	2	长方案	IVF	继发性不孕	女方-盆腔及输卵管因素		26	10	26	10	9	9	10	无	无	有	6	5	6	5	11	K-SIFB-100	K-SIGB-50	K-SIFM-20	K-SIFM-20	13	K-SICO-50	新鲜	手淫	5	10	淡黄	2.4	93.00	19	38	8	35	90	密度梯度离心法	Isolate	1.4	1	1
30	初婚	工人	28	初婚	工人	1	长效长方案	IVF	原发性不孕	女方-盆腔及输卵管因素		1425	9	150	2	150	2	2	无	无	无	15	15	15	15	30	G-MOPS	G-Mops+HSA	G-1	G-IVF	16	vitrolife	新鲜	手淫	4	17	淡黄	1.9	42	9	27	4	60	93	密度梯度离心法	Isolate	1.5	1	1
33	初婚	护士	35	初婚	按摩师	1	短效长方案	IVF	原发性不孕	女方-盆腔及输卵管因素	1 左侧输卵管梗阻 2 输卵管介入再造术后	37	10	2	5	14	7	0	无	无	无			3	5	8	G-MOPS	G-Mops Plus	G-1	G-IVF	18	VITROLIFE	新鲜	手淫	3	15	淡黄	2	50	3	44	5	48	89	密度梯度离心法	Isolate	1.5	1	1
27	再婚	工人	27	再婚	工人	1	GnRH拮抗剂	IVF	原发性不孕	女方-盆腔及输卵管因素		22	8	22	8	7	7	8	无	有	有	5	3	5	3	8	G-MOPS	G-GAMETE	G-IVF	G-IVF	18	Vitrolife	新鲜	手淫	3	10	淡黄	4.7	23.00	0	55	13	32	95	密度梯度离心法	Isolate	1.6	1	1
31	初婚	个体	31	初婚	个体	1	长方案	IVF	继发性不孕	女方-盆腔及输卵管因素		23	9	23	9	7	7	9	无	无	有	8	6	8	6	14	G-MOPS	G-mops+HSA	G-IVF	G-IVF	16	Vitrolife	新鲜	手淫	4	5	淡黄	2	32.00	6	64	7	23	91	密度梯度离心法	Isolate	1.5	4	4
29	初婚	无业	37	初婚	服务业	1	长方案	IVF	原发性不孕	女方-盆腔及输卵管因素		27	11	27	11	5	5	11	无	无	无	18	8	18	8	26	G-MOPS	G-GAMETE	SIFM	SIFM	15	COOK	新鲜	手淫	5	5	淡黄	2	102.00	10	42	10	38	91	密度梯度离心法	Isolate	1.5	1	1
26	初婚	教师	24	初婚	教师	1	长方案	IVF	继发性不孕	女方-盆腔及输卵管因素		16	8	16	8	0	0	8	无	无	无	7	4	7	4	11	G-MOPS	G-mops+HSA	SIFM	SIFM	16	COOK	新鲜	手淫	3	17	淡黄	2.6	201.00	12	31	2	45	91	密度梯度离心法	Isolate	1.2	1	1
29	初婚	无业	29	初婚	无业	1	长方案	IVF	原发性不孕	女方-盆腔及输卵管因素		33	12	33	12	10	9	12	无	无	无	4	4	4	4	8	G-MOPS	G-mops+HSA	SIFM	SIFM	17	COOK	新鲜	手淫	4	15	淡黄	3	260.00	9	33	6	52	89		Isolate	1	1	1
31	初婚	工人	33	初婚	工人	2	长方案	IVF	继发性不孕	女方-盆腔及输卵管因素		54	14	54	14	25	11	14	无	无	无	3	7	3	7	10	G-MOPS	G-GAMETE	G-IVF	G-IVF	13	Vitrolife	新鲜	手淫	4	11	淡黄	2.9	17.00	7	20	5	68	89	密度梯度离心法	Isolate	1.5	1	1
32	初婚	教师	35	初婚	职工	2	长方案	IVF	继发性不孕	女方-盆腔及输卵管因素		53	14	53	14	19	9	14	无	无	有	10	8	10	8	18	G-MOPS	G-mops+HSA	G-IVF	G-IVF	14	Vitrolife	新鲜	手淫	5	20	淡黄	2.9	58.00	6	40	10	44	88	密度梯度离心法	Isolate	1	1	1
32	初婚	工人	37	初婚	工人	1	长方案	IVF	继发性不孕	女方-盆腔及输卵管因素		19	10	19	10	3	3	10	无	有	有	10	8	10	8	18	G-MOPS	G-mops+HSA	G-IVF	G-IVF	17	Vitrolife	新鲜	手淫	5	10	淡黄	2.3	134.00	4	25	19	52	88	密度梯度离心法	Isolate	1	1	1
30	初婚	教师	30	初婚	电信	1	长方案	IVF	原发性不孕	女方-盆腔及输卵管因素		24	12	24	12	4	5	12	无	无	有	6	13	6	13	19	G-MOPS	G-mops+HSA	SIFM-40-50	SIFM	15	COOK	新鲜	手淫	4	17	淡黄	3.1	108.00	6	39	4	51	87	密度梯度离心法	Isolate	1.5	1	1
32	初婚	营业员	34	初婚	职员	1	短方案	IVF	原发性不孕	女方-盆腔及输卵管因素		16	7	16	7	3	3	7	无	无	无	7	13	7	13	20	G-MOPS	G-mops+HSA	G-IVF	G-IVF	16	Vitrolife	新鲜	手淫	5	12	淡黄	3.6	157.00	1	36	24	39	87	密度梯度离心法	Isolate	1.5	1	1
27	初婚	无业	28	初婚	无业	1	长方案	IVF	继发性不孕	女方-盆腔及输卵管因素		22	10	22	10	2	2	10	无	无	无	9	6	9	6	15	G-MOPS	G-GAMETE	G-IVF	G-IVF	16	Vitrolife	新鲜	手淫	5	10	淡黄	3	102.00	6	68	5	21	87	密度梯度离心法	Isolate	1	1	1
26	初婚	工人	30	初婚	工人	2	长方案	IVF	原发性不孕	女方-盆腔及输卵管因素		28	11	28	11	5	4	11	无	无	无	5	7	5	7	12	G-MOPS	G-mops+HSA	G-IVF	G-IVF	14	Vitrolife	新鲜	手淫	4	12	淡黄	1.7	13.00	10	39	9	42	87	密度梯度离心法	Isolate	1.7	1	1
26	初婚	工人	30	初婚	工人	1	长方案	IVF	原发性不孕	女方-盆腔及输卵管因素		13	8	13	8	0	0	8	无	无	无	2	2	2	2	4	G-MOPS	G-GAMETE	G-IVF	G-IVF	14	Vitrolife	新鲜	手淫	5	20	淡黄	3	55.00	0	34	12	54	87	密度梯度离心法	Isolate	1.4	1	1
29	再婚	农民	36	再婚	工人	1	GnRH拮抗剂	IVF	继发性不孕	女方-盆腔及输卵管因素		46	11	46	11	8	5	11	无	无	无	14	9	14	9	23	G-MOPS	G-mops+HSA	G-IVF	G-IVF	15	Vitrolife	新鲜	手淫	5	20	淡黄	2.2	177.00	2	22	16	60	86	密度梯度离心法	Isolate	0.8	1	1
27	初婚	无业	29	初婚	无业	1	长方案	IVF	继发性不孕	女方-盆腔及输卵管因素		31	11	31	11	10	10	11	无	无	无	3	5	3	5	8	G-MOPS	G-mops+HSA	G-IVF	G-IVF	18	Vitrolife	新鲜	手淫	4	15	淡黄	4.8	72.00	1	48	21	30	86	密度梯度离心法	Isolate	1.5	1	1
32	初婚	职员	32	初婚	职员	1	长方案	IVF	继发性不孕	女方-盆腔及输卵管因素		17	8	17	8	0	0	8	无	无	无	4	4	4	4	8	G-MOPS	G-GAMETE	G-IVF	G-IVF	17	Vitrolife	新鲜	手淫	4	10	淡黄	1.6	90.00	16	42	7	35	86	密度梯度离心法	Isolate	1.5	1	1
37	初婚	教师	35	初婚	职员	1	短效长方案	IVF	继发性不孕	女方-盆腔及输卵管因素	1 右侧输卵管梗阻 2 左侧输卵管妊娠保守治疗后	1200	8	150	2	0	0	0	无	无	无	6	7	3	4	7	G-MOPS	G-MOPSPLUS	G-1	G-IVF	17	VITROLIFE	新鲜	手淫	4	5	淡黄	1.5	110	10	47	4	39	95	密度梯度离心法	Isolate	1.3	1	1
32	初婚	无业	31	初婚	个体	1	短效长方案	IVF	原发性不孕	女方-盆腔及输卵管因素	1 双侧输卵管不全梗阻伴左侧积水 2 双侧输卵管介入再通术后 3 盆腔粘连 4 多囊卵巢综合征	16	8	2	6	0	0	0	无	无	无			20	10	30	G-MOPS	G-IVF	G-1	G-IVF	17	VITROLIFE	新鲜	手淫	4	10	淡黄	2.9	39	19	29	6	46	94	密度梯度离心法	Isolate	1.5	1	1
30	再婚	个体	37	再婚	职员	1	拮抗剂方案	IVF	继发性不孕	女方-盆腔及输卵管因素		2925	10	225	2	975	7	0	无	无	无			5	6	11	G-MOPS	G-MOPSPLUS	G-1	G-IVF	18	VITROLIFE	新鲜	手淫	4	10	淡黄	4	95	2	52	7	39	94	密度梯度离心法	Isolate	1.5	1	1
30	初婚	农民	29	初婚	工人	1	短效长+思则凯	IVF	继发性不孕	女方-盆腔及输卵管因素		2300	11	100	2	975	6	0	无	无	无	22	19	19	11	30	G-MOPS	G-MOPSPLUS	G-1	G-IVF	15	VITROLIFE	新鲜	手淫	4	10	淡黄	4	85	8	48	6	38	93	密度梯度离心法	Isolate	1.5	1	1
24	初婚	无业	24	初婚	司机	1	短效长方案	IVF	继发性不孕	女方-盆腔及输卵管因素	1 左侧输卵管梗阻 2 右侧输卵管不全梗阻	13	8	2	3	0	0	0	无	无	有，子宫直肠窝 35 ml,性状为血性			7	8	15	G-MOPS	G-Mops Plus	G-1	G-IVF	16	VITROLIFE	新鲜	手淫	3	10	淡黄	3	55	5	60	3	32	93	密度梯度离心法	Isolate	1.5	1	1
36	初婚	无业	37	初婚	无业	2	拮抗剂方案	IVF	继发性不孕	女方-盆腔及输卵管因素	输卵管因素 右侧输卵管切除术后 盆腔粘连分离术后	38	11	3	2	2	1	0	无	无	无			6	1	7	FB	GB	CM	FM	16	CO	新鲜	手淫	4	10	淡黄	4	86	12	43	5	40	93	密度梯度离心法	Isolate	1.5	1	1
37	初婚	工人	35	初婚	工人	1	短效长方案	IVF	原发性不孕	女方-盆腔及输卵管因素		6825	14	150	4	5175	14	4	无	无	有，子宫直肠窝 25 ml,性状淡血性		2	0	2	2	G-MOPS	G-MOPS+HSA	K-SICM	K-SIFM	15	vitrolife	新鲜	手淫	5	30	淡黄	3	255	0	20	30	50	93	密度梯度离心	Isolate	1	1	1
29	初婚	无业	29	初婚	自由	1	短效长方案	IVF	继发性不孕	女方-盆腔及输卵管因素	双侧输卵管积水	22	10	3	3	0	0	0	无	无	有，子宫直肠窝10 ml,性状淡血性			6	10	16	FB	GB	CM	FM	17	CO	新鲜	手淫	5	20	淡黄	2	88	10	38	12	40	93	密度梯度离心法	Isolate	0.6	1	1
33	再婚	无业	36	再婚	农民	1	短效长+思则凯	IVF	继发性不孕	女方-盆腔及输卵管因素		22	10	2	2	10	4	0	无	无	无			5	9	14	K-SIFB	sigb	K-SICM	K-SIFM	14	sico	新鲜	手淫	3	10	淡黄	3.4	87	12	45	9	34	93	密度梯度离心法	Isolate	1.5	1	1
30	初婚	教师	32	初婚	工人	1	长方案	IVF	继发性不孕	女方-盆腔及输卵管因素		2175	9	150	2	375	5	2	无	无	无	21		17		17	K-SIFB	sigb	K-SICM	K-SIFM	15	sico	新鲜	手淫	4	13	淡黄	1.5	41	5	27	4	64	92	密度梯度离心法	Isolate	1.5	1	1
35	初婚	教师	33	初婚	职员	1	超长方案	IVF	继发性不孕	女方-盆腔及输卵管因素	1 右侧输卵管积水 2 人工授精助孕术后（二次）	38	13	2	8	0	0	0						6	4	10	G-MOPS	G-MOPSPLUS	G-1	G-IVF	18	CO	新鲜	手淫	3	15	淡黄	3.2	60	5	70	5	20	92	密度梯度离心法	Isolate	1.5	1	1
34	初婚	文员	37	初婚	工程师	1	拮抗剂方案	IVF	继发性不孕	女方-盆腔及输卵管因素	双侧输卵管梗阻 男性弱精子症	32	10	3	2	0	0	0	无	无	有，子宫直肠窝40ml,性状淡血性			9	2	11	FB	GB	CM	FM	17	CO	新鲜	手淫	5	30	淡黄	2	78	10	20	5	65	92	密度梯度离心法	Isolate	1.5	1	1
35	初婚	会计	37	初婚	厨师	1	长效长方案	IVF	继发性不孕	女方-盆腔及输卵管因素	1 左侧输卵管梗阻 2 右侧输卵管积水	22	10	3	3	0	0	0	无	无	有，子宫直肠窝26 ml,性状为血性			8	9	17	G-MOPS	G-MOPS+HSA	G-1	G-IVF	17	VITROLIFE	新鲜	手淫	4	10	淡黄	1.9	57	5	27	8	60	92	密度梯度离心法	Isolate	1.5	1	1
31	初婚	销售	31	初婚	销售	1	拮抗剂方案	IVF	原发性不孕	女方-盆腔及输卵管因素	1 双侧输卵管梗阻 2 双侧输卵管介入再通术后	49	10	3	2	2	2	0						1	3	4	FB	GB	CM	FM	17	CO	新鲜	手淫	4	10	淡黄	2.4	97	19	34	6	41	92	密度梯度离心法	Isolate	1.5	1	1
32	初婚	职员	31	初婚	职员	1	短效长+思则凯	IVF	原发性不孕	女方-盆腔及输卵管因素		4800	11	225	2	1950	11	2	有 左10ml，性状：巧克力样	无	无	4	8	4	5	9	G-MOPS	G-Mops+HSA	K-SICM	K-SIFM	12	vitrolife	新鲜	手淫	3	15	淡黄	2	50	2	37	13	48	92	密度梯度离心	Isolate	1.5	1	1
28	再婚	无业	34		无业	1	长效长方案	IVF	继发性不孕	女方-盆腔及输卵管因素		975	10	100	2	0	0	2				15	2	6	2	8	G-MOPS	G-MOPS+HSA	K-SICM	K-SIFM	15	vitrolife	新鲜	手淫	5	15	淡黄		145	0	17	25	58	92	密度梯度离心	Isolate	1	1	1
24	初婚	打工	26	初婚	打工	1	短效长方案	IVF	原发性不孕	女方-盆腔及输卵管因素	1 双侧输卵管切除术后 2 盆腔粘连松解术后 3 盆腔结核	11	9	1	5	1	1	0	无	无	无			13	4	17	G-MOPS	G-Mops Plus	G-1	G-IVF	16	VITROLIFE	新鲜	手淫	4	20	淡黄	2.7	20	9	60	10	21	92	密度梯度离心法	Isolate	2	1	1
26	初婚	无业	32	初婚	职员	1	短效长方案	IVF	原发性不孕	女方-盆腔及输卵管因素	1 输卵管因素 2 双侧输卵管切除术后	30	10	3	3	0	0	0	无	无	有，子宫直肠窝 45 ml,性状为血性			5	2	7	G-MOPS	G-MOPSPLUS	G-1	G-IVF	15	CO	新鲜	手淫	5		淡黄	3.9	85	11	36	1	52	91	密度梯度离心法	Isolate	1.5	1	1
28	初婚	自由职业	32	初婚	公务员	1	短效长+思则凯	IVF	继发性不孕	女方-盆腔及输卵管因素		30	10	2	3	11	8	0	无	无	无			7	13	20	G-MOPS	G-MOPS+HSA	G-1	G-IVF	18	vitrolife	新鲜	手淫	4	10	淡黄	3.1	47	21	32	6	41	91	密度梯度离心法	Isolate	1.5	1	1
30	初婚	个体	30	初婚	个体	1	短效长方案	IVF	继发性不孕	女方-盆腔及输卵管因素		38	12	3	5	0	0	5	无	无	无	7	3	6	3	9	K-SIFB	sigb	K-SICM	K-SIFM	17	sico	新鲜	手淫	4	10	淡黄	3	71	6	38	9	47	91	密度梯度离心法	Isolate	1.4	1	1
33	初婚	农民	35	初婚	农民	1	短效长方案	IVF	继发性不孕	女方-盆腔及输卵管因素	1 输卵管因素 2 双侧输卵管结扎术后 3 双侧输卵管吻合术后 4 男性弱精子症 5 体外受精-胚胎移植术后（一次）	30	11	2	5	8	8	0	无	无	有，子宫直肠窝 10ml,性状为血性			7	9	16	G-MOPS	G-MOPSPLUS	G-1	G-IVF	15	CO	新鲜	手淫	5	10	淡黄	3	63	9	37	7	47	91	密度梯度离心法	Isolate	1.5	1	1
27	初婚	教师	27	初婚	职员	1	短效长方案	IVF	继发性不孕	女方-盆腔及输卵管因素		3150	12	150	2	750	8	2	无	无	有，子宫直肠窝45ml,性状淡血性			4	2	6	G-MOPS	G-MOPSPLUS	G-1	G-IVF	16	VITROLIFE	新鲜	手淫	3	15	淡黄	3.2	75	5	30	23	42	91	密度梯度离心法	Isolate	1.5	1	1
33	再婚	工人	32	再婚	职员	1	短效长方案	IVF	继发性不孕	女方-盆腔及输卵管因素	1 左侧输卵管梗阻 2 左侧输卵管介入再造术后 3 右侧输卵管切除术后 4 男性弱畸形精子症	43	13	2	5	9	9	0	无	无	无			10	7	17	G-MOPS	G-MOPSPLUS	G-1	G-IVF	18	vitrolife	新鲜	手淫	3	10	淡黄	3	70	5	46	8	41	91	密度梯度离心法	Isolate	1.5	1	1
34	初婚	无业	37	初婚	个体	1	短效长方案	IVF	继发性不孕	女方-盆腔及输卵管因素		23	10	2	8	0	0	0	无	无	无			9	6	15	G-MOPS	G-IVF	G-1	G-IVF	15	VITROLIFE	新鲜	手淫	5	10	淡黄	1.9	78	9	23	8	60	91	密度梯度离心法	Isolate	1.5	1	1
34	初婚	无业	35	初婚	技术员	1	短效长+思则凯	IVF	继发性不孕	女方-盆腔及输卵管因素		33	12	3	2	15	6	0	有 右 40ML 性状：淡黄色清亮	无	有，子宫直肠窝 55 ml,性状淡血性			1	5	6	K-SIFB	sigb	K-SICM	K-SIFM	16	sico	新鲜	手淫	3	5	淡黄	3.3	51	11	27	6	56	90	密度梯度离心法	Isolate	1.5	1	1
27	初婚	工人	26	初婚	工人	1	短效长方案	IVF	原发性不孕	女方-盆腔及输卵管因素	双侧输卵管积水 双侧输卵管造口术后 盆腔粘连分离术后	18	10	2	2	0	0	0	无	无	有，子宫直肠窝 36 ml,性状为血性			8	9	17	FB	GB	CM	FM	19	CO	新鲜	手淫	4	10	淡黄	4.5	45	25	35	10	30	90	密度梯度离心法	Isolate	1.5	1	1
27	初婚	医生	33	初婚	医生	1	短效长+思则凯	IVF	继发性不孕	女方-盆腔及输卵管因素		33	9	2	2	9	7	0	无	无	有，子宫直肠窝 10 ml,性状淡血性			13	5	18	G-MOPS	K-SIGB-50	K-SICM	K-SIFM	16	vitrolife	新鲜	手淫	5	10	淡黄	2	98	8	21	13	58	90	密度梯度离心法	Isolate	1.5	1	1
30	初婚	无业	33	初婚	警察	1	短效长方案	IVF	继发性不孕	女方-盆腔及输卵管因素		1350	9	150	2	75	1	2	无	无	无			12	12	24	G-MOPS	K-SIGB-50	K-SICM	K-SIFM	15	vitrolife	新鲜	手淫	5	30	淡黄	3	45	12	25	11	52	89	密度梯度离心法	Isolate	1.4	1	1
32	初婚	无业	32	初婚	无业	1	短效长方案	IVF	继发性不孕	女方-盆腔及输卵管因素	右侧输卵管切除术后	32	11	3	4	0	0	0	无	无	无			2	6	8	FB	GB	CM	FM	16	CO	新鲜	手淫	3	10	淡黄	3	100	17	59	9	15	89	密度梯度离心法	Isolate	1.5	1	1
26	初婚	无业	27	初婚	职员	1	短效长方案	IVF	继发性不孕	女方-盆腔及输卵管因素	左侧输卵管积水 左侧输卵管清胚造口术后	13	9	2	7	0	0	0	无	无	有，子宫直肠窝70ml,性状淡血性			15	11	26	FB	GB	CM	FM	18	CO	新鲜	手淫	3	10	淡黄	1.5	100	13	40	20	27	89	密度梯度离心法	Isolate	1.5	1	1
31	初婚	个体	35	初婚	个体	1	短效长方案	IVF	原发性不孕	女方-盆腔及输卵管因素		1300	9	150	2	0	0	2	无	无	无	11	8	7	6	13	G-MOPS	G-MOPS+HSA	K-SICM	K-SIFM	15	vitrolife	新鲜	手淫	3	10	淡黄	5.1	135	2	39	20	39	89	密度梯度离心	Isolate	1.5	1	1
36	初婚	职员	36	初婚	职员	1	短效长方案	IVF	继发性不孕	女方-盆腔及输卵管因素		40	13	40	13	16	11	13	无	无	有	6	6	6	6	12	G-MOPS	G-mops+HSA	G-IVF	G-IVF	16	Vitrolife	新鲜	手淫	5	10	淡黄	2.5	55.00	11	57	10	22	89	密度梯度离心法	Isolate	1.5	1	1
34	初婚	无业	34	初婚	职工	1	长效长方案	IVF	原发性不孕	女方-盆腔及输卵管因素		2650	14	100	3	0	0	3	无	无	无	15	20	8	13	21	K-SIFB	K-SIGB-50	K-SICM	K-SIFM	10	vitrolife	新鲜	手淫	4	20	淡黄	3.6	59	10	46	17	27	89	上游	Isolate	1	1	1
24			37			1	短效长方案	IVF	继发性不孕	女方-盆腔及输卵管因素	1 右侧输卵管清胚术后 2 左侧卵巢囊肿剥除术后	17	9	2	2	5	5	0						8	7	15	G-MOPS	G-MOPSPLUS	G-1	G-IVF	15	CO	新鲜	手淫	3	20	淡黄	2.9	100	5	45	7	43	89	密度梯度离心法	Isolate	1.5	1	1
29	再婚	无业	37	再婚	工人	1	短效长方案	IVF	继发性不孕	女方-盆腔及输卵管因素	1 双侧输卵管不全梗阻 2 男性弱精子症	34	11	3	4	2	2	0	无	无	有，子宫直肠窝 15 ml,性状为陈旧性			10	4	14	G-MOPS	G-MOPSPLUS	G-1	G-IVF	19	CO	新鲜	手淫	1	10	淡黄	2	32	9	34	5	52	89	密度梯度离心法	Isolate	1.5	1	1
29	初婚	公务员	29	初婚	公务员	2	短效长方案	IVF	继发性不孕	女方-盆腔及输卵管因素	1 双侧输卵管伞端粘连 2 盆腔粘连	12	8	2	6	1	2	0	无	无	无			7	8	15	K-SIFB	G-MOPSPLUS	K-SICM	G-IVF	17	vitrolife	新鲜	手淫	3	20	淡黄	2.3	45	3	37	30	30	87	密度梯度离心法	Isolate	1.5	1	1
29	初婚	无业	32	初婚	工程师	1	短效长方案	IVF	继发性不孕	女方-盆腔及输卵管因素		23	11	2	4	0	0	0	无	有 右侧输卵管积水15ml，性状淡黄色清亮	无			6	10	16	G-MOPS	G-MOPSPLUS	G-1	G-IVF	16	VITROLIFE	新鲜	手淫	5	10	淡黄	3.1	103	0	32	10	58	87	密度梯度离心法	Isolate	3.1	1	1
30	初婚	个体	33	初婚	个体	1	长效长方案	IVF	继发性不孕	女方-盆腔及输卵管因素		3900	12	150	2	1800	9	2	无	无	无	10	7	9	3	12	G-MOPS	G-Mops+HSA	K-SICM	K-SIFM	15	vitrolife	新鲜	手淫	3	15	淡黄	2.8	25	2	33	45	20	87	密度梯度离心法	Isolate	1.5	1	1
35	初婚	销售	34	初婚	销售	1	长方案	IVF	继发性不孕	女方-盆腔及输卵管因素		24	8	24	8	5	5	8	无	无	无	5	9	5	9	14	G-MOPS	G-GAMETE	G-IVF	G-IVF	16	Vitrolife	新鲜	手淫	5	30	淡黄	2	42.00	5	39	5	51	91	密度梯度离心法	Isolate	1.8	1	1
28	初婚	职工	30	初婚	军人	3	短效长方案	IVF	原发性不孕	女方-盆腔及输卵管因素	1 双侧输卵管积水 2 双侧输卵管造口术后 3 子宫内膜异位症	22	11	2	2	3	3	0	无	无	有，子宫直肠窝 ml,性状为血性			7	4	11	G-MOPS	G-MOPSPLUS	G-1	G-IVF	17	CO	新鲜	手淫	3	20	淡黄	3.2	120	11	38	16	35	92	密度梯度离心法	Isolate	1.5	1	1
37	初婚	无业	37	初婚	职工	1	长方案	IVF	继发性不孕	女方-盆腔及输卵管因素	1 双侧输卵管伞端粘连 2 男性畸形精子症	1775	9	150	2	300	4	2	无	无	有，子宫直肠窝20ml,性状为血性	14	13	12	10	22	G-MOPS	G-MOPS+HSA	G-1	G-IVF	18	vitrolife	新鲜	手淫	4		淡黄	2.4	40	1	39	14	38	95	密度梯度离心法	Isolate	1.4	1	1
33	初婚	农民	34	初婚	农民	1	长方案	IVF	继发性不孕	女方-盆腔及输卵管因素		2100	10	150	2	300	4	2	无	无	有，子宫直肠窝 15ml,性状为血性	5	3	4	3	7	K-SIFB	sigb	K-SICM	K-SIFM	16	sico	新鲜	手淫	4	20	淡黄	4.8	60	2	43	9	46	95	密度梯度离心法	Isolate	1.5	1	1
36	初婚	工人	37	初婚	公务员	1	短效长方案	IVF	原发性不孕	女方-盆腔及输卵管因素		1800	9	150	2	450	6	2	无	无	无			7	7	14	K-SIFB	sigb	K-SICM	K-SIFM	17	sico	新鲜	手淫	4		淡黄	2.3	59	3	28	7	62	93	密度梯度离心法	Isolate	1.5	1	1
37	初婚	工人	37	初婚	工人	1	短效长+思则凯	IVF	继发性不孕	女方-盆腔及输卵管因素		3000	10	225	2	975	10	2	无	无	无			5	6	11	K-SIFB	sigb	K-SICM	K-SIFM	14	VITROLIFE	新鲜	手淫	3	10	淡黄	3.2	90	2	30	15	53	94	密度梯度离心法	Isolate	1.5	1	1
28	初婚	理发师	34	初婚	理发师	1	短效长方案	IVF	继发性不孕	女方-盆腔及输卵管因素	1 输卵管因素 2 右侧输卵管切除术后 3 左侧输卵管造口术后 4 左侧输卵管切除术后 5 盆腔粘连松解术后 6 子宫内膜息肉电切术后	18	8	2	3	0	0	0	无	无	有，子宫直肠窝19ml,性状为血性			8	5	13	G-MOPS	G-Mops Plus	G-1	G-IVF	16	VITROLIFE	新鲜	手淫	4	10	淡黄	2.1	39	3	29	4	64	90	密度梯度离心法	Isolate	1.5	1	1
37	初婚	自由	37	初婚	自由	2	拮抗剂方案	IVF	继发性不孕	女方-盆腔及输卵管因素	右侧输卵管切除术后 左侧输卵管梗阻伴积水 男性弱精子症	42	10	2	2	17	10	0	无	无	有，子宫直肠窝 15 ml,性状陈旧性淡血性			2	3	5	FB	GB	CM	FM	17	CO	新鲜	手淫	4	10	淡黄	2.8	79	10	34	6	50	95	密度梯度离心法	Isolate	1.5	1	1
29	初婚	农民	32	初婚	司机	1	短效长方案	IVF	继发性不孕	女方-盆腔及输卵管因素		36	11	3	6	0	0	0	有 左15ml，性状：巧克力样	无	无			3	12	15	G-MOPS	G-IVF	G-1	G-IVF	17	VITROLIFE	新鲜	手淫	4	10	淡黄	2.3	85	9	39	3	49	95	密度梯度离心法	Isolate	1.5	1	1
30	初婚	文员	31	初婚	业务	1	短效长方案	IVF	继发性不孕	女方-盆腔及输卵管因素	1 双侧输卵管积水。	30	11	2	2	5	5	0	无	无	有，子宫直肠窝13 ml,性状为血性	8	4	7	3	10	K-SIFB	sigb	K-SICM	K-SIFM	17	sico	新鲜	手淫	3	10	淡黄	3.1	45	12	60	0	38	92	密度梯度离心法	Isolate	1.5	1	1
31	初婚	教师	30	初婚	职员	1	短效长方案	IVF	原发性不孕	女方-盆腔及输卵管因素	1 右侧输卵管梗阻 2 左侧输卵管不全梗阻	25	12	1	6	0	0	0	无	无	有，子宫直肠窝18ml,性状陈旧性			9	7	16	G-MOPS	G-MOPS+HSA	G-1	G-IVF	16	vitrolife	新鲜	手淫	4	10	淡黄	2.1	67	12	23	8	57	91	密度梯度离心法	Isolate	1.5	1	1
37	初婚	无业	37	初婚	职员	1	短效长方案	IVF	继发性不孕	女方-盆腔及输卵管因素	1 输卵管因素 2 体外受精-胚胎移植术后（二次）	67	13	3	4	27	13	0	无	无	无			2	2	4	G-MOPS	G-MOPSPLUS	G-1	G-IVF	15	CO	新鲜	手淫	4	15	淡黄	3	89	10	32	3	55	90	密度梯度离心法	Isolate	1.1	1	1
36	初婚	农民	35	初婚	司机	1	长方案	IVF	原发性不孕	女方-盆腔及输卵管因素		1700	10	150	2	375	5	2	无	无	无	6	9	6	9	15	K-SIFB	sigb	K-SICM	K-SIFM	16	sico	新鲜	手淫	4	17	淡黄	1.5	87	9	33	7	51	89	密度梯度离心法	Isolate	1.3	1	1
29	初婚	个体	32	初婚	个体	1	短效长方案	IVF	原发性不孕	女方-盆腔及输卵管因素	双侧输卵管梗阻	15	10	1	2	3	4	0	无	无	无			7	13	20	FB	G-MOPS plus	CM	G-IVF	15	CO	新鲜	手淫	3	20	淡黄	3.2	120	21	36	18	25	88	密度梯度离心法	Isolate	1.5	1	1
32	再婚	会计	33	初婚	灯光师	1	超长方案	IVF	原发性不孕	女方-盆腔及输卵管因素	1 子宫内膜异位症 2 左侧卵巢巧克力囊肿剥离术后 3 子宫浆膜下肌瘤剔除术后	62	12	62	12	19	10	0	有 右 25 ml，性状：巧克力样	无	无			4	2	6	G-MOPS	G-IVF	G-1	G-IVF	15	VITROLIFE	新鲜	手淫	4	20	淡黄	2.2	285	18	35	5	42	87	密度梯度离心法	Isolate	1.2	1	1
36	初婚	无业	37	初婚	无业	1	短效长方案	IVF	继发性不孕	女方-盆腔及输卵管因素		2625	11	225	4	150	2	0	无	无	有，子宫直肠窝100ml,性状为血性			6	5	11	G-MOPS	G-IVF	G-1	G-IVF	14	VITROLIFE	新鲜	手淫	3	10	淡黄	3.6	74	1	33	20	46	92	密度梯度离心法	Isolate	1.5	1	1
31	初婚	教师	32	初婚	干部	1	短效长方案	IVF	原发性不孕	女方-盆腔及输卵管因素	双侧输卵管梗阻 双侧输卵管介入再造术后	28	10	3	3	3	3	0	有 左 1.5 ml，性状：咖啡色	无	无			3	5	8	FB	GB	CM	FM	15	CO	新鲜	手淫	5	15	淡黄	3.1	88	5	25	16	54	95	密度梯度离心法	Isolate	1.5	1	1
37	初婚	律师	37	初婚	工程师	1	短效长方案	IVF	继发性不孕	女方-盆腔及输卵管因素	男性少，弱，畸形精子症	28	9	3	3	0	0	0	无	无	有，子宫直肠窝15ml,性状为血性			5	5	10	FB	GB	CM	FM	16	CO	新鲜	手淫	5	20	淡黄	2.3	15	1	21	12	66	94	密度梯度离心法	Isolate	1.3	1	1
32	初婚	工人	29	初婚	工人	1	拮抗剂方案	IVF	继发性不孕	女方-盆腔及输卵管因素	1 输卵管因素 2 左侧输卵管积水 3 右侧输卵管切除术后	53	12	2	3	15	10	0	无	有 左侧输卵管积水 10ml,性状淡粉色	无			4	4	8	G-MOPS	G-MOPS+HSA	G-1	G-IVF	15	vitrolife	新鲜	手淫	3	10	淡黄	2.2	95	14	36	0	50	92	密度梯度离心法	Isolate	1.5	1	1
30	初婚		33	初婚		1	短效长方案	IVF	继发性不孕	不明原因	1 不明原因不孕 2 人工授精助孕术后（二次）	22	10	2	7	4	4	0	无	无	有，子宫直肠窝16ml,性状为血性			6	4	10	G-MOPS	G-Mops Plus	G-1	G-IVF	18	VITROLIFE	新鲜	手淫	4	10	淡黄	3	40	7	50	8	35	89	密度梯度离心法	Isolate	2	1	1
24	初婚	护士	25	初婚	干部	1	短效长方案	IVF	继发性不孕	女方-盆腔及输卵管因素	1 双侧输卵管梗阻	10	8	1	4	0	0	0	无	无	无			7	4	11	G-MOPS	G-Mops Plus	G-1	G-IVF	19	VITROLIFE	新鲜	手淫	4	15	淡黄	2.7	55	7	63	3	27	87	密度梯度离心法	Isolate	1.5	1	1
30	初婚	职员	29	初婚	职员	1	超长方案	IVF	继发性不孕	女方-盆腔及输卵管因素	1 输卵管因素 2 双侧输卵管妊娠清胚造口术后 3 男性弱畸形精子症	48	13	2	3	6	6	0	无	无	有，子宫直肠窝100 ml,性状为血性			8	6	14	G-MOPS	G-MOPSPLUS	G-1	G-IVF	18	CO	新鲜	手淫	3	15	淡黄	3.5	70	7	58	5	30	87	密度梯度离心法	Isolate	1.5	1	1
34	初婚	教师	34	初婚	工程师	2	长方案	IVF	原发性不孕	女方-盆腔及输卵管因素		1300	9	150	2	75	1	2	无	无	有，子宫直肠窝 50 ml,性状为血性	16	18	9	12	21	G-MOPS	G-MOPSPLUS	G-1	G-IVF	19	sico	新鲜	手淫	4	10	淡黄	3.2	42	10	52	5	33	87	密度梯度离心法	Isolate	1.5	1	1
37	初婚	农民	37	初婚	农民	1	短效长方案	IVF	继发性不孕	女方-盆腔及输卵管因素		83	16	83	16	43	14	16	无	无	无	5	2	5	2	7	G-MOPS	G-mops+HSA	SIFM	SIFM	15	Vitrolife	新鲜	手淫	7	5	淡黄	4.2	23.00	5	23	4	68	89	密度梯度离心法	Isolate	2	1	1
26			26			1	短效长方案	IVF	原发性不孕	女方-盆腔及输卵管因素	1.双侧输卵管梗阻 2.双侧输卵管介入再造术后	20	9	2	5	2	2	0	无	无	无			4	9	13	K-SIFB	sigb	K-SICM	K-SIFM	15	sico	新鲜	手淫	4	10	淡黄	2.11	125		42	8	39	95	密度梯度离心法	Isolate	1.5	1	1
35	再婚	公务员	32	再婚	工人	1	短效长方案	IVF	继发性不孕	女方-盆腔及输卵管因素	左侧输卵管不全梗阻 右侧输卵管切除术后	23	11	2	5	0	0	0	无	无	无			12	2	14	FB	GB	CM	FM	17	CO	新鲜	手淫	3	10	淡黄	2	70	10	26	10	54	95	密度梯度离心法	Isolate	2	1	1
33	再婚	农民	37	初婚	农民	2	长方案	IVF	继发性不孕	女方-盆腔及输卵管因素		1925	10	225	2	0	0	2	无	无	有，右侧输卵管 30 ml,性状为血性			6	6	12	K-SIFB	sigb	K-SICM	K-SIFM	16	vitrolife	新鲜	手淫	6	17	淡黄	3.4	79	17	24	5	54	94	密度梯度离心法	Isolate	1.5	1	1
37	初婚	个体	37	初婚	个体	1	长方案	IVF	继发性不孕	女方-盆腔及输卵管因素		5325	13	225	4	2475	13	4	无	无	有，子宫直肠窝 10 ml,性状为血性	9	10	6	8	14	K-SIFB	sigb	K-SICM	K-SIFM	17	sico	新鲜	手淫	1	10	淡黄	2.3	47	3	31	5	61	94	密度梯度离心法	Isolate	1.1	1	1
35	初婚	无业	37	初婚	无业	2	短效长方案	IVF	继发性不孕	女方-盆腔及输卵管因素	子宫内膜异位症 右侧输卵管积水 男性弱精子症	36	11	3	5	0	0	0	有。左侧10ml。性状巧克力样	无	无			2	4	6	G-MOPS	GB	G-1	G-IVF	15	CO	新鲜	手淫	3	15	淡黄	2.7	35	2	27	30	41	94	密度梯度离心法	Isolate	1.5	1	1
37	初婚	教师	37	初婚	医师	2	短效长方案	IVF	继发性不孕	女方-盆腔及输卵管因素	1 输卵管因素 2 左侧输卵管切除术后	18	7	2	2	2	2	0	无	无	无			1	1	2	G-MOPS	G-MOPSPLUS	G-1	G-IVF	16	vitrolife	新鲜	手淫	4		淡黄	2.4	70	9	24	5	62	94	密度梯度离心法	Isolate	1.5	1	1
28	初婚	无业	29	初婚	个体	1	长效长+思则凯	IVF	继发性不孕	女方-盆腔及输卵管因素		3825	11	150	2	1650	10	2	无	无	无			3	1	4	G-MOPS	G-MOPSPLUS	G-1	G-IVF	13	VITROLIFE	新鲜	手淫	4	30	淡黄	2.5	197	0	24	4	72	93	密度梯度离心法	Isolate	1.2	1	1
37	再婚	职员	37	再婚	职员	1	拮抗剂方案	IVF	继发性不孕	女方-盆腔及输卵管因素	1 右侧输卵管梗阻 2 左侧输卵管不全梗阻 3 双侧输卵管介入再造术后 4 男性少弱畸形精子症	30	8	3	3	8	6	0	无	无	无			3	2	5	G-MOPS	G-IVF	G-1	G-IVF	15	VITROLIFE	新鲜	手淫	3	10	淡黄	3	43	15	51	4	30	93	密度梯度离心法	Isolate	1.4	1	1
29	初婚	教师	31	初婚	教师	1	短效长方案	IVF	原发性不孕	女方-盆腔及输卵管因素	男性弱精子症 人工授精助孕术后	32	12	1	4	4	4	0	无	无	无			5	5	10	G-MOPS	G-MOPSPLUS	G-1	G-IVF	18	CO	新鲜	手淫	3	30	淡黄	1.7	90	5	36	10	49	93	密度梯度离心法	Isolate	1.7	1	1
33	初婚	无业	32	初婚	工人	1	短效长方案	IVF	继发性不孕	女方-盆腔及输卵管因素	1.双侧输卵管梗阻 2.男性弱精子症	17	9	2	4	0	0	0	无	无	有，右侧卵巢35ml,性状血性			6	9	15	G-MOPS	G-MOPSPLUS	G-1	G-IVF	16	CO	新鲜	手淫	3	10	淡黄	2.3	30	3	35	5	57	93	密度梯度离心法	Isolate	1.5	1	1
30	初婚	医生	35	初婚	医生	1	长效长方案	IVF	继发性不孕	女方-盆腔及输卵管因素	1 双侧输卵管不全梗阻 2 男性弱精子症	34	14	34	14	14	10	14	无	无	有	6	4	6	4	10	G-MOPS	G-mops+HSA	G-IVF	G-IVF	16	Vitrolife	新鲜	手淫	5	10	淡黄	2.3	17.00	5	37	8	50	92	密度梯度离心法	Isolate	1.5	1	1
36	初婚	无业	37	初婚	农民	1	短效长方案	IVF	继发性不孕	女方-盆腔及输卵管因素	1 双侧输卵管切除术后	32	11	3	2	0	0	0	无	无	无			4	8	12	G-MOPS	G-MOPSPLUS	G-1	G-IVF	15	CO	新鲜	手淫	4		淡黄	2.4	125	10	39	4	47	92	密度梯度离心法	Isolate	1.5	1	1
37	初婚	无业	37	初婚	职员	1	短效长方案	IVF	继发性不孕	女方-盆腔及输卵管因素	双方因素：1 右侧输卵管切除术后 2 男性弱精子症	69	13	3	5	18	12	0	无	无	有，右侧卵巢旁25ML,性状为淡血性			4	4	8	G-MOPS	G-MOPSPLUS	G-1	G-IVF	19	CO	新鲜	手淫	3	10	淡黄	2.9	40	2	38	15	45	92	密度梯度离心法	Isolate	1.5	1	1
30	初婚	无业	30	初婚	无业	1	短效长方案	IVF	继发性不孕	女方-盆腔及输卵管因素	双侧输卵管梗阻 双侧输卵管造口术后 右侧输卵管切除术后	19	10	3	4	5	5	0	无	无	有，子宫直肠窝 25 ml,性状为血性			7	6	13	FB	GB	CM	FM	14	CO	新鲜	手淫	5	20	淡黄	3.2	110	5	38	19	38	92	密度梯度离心法	Isolate	1.5	1	1
34	初婚	职员	32	初婚	干部	1	长效长方案	IVF	继发性不孕	女方-盆腔及输卵管因素	1 右侧输卵管梗阻 2 左侧输卵管不全梗阻 3 左侧输卵管妊娠保守治疗后	19	10	2	4	0	0	0	无		有，子宫直肠窝 13 ml,性状为血性			8	4	12	G-MOPS	G-MOPSPLUS	G-1	G-IVF	15	CO	新鲜	手淫	4		淡黄	3.7	105	21	29	5	45	92	密度梯度离心法	Isolate	1.5	1	1
36	初婚	无业	37	初婚	工人	3	GnRH拮抗剂	IVF	继发性不孕	女方-盆腔及输卵管因素		28	11	28	11	12	9	11	无	无	有	1	2	1	2	3	G-MOPS	G-GAMETE	G-IVF	G-IVF	16	Vitrolife	新鲜	手淫	4	15	淡黄	3.6	195.00	2	40	16	42	92	密度梯度离心法	Isolate	1.5	1	1
27	初婚	农民	26	初婚	农民	1	短效长方案	IVF	原发性不孕	女方-盆腔及输卵管因素		22	14	1	2	4	3	0	无	无	有，子宫直肠窝 10 ml,性状为血性			10	7	17	K-SIFB	sigb	K-SICM	K-SIFM	15	sico	新鲜	手淫	3	15	淡黄	4.8	30	5	53	2	40	92	密度梯度离心法	Isolate	2	1	1
31	初婚	个体	29	初婚	职员	1	短效长方案	IVF	继发性不孕	女方-盆腔及输卵管因素	1 右侧输卵管不全梗阻 2 右侧输卵管清胚造口术后 3 子宫内膜息肉电切术后	18	8	1	3	6	6	0	无	无	有，子宫直肠窝30 ml,性状陈旧性			13	10	23	G-MOPS	G-IVF	G-1	G-IVF	18	VITROLIFE	新鲜	手淫	4	10	淡黄	1.8	142	16	50	3	31	92	密度梯度离心法	Isolate	1.5	1	1
29	初婚	无业	31	初婚	无业	1	拮抗剂方案	IVF	原发性不孕	女方-盆腔及输卵管因素	左侧输卵管梗阻	22	9	3	3	0	0	0	无	无	无			4	11	15	FB	GB	CM	FM	18	CO	新鲜	手淫	4	10	淡黄	2.4	56	6	37	8	49	92	密度梯度离心法	Isolate	1.5	1	1
31			33			1	短效长方案	IVF	继发性不孕	女方-盆腔及输卵管因素	1 男性弱畸形精子症 2 人工授精助孕术后（一次） 3 双子宫	29	11	2	3	4	4	0	无	有，子宫直肠窝，40ml,血性				3	6	9	G-MOPS	G-MOPSPLUS	G-1	G-IVF	20	CO	新鲜	手淫	3	10	淡黄	2.6	45	6	55	7	32	92	密度梯度离心法	Isolate	1.5	1	1
27	初婚	教师	30	初婚	无业	1	短效长方案	IVF	原发性不孕	不明原因	1 不明原因不孕 2 人工授精助孕术后	21	9	2	6	5	5	0	无	无	有，子宫直肠窝 40ml,性状为血性			10	5	15	G-MOPS	G-Mops Plus	G-1	G-IVF	15	VITROLIFE	新鲜	手淫	4	10	淡黄	3.5	50	2	62	5	31	91	密度梯度离心法	Isolate	1.7	1	1
32	初婚	职员	35	初婚	工人	1	COH周期	IVF	继发性不孕	女方-盆腔及输卵管因素	盆腔粘连松解术后 子宫腺肌瘤剥除术后	40	11	2	6	17	11	0	有 右10ml性状淡黄色	无	无			7	4	11	FB	GB	CM	FM	18	CO	新鲜	手淫	5	15	淡黄	2	213	13	28	4	55	91	密度梯度离心法	Isolate	1	1	1
26	初婚	职员	29	初婚	职员	1	超长方案	IVF	原发性不孕	女方-盆腔及输卵管因素	1 双侧输卵管梗阻 2 双侧输卵管介入再造术后 3 子宫内膜息肉电切术后 4 男性弱精子症	17	9	2	5	4	4	0	无	无	有，右侧卵巢旁。量7ml，性状血性			9	4	13	G-MOPS	G-MOPSPLUS	G-1	G-IVF	16	CO	新鲜	手淫	3	10	淡黄	2	50	3	60	10	27	90	密度梯度离心法	Isolate	1	1	1
37	初婚	无业	37	初婚	无业	1	短效长方案	IVF	继发性不孕	女方-盆腔及输卵管因素		81	14	2	4	37	14	0	有 左 16 ml，性状：淡黄色清亮	无	有，子宫直肠窝 22 ml,性状为血性			1	2	3	G-MOPS	G-MOPSPLUS	G-1	G-IVF	14	VITROLIFE	新鲜	手淫	4	30	淡黄	2.5	135	10	32	3	55	90	密度梯度离心法	Isolate	0.5	1	1
30	初婚	干部	34	初婚	干部	1	短效长方案	IVF	继发性不孕	女方-盆腔及输卵管因素	双侧输卵管梗阻 羊角子宫	23	10	2	4	0	0	0	无	无	无			7	4	11	FB	GB	CM	FM	18	CO	新鲜	手淫	4	15	淡黄	3	6	3	20	37	40	90	密度梯度离心法	Isolate	2.3	1	1
37			37			1	短效长方案	IVF	原发性不孕	女方-盆腔及输卵管因素	1 子宫内膜异位症 2 双侧卵巢巧克力囊肿穿刺术后	35	11	3	7	0	0	0	有 右 10 ml，性状：淡黄色清亮/咖啡色粘稠	无	无			2	5	7	FB	GB	CM	FM	18	CO	新鲜	手淫	4	10	淡黄	2.4	75	11	32	3	54	90	密度梯度离心法	Isolate	1.5	1	1
33	初婚	职员	35	初婚	军人	1	短效长方案	IVF	原发性不孕	女方-盆腔及输卵管因素		40	12	2	2	3	2	0	无	无	有，子宫直肠窝 30 ml,性状为血性			12	11	23	K-SIFB	sigb	K-SICM	K-SIFM	16	vitrolife	新鲜	手淫	3	10	淡黄	4.2	52	4	40	4	52	90	密度梯度离心法	Isolate	1.5	1	1
37	初婚	农民	33	初婚	农民	1	短效长方案	IVF	原发性不孕	女方-盆腔及输卵管因素	1 双侧输卵管伞端粘连 2 双侧输卵管伞端粘连分解术后	36	12	1	5	21	9	0	无	无	无			7	7	14	G-MOPS	G-Mops Plus	G-1	G-IVF	17	VITROLIFE	新鲜	手淫	4	15	淡黄	2.7	55	10	48	3	39	90	密度梯度离心法	Isolate	2	1	1
26	初婚	无业	26	初婚	司机	1	短效长方案	IVF	原发性不孕	女方-盆腔及输卵管因素	1 双侧输卵管梗阻	32	12	2	3	13	9	0	无	无	无			5	9	14	G-MOPS	G-MOPSPLUS	G-1	G-IVF	17	CO	新鲜	手淫	4	10	淡黄	4.1	90	5	30	15	50	90	密度梯度离心法	Isolate	1.7	1	1
32	初婚	个体	36	初婚	个体	4	拮抗剂方案	IVF	原发性不孕	女方-盆腔及输卵管因素	1 双侧输卵管梗阻伴积水 2输卵管造口术后 3 IVF-ET助孕术后（一次）	64	14	3	3	10	5	0	无	无	无			6	3	9	G-MOPS	G-MOPSPLUS	G-1	G-IVF	18	CO	新鲜	手淫	3	10	淡黄	2.2	80	5	42	10	43	89	密度梯度离心法	Isolate	1.5	1	1
37	再婚	工人	37	再婚	农民	1	短效长方案	IVF	继发性不孕	女方-盆腔及输卵管因素	双侧输卵管切除术后	41	11	3	4	5	5	0	无	无	无			7	7	14	G-MOPS	GB	G-1	G-IVF	16	CO	新鲜	手淫	3	15	淡黄	3.2	50	5	29	23	43	89	密度梯度离心法	Isolate	1.5	1	1
34	初婚	教师	34	初婚	记者	1	拮抗剂方案	IVF	继发性不孕	女方-盆腔及输卵管因素		33	10	2	2	4	4	0	无	无	有，子宫直肠窝15ml,性状为陈旧性			8	2	10	G-MOPS	G-IVF	G-1	G-IVF	17	VITROLIFE	新鲜	手淫	3	10	淡黄	4	9	12	24	8	56	89	密度梯度离心法	Isolate	4	1	1
31	初婚	教师	32	初婚	教师	1	长方案	IVF	继发性不孕	女方-盆腔及输卵管因素		900	9	100	2	0	0	2	无	无	无			6	5	11	K-SIFB	sigb	K-SICM	K-SIFM	16	sico	新鲜	手淫	4	10	淡黄	1.5	90	20	38	5	37	89	密度梯度离心法	Isolate	1.5	1	1
35	初婚	农民	37	初婚	农民	1	长方案	IVF	继发性不孕	女方-盆腔及输卵管因素		1100	9	150	2	0	0	2	无	无	有，子宫直肠窝20ml,性状为血性	4	4	4	4	8	G-MOPS	G-Mops+HSA	G-1	G-IVF	16	vitrolife	新鲜	手淫	6	25	淡黄	3.6	110	1	17	15	67	89	密度梯度离心法	Isolate	1.5	1	1
37			37			1	超长方案	IVF	继发性不孕	女方-盆腔及输卵管因素	1 左侧输卵管梗阻 2 右侧输卵管切除术后 3 子宫内膜息肉电切术后 3 男性弱精子症	44	11	3	3	0	0	0	无	无	有，子宫直肠窝26 ml,性状淡血性			4	5	9	G-MOPS	G-MOPSPLUS	G-1	G-IVF	17	CO	新鲜	手淫	4	10	淡黄	2.7	67	10	35	5	50	89	密度梯度离心法	Isolate	1.5	1	1
32	初婚	无业	36	初婚	无业	1	长方案	IVF	原发性不孕	女方-盆腔及输卵管因素		2175	9	150	2	600	7	2	无	无	无	2	7	2	8	10	G-MOPS	G-MOPS+HSA	G-1	G-IVF	17	vitrolife	新鲜	手淫	5	20	淡黄	2.1	33	2	36	12	50	89	密度梯度离心法	Isolate	1	1	1
31	初婚	教师	36	初婚	工人	1	短效长方案	IVF	继发性不孕	女方-盆腔及输卵管因素	左侧输卵管梗阻 男性弱精子症	14	9	2	4	0	0	0	有 左 3 ml，性状：巧克力样，右8ml，性状巧克力样	无	无			7	4	11	G-MOPS	GB	G-1	G-IVF	16	CO	新鲜	手淫	5	25	淡黄	3	64	8	21	4	67	88	密度梯度离心法	Isolate	1.4	1	1
36	初婚	无业	37	初婚	无业	1	拮抗剂方案	IVF	继发性不孕	女方-盆腔及输卵管因素	双侧输卵管梗阻	56	11	3	3	19	11	0	无	无	无			1	3	4	G-MOPS	G-MOPS+HSA	G-1	G-IVF	15	VITROLIFE	新鲜	手淫	5	10	淡黄	2.2	64	22	32	4	42	88	密度梯度离心法	Isolate	1.5	1	1
29	初婚	自由职业	31	初婚	职员	3	长效长+思则凯	IVF	继发性不孕	女方-盆腔及输卵管因素		2300	11	150	2	0	0	2	无	无	有，子宫直肠窝20ml,性状为血性	14	12	11	13	24	G-MOPS	K-SIGB-50	K-SICM	K-SIFM	15	vitrolife	新鲜	手淫	4	10	淡黄	2	83	14	48	5	33	88	上游	Isolate	1	1	1
36	初婚	教师	36	初婚	警察	1	短效长方案	IVF	原发性不孕	女方-盆腔及输卵管因素	双侧输卵管不全梗阻	21	10	2	3	0	0	0	无	无	有，子宫直肠窝 42 ml,性状淡血性			6	5	11	FB	GB	CM	FM	18	CO	新鲜	手淫	3	10	淡黄	3.5	55	7	70	3	20	87	密度梯度离心法	Isolate	2	1	1
33	再婚	个体	32	初婚	司机	1	长效长+思则凯	IVF	原发性不孕	女方-盆腔及输卵管因素	1 排卵障碍	112	21	2	13	34	12	0	无	无	无			1	3	4	G-MOPS	G-IVF	G-1	G-IVF	14	VITROLIFE	新鲜	手淫	5	10	淡黄	3.3	70	13	54	3	30	87	密度梯度离心法	Isolate	1.5	1	1
37	初婚	个体	37	初婚	个体	1	短效长方案	IVF	继发性不孕	女方-盆腔及输卵管因素	双侧输卵管不全梗阻 男性弱精子症	23	10	3	4	0	0	0						6	7	13	FB	GB	CM	FM	16	CO	新鲜	手淫	3	10	淡黄	2.4	50	7	35	18	40	87	密度梯度离心法	Isolate	0.4	1	1
37	初婚	职工	37	初婚	工程师	1	拮抗剂方案	IVF	继发性不孕	女方-盆腔及输卵管因素		2925	9	150	2	450	6	2	无	无	无	7	11	5	11	16	G-MOPS	G-Mops+HSA	K-SICM	K-SIFM	17	vitrolife	新鲜	手淫	4	5	淡黄	3.1	137	12	33	4	51	87	密度梯度离心法	Isolate	1	1	1
34	初婚	个体	33	初婚	职员	1	短效长方案	IVF	原发性不孕	女方-盆腔及输卵管因素	双侧输卵管不全梗阻 双侧输卵管介入再造术后	35	11	2	7	2	2	0	无	无	无			9	9	18	FB	GB	CM	FM	16	CO	新鲜	手淫	5	15	淡黄	2	73	12	48	17	23	87	密度梯度离心法	Isolate	1	1	1
30	初婚	职员	33	初婚	工人	1	短效长方案	IVF	继发性不孕	女方-盆腔及输卵管因素	双侧输卵管梗阻 右侧输卵管清胚造口术后 男性弱精子症	11	7	2	2	0	0	0	无	无	有，子宫直肠窝 17 ml,性状为血性			5	7	12	G-MOPS	G-MOPSPLUS	G-1	G-IVF	17	CO	新鲜	手淫	3	15	淡黄	3.2	56	2	21	8	69	87	密度梯度离心法	Isolate	1.5	1	1
37	初婚	教师	37	初婚	职员	1	短效长方案	IVF	继发性不孕	女方-盆腔及输卵管因素	双方因素:1 左侧输卵管梗阻 2 男性弱精子症	27	9	2	5	2	2	0	无	无	无			5	3	8	G-MOPS	G-MOPS+HSA	G-1	G-IVF	15	VITROLIFE	新鲜	手淫	5	25	淡黄	2.5	170	5	32	18	45	87	密度梯度离心法	Isolate	1.5	1	1
37	初婚	职员	37	初婚	职员	2	拮抗剂方案	IVF	继发性不孕	女方-盆腔及输卵管因素	双侧输卵管梗阻 IVF-ET授精助孕术后(三次）	30	9	2	3	5	3	0						1	1	2	FB	GB	CM	FM	21	CO	新鲜	手淫	5	10	淡黄	2	146	14	30	5	51	86	密度梯度离心法	Isolate	1	1	1
31	初婚	无业	32	初婚	无业	1	超长方案	IVF	继发性不孕	女方-盆腔及输卵管因素		45	15	1	5	5	5	0	无	无	有，子宫直肠窝 12ml,性状为血性			6	8	14	G-MOPS	G-MOPSPLUS	G-1	G-IVF	15	CO	新鲜	手淫	4	10	淡黄	1.5	215	42	27	3	28	86	密度梯度离心法	Isolate	1.5	1	1
34	初婚	无业	36	初婚	无业	2	长效长方案	IVF	原发性不孕	女方-盆腔及输卵管因素		30	10	2	2	7	7	0				10	8	7	8	15	G-MOPS	K-SIGB-50	K-SICM	K-SIFM	15	vitrolife	新鲜	手淫	5	12	淡黄	3.2	103	13	52	5	30	86	密度梯度离心法	Isolate	1.2	1	1
27	初婚	无业	30	初婚	职工	1	短效长方案	IVF	继发性不孕	女方-盆腔及输卵管因素	1 男性弱精子症 2 人工授精助孕术后（二次0	1150	7	150	2	225	3	0	无	无	无	0	9	0	4	4	G-MOPS	G-MOPSPLUS	G-1	G-IVF	13	VITROLIFE	新鲜	手淫	5	20	淡黄	4.2	38	5	34	10	51	93	密度梯度离心法	Isolate	1.2	1	1
28	初婚	教师	29	初婚	法官	1	短效长方案	IVF	原发性不孕	女方-盆腔及输卵管因素	1 双侧输卵管梗阻 2 双侧输卵管介入再通术后 3 子宫内膜息肉电切术后 4 男性弱精子症	34	10	3	4	3	3	0	无	无	有，子宫直肠窝 30ml,性状淡血性			4	3	7	G-MOPS	G-MOPS+HSA	G-1	G-IVF	15	VITROLIFE	新鲜	手淫	5	10	淡黄	2.5	37	6	37	6	51	89	密度梯度离心法	Isolate	1.5	1	1
30	初婚	无业	29	初婚	工人	1	短效长方案	IVF	继发性不孕	女方-盆腔及输卵管因素	1 左侧输卵管梗阻 2 子宫内膜息肉电切术后 3 IVF-ET助孕术后	13	8	2	5	0	0	0	无	无	无			8	9	17	G-MOPS	G-Mops Plus	G-1	G-IVF	17	VITROLIFE	新鲜	手淫	4	15	淡黄	3.1	20	7	75	5	13	89	密度梯度离心法	Isolate	1.5	1	1
37	初婚	职员	37	初婚	职员	1	短效长方案	IVF	继发性不孕	女方-盆腔及输卵管因素	1 右侧输卵管积水 2 左侧输卵管切除术后 3 男性弱精子症	38	12	2	6	12	9	0	无	无	无			9	7	16	G-MOPS	G-MOPSPLUS	G-1	G-IVF	17	CO	新鲜	手淫	4	10	淡黄	2.7	40	3	30	19	48	86	密度梯度离心法	Isolate	1.5	1	1
31	初婚	职员	34	初婚	职员	1	短效长方案	IVF	继发性不孕	女方-盆腔及输卵管因素	1 左侧输卵管不全梗阻 2 右侧输卵管切除术后	50	13	2	5	21	10	0	无	无	无			8	6	14	G-MOPS	G-Mops Plus	G-1	G-IVF	15	VITROLIFE	新鲜	手淫	4	10	淡黄	1.6	182	18	31	2	49	88	密度梯度离心法	Isolate	1.5	1	1
29	初婚	工程师	35	初婚	军人	1	短效长方案	IVF	原发性不孕	女方-盆腔及输卵管因素	1 双侧输卵管梗阻 2 双侧输卵管介入再通术后	23	8	2	2	3	3	0						5	7	12	FB	GB	CM	FM	17	CO	新鲜	手淫	4	10	淡黄	2.9	67	10	34	7	49	94	密度梯度离心法	Isolate	1.5	1	1
26	初婚	无业	37	再婚	个体	1	COH周期	IVF	继发性不孕	女方-盆腔及输卵管因素	右侧输卵管梗阻 右侧输卵管清胚造口术后	21	12	1	7	10	9	0	无	无	无			6	8	14	G-MOPS	GB	G-1	G-IVF	16	CO	新鲜	手淫	4	15	淡黄	3	87	29	46	8	17	91	密度梯度离心法	Isolate	1	1	1
27	初婚	干部	32	初婚	司机	1	长方案	IVF	继发性不孕	女方-盆腔及输卵管因素		39	12	39	12	11	7	12	无	有	无	6	18	6	18	24	G-MOPS	G-mops+HSA	G-IVF	G-IVF	15	Vitrolife	新鲜	手淫	5	12	淡黄	5.6	68.00	5	30	4	61	88	密度梯度离心法	Isolate	1.5	1	1
20	初婚	无业	25	初婚	无业	2	短效长方案	IVF	继发性不孕	女方-盆腔及输卵管因素		18	9	2	4	0	0	0	无	无	有，子宫直肠窝25 ml,性状为血性	9	11	7	10	17	K-SIFB	sigb	K-SICM	K-SIFM	16	sico	新鲜	手淫	5	15	淡黄	5.2	17	3	39	23	35	90	密度梯度离心法	Isolate	2.5	1	1
30	初婚	无业	33	初婚	无业	1	短效长方案	IVF	继发性不孕	女方-盆腔及输卵管因素	1 右侧输卵管切除术后 2 左侧输卵管造口术后 3 盆腔粘连松解术后 4 男性弱精子症	37	12	3	5	10	6	0	无	无	无			7	6	13	FB	GB	CM	FM	16	CO	新鲜	手淫	3	10	淡黄	2.7	45	3	32	25	40	89	密度梯度离心法	Isolate	1.5	1	1
37	初婚	个体	37	初婚	个体	5	单纯Gn方案	IVF	继发性不孕	女方-盆腔及输卵管因素		3	3	3	3	3	3	0	无	无	无			2	0	2	G-MOPS	G-IVF	G-1	G-IVF	9	VITROLIFE	新鲜	手淫	4	10	淡黄	3.6	54	10	20	3	67	87	密度梯度离心法	Isolate	1.3	1	1
28	初婚	无业	30	初婚	农民	1	拮抗剂方案	IVF	原发性不孕	女方-盆腔及输卵管因素		31	10	3	2	10	6	0	无	无	有，子宫直肠窝10ml,性状为血性			2	8	10	G-MOPS	sigb	K-SICM	K-SIFM	17	vitrolife	新鲜	手淫	5	10	淡黄	4	43	11	44	13	31	95	密度梯度离心法	Isolate	1.5	1	1
31	初婚	个体	37	初婚	个体	1	短效长+思则凯	IVF	原发性不孕	女方-盆腔及输卵管因素		15	8	2	4	0	0	0	无	无	无	14	8	11	7	18	G-MOPS	G-IVF	G-1	G-IVF	15	VITROLIFE	新鲜	手淫	3	10	淡黄	2.7	120	2	34	23	41	94	密度梯度离心法	Isolate	1.5	1	1
27	初婚	农民	31	初婚	农民	1	长方案	IVF	继发性不孕	女方-盆腔及输卵管因素		2375	10	150	2	525	7	2	无	无	无	13	7	12	5	17	G-MOPS	K-SIGB-50	G-1	G-IVF	14	sico	新鲜	手淫	3	10	淡黄	2.6	118	3	35	12	50	92	密度梯度离心法	Isolate	1	1	1
26	初婚		31	初婚		1	短效长方案	IVF	原发性不孕	女方-盆腔及输卵管因素	双侧输卵管不全梗阻 多囊卵巢综合征	20	12	1	9	5	2	0	无	无	无			8	8	16	FB	GB	CM	FM	18	CO	新鲜	手淫	4	10	淡黄	3.1	32	12	36	18	34	92	密度梯度离心法	Isolate	1.5	1	1
27	初婚	农民	32	初婚	工人	1	短效长方案	IVF	原发性不孕	女方-盆腔及输卵管因素	1.排卵障碍	13	9	2	6	0	0	0	无	无	无			2	10	12	K-SIFB	sigb	K-SICM	K-SIFM	16	sico	新鲜	手淫	4	10	淡黄	3.5	54	11	69	0	20	90	密度梯度离心法	Isolate	1.5	1	1
29	初婚	农民	34	初婚	教师	1	短效长方案	IVF	原发性不孕	女方-盆腔及输卵管因素		1650	9	150	2	150	2	2	无	无	无			9	9	18	G-MOPS	G-MOPSPLUS	G-1	G-IVF	15	VITROLIFE	新鲜	手淫	3	15	淡黄	2	130	3	31	21	45	90	密度梯度离心法	Isolate	1.2	1	1
27	初婚	职员	28	初婚	职员	1	短效长方案	IVF	继发性不孕	不明原因	人工授精助孕术后（四次）	17	10	2	4	0	0	0	无	无	有，子宫直肠窝 35 ml,性状为血性			7	3	10	G-MOPS	G-MOPSPLUS	G-1	G-IVF	17	vitrolife	新鲜	手淫	4	10	淡黄	3.9	70	3	42	19	36	90	密度梯度离心法	Isolate	1.5	1	1
37	初婚	个体	37	初婚	个体	1	长方案	IVF	继发性不孕	女方-盆腔及输卵管因素		2775	11	150	2	1125	8	2	无	有 左侧输卵管积水10 ml,性状清亮	无	20	9	17	7	24	K-SIFB	sigb	K-SICM	K-SIFM	15	sico	新鲜	手淫	4	10	淡黄	2.1	47	7	29	6	58	95	密度梯度离心法	Isolate	1.3	1	1
28	初婚	无业	28	初婚	无业	1	短效长方案	IVF	继发性不孕	女方-盆腔及输卵管因素		1175	8	150	2	225	3	2	无	无	无			4	2	6	G-MOPS	G-MOPSPLUS	G-1	G-IVF	15	VITROLIFE	新鲜	手淫	3	15	淡黄	2	130	3	47	24	26	91	密度梯度离心法	Isolate	1.5	1	1
35	初婚	农民	35	初婚	农民	1	长效长+思则凯	IVF	继发性不孕	女方-盆腔及输卵管因素		37	11	37	11	7	4	11	无	无	无	13	9	13	9	22	G-MOPS	G-mops+HSA	SIFM	SIFM	17	Vitrolife	新鲜	手淫	3	5	淡黄	3.2	68.00	1	30	11	58	95	密度梯度离心法	Isolate	1.5	2	2
29	初婚	个体	37	初婚	个体	1	短效长方案	IVF	继发性不孕	女方-盆腔及输卵管因素		37	11	1	2	14	9	0	无	无	无			6	3	9	G-MOPS	sigb	K-SICM	K-SIFM	16	vitrolife	新鲜	手淫	3	14	淡黄	2.1	65	13	34	6	47	86	密度梯度离心法	Isolate	1.5	1	1
29	初婚	职员	29	初婚	职员	1	长效长方案	IVF	继发性不孕	女方-盆腔及输卵管因素	1 右侧输卵管梗阻 2 左侧输卵管积水	12	8	2	4	0	0	0	无	无	有，子宫直肠窝 10 ml,性状陈旧性			9	2	11	G-MOPS	G-MOPSPLUS	G-1	G-IVF	15	CO	新鲜	手淫	4	20	淡黄	1.6	63	18	33	4	45	94	密度梯度离心法	Isolate	1.5	1	1
28	初婚	无业	27	初婚	无业	1	短效长方案	IVF	原发性不孕	女方-盆腔及输卵管因素		53	11	2	4	18	11	0	无	无	无			5	9	14	G-MOPS	G-IVF	G-1	G-IVF	15	VITROLIFE	新鲜	手淫	3	10	淡黄	2.2	26	4	37	10	49	93	密度梯度离心法	Isolate	1.5	1	1
30	初婚	职员	30	初婚	个体	1	超长方案	IVF	继发性不孕	女方-盆腔及输卵管因素	1 双侧输卵管积水 2 双侧输卵管结扎术后	29	10	2	6	4	4	0	无	有 左侧 3 ml，淡黄色；	有，子宫直肠窝 9ml,性状淡血性			6	12	18	G-MOPS	G-Mops Plus	G-1	G-IVF	18	VITROLIFE	新鲜	手淫	5	10	淡黄	5	71	26	32	12	30	89	密度梯度离心法	Isolate	1.5	1	1
37	再婚	个体	34	再婚	司机	1	短效长方案	IVF	继发性不孕	女方-盆腔及输卵管因素	1 右侧输卵管切除术后 2 男性弱精子症	61	12	2	5	30	12	0	无	无	有，子宫直肠窝 25 ml,性状为陈旧性			0	7	7	K-SIFB	sigb	K-SICM	K-SIFM	18	sico	新鲜	手淫	5	10	淡黄	2.7	25	17	40	3	40	92	密度梯度离心法	Isolate	2	1	1
26	初婚	农民	28	初婚	农民	1	COH周期	IVF	继发性不孕	女方-盆腔及输卵管因素	1 左侧输卵管切除术后 2 男性弱精子症	14	10	1	3	0	0	0	无	无	无			6	7	13	FB	GB	CM	FM	20	CO	新鲜	手淫	4	30	淡黄	3	51	13	20	8	59	93	密度梯度离心法	Isolate	1.2	1	1
32	初婚	个体	36	初婚	个体	1	拮抗剂方案	IVF	继发性不孕	原因不明		58	12	2	3	23	12	0	无	无	无			5	5	10	K-SIFB	sigb	K-SICM	K-SIFM	15	sico	新鲜	手淫	5	15	淡黄	3.2	65	3	31	16	50	90	密度梯度离心法	Isolate	1.5	1	1
32	初婚	个体	33	初婚	个体	1	短效长方案	IVF	继发性不孕	女方-盆腔及输卵管因素	1 右侧输卵管梗阻 2 左侧输卵管积水 3 右侧输卵管造口术后 4 男性弱精子症	15	10	1	4	0	0	0	无	无	有，子宫直肠窝10ml,性状为陈旧性			12	6	18	G-MOPS	G-Mops Plus	G-1	G-IVF	17	VITROLIFE	新鲜	手淫	4	10	淡黄	2.3	30	7	58	5	30	92	密度梯度离心法	Isolate	1.3	1	1
34	初婚	无业	32	初婚	经商	1	长方案	IVF	继发性不孕	女方-盆腔及输卵管因素		2350	11	225	2	0	0	2	无	无	无			6	10	16	K-SIFB	sigb	K-SICM	K-SIFM	14	sico	新鲜	手淫	4	10	淡黄	3.1	41	5	26	7	62	89	密度梯度离心法	Isolate	1.5	1	1
37	初婚	无业	37	初婚	职员	1	长方案	IVF	继发性不孕	女方-盆腔及输卵管因素		35	12	35	12	8	5	12	无	无	无	5	4	5	4	9	G-MOPS	G-mops+HSA	G-IVF	G-IVF	16	Vitrolife	新鲜	手淫	4	10	淡黄	2.4	58.00	6	32	4	58	92	密度梯度离心法	Isolate	1.2	1	1
34	初婚	职工	36	初婚	自由	1	短效长方案	IVF	原发性不孕	女方-盆腔及输卵管因素		37	13	37	13	0	0	13	无	有	无	7	0	7		7	G-MOPS	G-mops+HSA	G-IVF	G-IVF	14	Vitrolife	新鲜	手淫	4	12	淡黄	3.7	61.00	6	35	8	51	94	密度梯度离心法	Isolate	1.5	1	1
37	初婚	自由职业	36	初婚	销售	1	拮抗剂方案	IVF	继发性不孕	女方-盆腔及输卵管因素		25	8	3	3	8	8	0	无	无	有，子宫直肠窝 36 ml,性状淡血性			4	0	4	G-MOPS	G-MOPS+HSA	G-1	G-IVF	16	vitrolife	新鲜	手淫	4	15	淡黄	5	56	21	39	14	26	94	密度梯度离心法	Isolate	1.6	1	1
32	初婚	公务员	31	初婚	公务员	1	短效长方案	IVF	原发性不孕	女方-盆腔及输卵管因素		1162	7	225	2	0	0	2	无	无	无			6	10	16	K-SIFB	sigb	K-SICM	K-SIFM	18	VITROLIFE	新鲜	手淫	5	20	淡黄	2	65	9	47	8	36	91	密度梯度离心法	Isolate	1	1	1
37	初婚	农民	37	初婚	农民	3	长方案	IVF	继发性不孕	女方-盆腔及输卵管因素		2175	9	150	2	675	9	2	无	无	无	5	4	4	2	6	K-SIFB	sigb	cm	fm	15	sico	新鲜	手淫	5	30	淡黄	1.5	135	1	26	18	2	87	密度梯度离心法	Isolate	0.5	1	1
28	初婚	职员	31	初婚	干部	1	短效长方案	IVF	继发性不孕	女方-盆腔及输卵管因素	1 输卵管因素 2 右侧输卵管切除术后 3 左侧输卵管清胚造口术后 4 盆腔粘连松解术后	21	9	2	3	1	2	0	无	无	有，子宫直肠窝25ml,性状为血性			8	3	11	G-MOPS	G-Mops Plus	G-1	G-IVF	17	VITROLIFE	新鲜	手淫	4	10	淡黄	5.2	182	24	38	4	34	87	密度梯度离心法	Isolate	1.5	1	1
31	初婚	无业	32	初婚	工程师	1	短效长方案	IVF	继发性不孕	女方-盆腔及输卵管因素	1 双侧输卵管伞端粘连 2 男性弱精子症	37	12	2	5	14	9	0	无	无	有，子宫直肠窝 22ml,性状为血性			12	8	20	G-MOPS	G-MOPSPLUS	G-1	G-IVF	15	CO	新鲜	手淫	4	10	淡黄	2.3	42	4	29	6	61	95	密度梯度离心法	Isolate	1.5	1	1
37	初婚	大专	37	初婚	大学	1	拮抗剂方案	IVF	原发性不孕	女方-盆腔及输卵管因素		2400	9	225	3	525	7	3	无	无	无	4	2	4	2	6	G-MOPS	G-Mops+HSA	K-SICM	G-IVF	13	vitrolife	新鲜	手淫	3	15	淡黄	3.2	90	2	34	15	49	92	密度梯度离心法	Isolate	1.5	1	1
26	初婚	教师	30	初婚	职工	1	短效长方案	IVF	继发性不孕	女方-盆腔及输卵管因素		21	11	1	3	3	3	0	无	无	无			4	6	10	G-MOPS	G-MOPS+HSA	K-SICM	K-SIFM	14	vitrolife	新鲜	手淫	5	10	淡黄	1.8	98	3	32	23	42	91	密度梯度离心法	Isolate	1.2	1	1
32	再婚	个体	27	再婚	个体	1	短效长方案	IVF	继发性不孕	女方-盆腔及输卵管因素	左侧输卵管梗阻 右侧输卵管积水 双侧输卵管介入再造术后 双侧输卵管造口术后	23	10	2	5	0	0	0	无	有 右侧输卵管积水12ml，性状无色清亮	有，子宫直肠窝 30 ml,性状为陈旧性			0	10	10	G-MOPS	GB	G-1	G-IVF	17	CO	新鲜	手淫	5	20	淡黄	3	119	10	21	7	62	91	密度梯度离心法	Isolate	1.4	1	1
29	初婚	无业	32	初婚	工人	2	短效长方案	IVF	原发性不孕	女方-盆腔及输卵管因素		20	10	2	6	6	6	0	无	无	有，子宫直肠窝			5	12	17	G-MOPS	G-MOPS+HSA	G-1	G-IVF	15	vitrolife	新鲜	手淫	5	20	淡黄	3	15	1	23	6	70	90	密度梯度离心法	Isolate	1.5	1	1
37	初婚	个体	37	初婚	个体	1	拮抗剂方案	IVF	继发性不孕	女方-盆腔及输卵管因素		2850	11	225	3	525	7	3	无	无	有，子宫直肠窝 20 ml,性状为血性			4	1	5	G-MOPS	G-MOPSPLUS	G-1	G-IVF	16	VITROLIFE	新鲜	手淫	3		淡黄	4	103	35	5	10	50	89	密度梯度离心法	Isolate	1	1	1
37	初婚	会计	37	初婚	干部	1	短效长方案	IVF	继发性不孕	女方-盆腔及输卵管因素	1 右侧输卵管切除术后 2 左侧输卵管清胚造口术后	33	9	3	4	4	4	0	无	无	无			3	0	3	G-MOPS	G-MOPSPLUS	G-1	G-IVF	16	CO	新鲜	手淫	3	10	淡黄	1.7	55	5	42	13	40	88	密度梯度离心法	Isolate	1.5	1	1
25	再婚	个体	24	初婚	工人	1	短效长方案	IVF	原发性不孕	女方-盆腔及输卵管因素	1 双侧输卵管不全梗阻 2 多囊卵巢综合征	22	11	1	6	8	8	0	无	无	有，子宫直肠窝 27ml,性状为血性			16	6	22	G-MOPS	G-MOPSPLUS	G-1	G-IVF	15	CO	新鲜	手淫	5		淡黄	5.2	88	19	31	12	38	90	密度梯度离心法	Isolate	1.9	1	1
31	初婚	销售	26	初婚	个体	1	短效长方案	IVF	原发性不孕	女方-盆腔及输卵管因素	双侧输卵管不全梗阻	10	7	2	2	0	0	0						8	14	22	G-MOPS	G-MOPSPLUS	G-1	G-IVF	15	CO	新鲜	手淫	4	10	淡黄	2	47	4	39	5	52	90	密度梯度离心法	Isolate	1	1	1
37	初婚	无业	37	初婚	无业	1	短效长+思则凯	IVF	继发性不孕	女方-盆腔及输卵管因素		41	11	2	5	11	6	0	无	无	无	3	7	3	6	9	K-SIFB	sigb	K-SICM	K-SIFM	16	sico	新鲜	手淫	4	20	淡黄	2	48	1	38	4	57	91	密度梯度离心法	Isolate	1.2	1	1
36	初婚	无业	37	初婚	无业	1	短效长方案	IVF	原发性不孕	女方-盆腔及输卵管因素		2675	10	150	2	825	10	2	无	无	无			5	3	8	G-MOPS	G-mops+HSA	G-IVF	G-IVF	19	Vitrolife	新鲜	手淫	4	10	淡黄	3.5	141.00	8	57	7	28	86	上游法	Isolate	1	1	1
32	初婚	工人	34	初婚	公务员	3	短效长方案	IVF	原发性不孕	女方-盆腔及输卵管因素		27	10	3	6	1	1	0	无	无	无	11	4	10	3	13	K-SIFB	sigb	K-SICM	K-SIFM	19	sico	新鲜	手淫	4	5	淡黄	2	18	7	58	9	26	93	密度梯度离心法	Isolate	0.8	0.8	0.8
36	初婚		35	初婚		1	短效长方案	IVF	继发性不孕	女方-盆腔及输卵管因素	1 右侧输卵管积水 2 左侧输卵管不全梗阻 3 男性弱精子症	23	9	3	4	0	0	0	无	无	有，子宫直肠窝 18 ml,性状淡血性			4	11	15	G-MOPS	G-Mops Plus	G-1	G-IVF	18	VITROLIFE	新鲜	手淫	4	10	淡黄	2.7	55	7	49	5	39	92	密度梯度离心法	Isolate	2	1	1
32	初婚	农民	33	初婚	农民	1	长方案	IVF	继发性不孕	女方-盆腔及输卵管因素		2925	11	150	2	900	8	2	无	无	无	3	17	2	16	18	K-SIFB	sigb	K-SICM	K-SIFM	15	sico	新鲜	手淫	4	10	淡黄	3.1	97	9	47	4	40	90	上游	Isolate
28	初婚	公务员	31	初婚	建筑师	1	长效长方案	IVF	继发性不孕	女方-盆腔及输卵管因素	1 双侧输卵管梗阻 2 男性弱精子症 3 子宫内膜息肉电切术后	28	11	2	3	8	8	0	无	无	有，子宫直肠窝35ml,性状淡血性			4	10	14	G-MOPS	G-MOPSPLUS	G-1	G-IVF	17	VITROLIFE	新鲜	手淫	3	10	淡黄	2.7	72	6	28	26	40	95	密度梯度离心法	Isolate	1.5	1	1
25	初婚	无业	29	初婚	工人	1	长效长方案	IVF	原发性不孕	女方-盆腔及输卵管因素	双侧输卵管梗阻 双侧输卵管介入再通术后	51	13	1	8	22	10	0	无	无	无			8	13	21	G-MOPS	G-MOPSPLUS	G-1	G-IVF	16	CO	新鲜	手淫	5	20	淡黄	3.2	28	5	32	17	46	95	密度梯度离心法	Isolate	1.5	1	1
37	初婚	职员	37	初婚	职员	1	短效长方案	IVF	继发性不孕	女方-盆腔及输卵管因素	1 双侧输卵管梗阻 2 男性弱精子症	17	8	3	3	0	0	0	无	无	有，子宫直肠窝 35ml,性状为血性			7	3	10	G-MOPS	G-IVF	G-1	G-IVF	15	VITROLIFE	新鲜	手淫	7	10	淡黄	2.7	45	3	30	4	63	95	密度梯度离心法	Isolate	2	1	1
30	初婚	个体	30	初婚	个体	2	短效长方案	IVF	继发性不孕	女方-盆腔及输卵管因素	1 双侧输卵管梗阻 2 双侧输卵管介入再造术后 3 男性弱精子症	23	11	2	3	0	0	0	无	无	无			7	7	14	FB	GB	CM	FM	16	CO	新鲜	手淫	3	10	淡黄	2.3	30	5	46	10	39	94	密度梯度离心法	Isolate	1.9	1	1
27	初婚	无业	25	初婚	无业	1	短效长方案	IVF	继发性不孕	女方-盆腔及输卵管因素	1 右侧输卵管梗阻 2 左侧输卵管积水	16	9	2	3	0	0	0	无	无	有，子宫直肠窝 15ml,性状为血性			6	11	17	G-MOPS	G-Mops Plus	G-1	G-IVF	19	VITROLIFE	新鲜	手淫	4	15	淡黄	2.2	20	5	46	7	42	93	密度梯度离心法	Isolate	1.2	1	1
30	初婚	无业	31	初婚	职员	1	短效长方案	IVF	原发性不孕	女方-盆腔及输卵管因素	1 双侧输卵管梗阻 2 双侧输卵管介入再造术后 3 男性弱畸形精子症	35	11	3	2	7	6	0	无	无	无			2	1	3	G-MOPS	G-MOPSPLUS	G-1	G-IVF	16	CO	新鲜	手淫	4	10	淡黄	2.9	99	10	32	5	53	92	密度梯度离心法	Isolate	1.5	1	1
31	再婚	农民	31	初婚	农民	1	短效长方案	IVF	继发性不孕	不明原因	1 不明原因不孕 2 人工授精助孕术后(一次)	12	8	2	4	0	0	0	无	无	有。右侧卵巢旁，量20ml性状血性			3	10	13	G-MOPS	G-MOPSPLUS	G-1	G-IVF	17	CO	新鲜	手淫	3	10	淡黄	3.7	70	5	37	12	46	92	密度梯度离心法	Isolate	1.5	1	1
37	初婚	个体	37	初婚	个体	1	短效长方案	IVF	继发性不孕	女方-盆腔及输卵管因素	双侧输卵管不全梗阻	52	11	3	5	7	7	0	无	无	无			3	1	4	FB	GB	CM	FM	16	CO	新鲜	手淫	5	20	淡黄	2.5	101	10	32	18	40	91	密度梯度离心法	Isolate	1.5	1	1
37	初婚	农民	37	初婚	农民	1	短效长方案	IVF	继发性不孕	女方-盆腔及输卵管因素	双侧输卵管结扎术后 体外受精-胚胎移植助孕术后（一次）	32	11	2	4	15	8	0	无	无	无			10	4	14	FB	GB	CM	FM	18	CO	新鲜	手淫	4	10	淡黄	2.1	51	10	20	9	61	90	密度梯度离心法	Isolate	1.5	1	1
37	初婚	农民	37	初婚	农民	1	短效长方案	IVF	继发性不孕	女方-盆腔及输卵管因素	1 双测输卵管梗阻 2 双侧输卵管介入再造术后	20	9	2	4	0	0	0	无	无	有，子宫直肠窝25ml,性状为血性			6	4	10	G-MOPS	G-Mops Plus	G-1	G-IVF	16	VITROLIFE	新鲜	手淫	4	15	淡黄	3.9	50	9	54	5	32	90	密度梯度离心法	Isolate	1.5	1	1
37	再婚	个体	37	再婚	个体	1	超长方案	IVF	继发性不孕	女方-盆腔及输卵管因素		5325	12	150	39	3150	12	39	无	无	无	5	5	5	4	9	G-MOPS	K-SIGB-50	K-SICM	K-SIFM	17	vitrolife	新鲜	手淫	5	12	淡黄	1.5	76	7	50	5	38	90	密度梯度离心法	Isolate	1	1	1
32	初婚	无业	34	初婚	无业	1	长方案	IVF	继发性不孕	女方-盆腔及输卵管因素		3325	12	150	2	1125	9	2	无	无	有，子宫直肠窝 40 ml,性状为血性	9	10	5	8	13	K-SIFB	sigb	K-SICM	K-SIFM	18	sico	新鲜	手淫	4	20	淡黄	4	27	0	40	13	47	90	密度梯度离心法	Isolate	1.5	1	1
37	初婚	无业	33	初婚	干部	1	短效长方案	IVF	继发性不孕	原因不明		2575	11	150	4	225	2	4	无	无	无	4	7	4	7	11	G-MOPS	G-mops+HSA	G-IVF	G-IVF	17	Vitrolife	新鲜	手淫	4	10	淡黄	2.2	99.00	4	37	6	53	89	密度梯度离心法	Isolate	1.5	1	1
35	初婚	农民	35	初婚	农民	1	短效长方案	IVF	原发性不孕	女方-盆腔及输卵管因素		36	13	1	5	4	4	0	无	无	无			8	4	12	G-MOPS	G-MOPS+HSA	G-1	G-IVF	15	vitrolife	新鲜	手淫	4	12	淡黄	4	74	8	38	5	49	89	密度梯度离心法	Isolate	1.5	1	1
32	初婚	个体	32	初婚	个体	1	拮抗剂方案	IVF	继发性不孕	女方-盆腔及输卵管因素	1 左侧输卵管梗阻 2 左侧输卵管复通术后 3 右侧输卵管积水	33	10	3	3	10	6	0	有 右 15ml，性状：茶色	有，子宫直肠窝。量25ml。性状淡血性				0	7	7	FB	GB	CM	FM	17	CO	新鲜	手淫	5	28	淡黄	3.2	27	5	36	23	36	89	密度梯度离心法	Isolate	1.5	1	1
37	初婚	农民	37	初婚	农民	1	短效长方案	IVF	继发性不孕	女方-盆腔及输卵管因素		2700	10	150	2	600	7	2	无	无	无			2	4	6	G-MOPS	G-MOPSPLUS	G-1	G-IVF	14	VITROLIFE	新鲜	手淫	3	10	淡黄	1.7	92	9	45	19	27	88	密度梯度离心法	Isolate	0.7	1	1
26	初婚	公务员	26	初婚	警察	1	短效长方案	IVF	原发性不孕	女方-盆腔及输卵管因素	双侧输卵管梗阻	34	13	1	5	10	10	0	无	无	无			4	5	9	FB	GB	CM	FM	19	CO	新鲜	手淫	4	10	淡黄	2.4	89	10	34	6	50	88	密度梯度离心法	Isolate	1.4	1	1
32	初婚	个体	37	初婚	厨师	1	短效长+思则凯	IVF	原发性不孕	女方-盆腔及输卵管因素		1150	9	150	2	0	0	2	无	无	无	11	12	11	12	23	G-MOPS	G-Mops+HSA	K-SICM	K-SIFM	15	vitrolife	新鲜	手淫	4	25	淡黄	1.9	78	0	40	12	48	87	密度梯度离心法	Isolate	0.9	1	1
34	初婚	农民	37	初婚	司机	1	拮抗剂方案	IVF	原发性不孕	女方-盆腔及输卵管因素	1 双侧输卵管不全梗阻 2 双侧输卵管介入再造术后	23	10	3	3	0	0	0	无	无	有，子宫直肠窝 13 ml,性状淡血性			5	7	12	G-MOPS	G-MOPSPLUS	G-1	G-IVF	18	CO	新鲜	手淫	3	30	淡黄	3.2	60	5	65	3	27	87	密度梯度离心法	Isolate	2	1	1
32	初婚	公务员	32	初婚	公务员	1	短效长方案	IVF	继发性不孕	女方-盆腔及输卵管因素	1 右侧输卵管梗阻 2 左侧输卵管清胚术后	32	11	2	3	0	0	0	无	无	无			2	5	7	G-MOPS	G-Mops Plus	G-1	G-IVF	15	VITROLIFE	新鲜	手淫	4	10	淡黄	3.7	45	5	55	3	37	87	密度梯度离心法	Isolate	2	1	1
36	初婚	农民	37	初婚	农民	1	长方案	IVF	继发性不孕	女方-盆腔及输卵管因素		1425	9	150	2	0	0	2	无	无	无	6	10	2	9	11	G-MOPS	G-MOPS+HSA	G-1	G-IVF	19	vitrolife	新鲜	手淫	3	10	淡黄	1.8	60	0	23	37	40	86	密度梯度离心法	Isolate	1	1	1
26	初婚	职员	25	初婚	职员	1	短效长方案	IVF	原发性不孕	女方-盆腔及输卵管因素	1 双侧输卵管梗阻伴积水 2 双侧输卵管介入再造术后	16	8	2	11	0	0	0	无	无	无			7	6	13	G-MOPS	G-Mops Plus	G-1	G-IVF	17	VITROLIFE	新鲜	手淫	4	10	淡黄	2.6	160	16	38	4	42	86	密度梯度离心法	Isolate	1.5	1	1
23	初婚	个体	25	初婚	个体	1	短效长+思则凯	IVF	原发性不孕	女方-盆腔及输卵管因素		19	9	2	2	5	3	0	无	无	有，子宫直肠窝32ml,性状为血性			10	8	18	G-MOPS	G-IVF	G-1	G-IVF	15	VITROLIFE	新鲜	手淫	5	10	淡黄	3.6	90	21	43	0	36	89	密度梯度离心法	Isolate	1.5	1	1
29	初婚	工人	34	初婚	工人	1	短效长方案	IVF	继发性不孕	女方-盆腔及输卵管因素		20	11	1	5	6	6	0	无	无	有，子宫直肠窝10ml,性状为血性	10	12	5	10	15	K-SIFB	sigb	K-SICM	K-SIFM	17	sico	新鲜	手淫	4	12	淡黄	1.5	150	23	38	4	35	92	密度梯度离心法	Isolate	1.5	1	1
31	初婚	农民	35	初婚	农民	1	短效长方案	IVF	继发性不孕	原因不明		1025	9	150	2	0	0	2	无	无	无			5	8	13	G-MOPS	G-MOPSPLUS	G-1	G-IVF	15	VITROLIFE	新鲜	手淫	4	10	淡黄	3.2	54	3	35	10	52	90	密度梯度离心法	Isolate	1.5	1	1
26	初婚	无业	35	再婚	司机	1	长方案	IVF	原发性不孕	女方-盆腔及输卵管因素		1600	9	150	2	300	4	2	无	无	无			11	14	25	K-SIFB	sigb	K-SICM	K-SIFM	15	sico	新鲜	手淫	4	11	淡黄	2.1	99	7	24	6	63	89	密度梯度离心法	Isolate	1	1	1
36	初婚	农民	37	初婚	农民	1	长方案	IVF	继发性不孕	女方-盆腔及输卵管因素		2250	9	150	2	675	8	2	无	无	有，子宫直肠窝28 ml,性状为血性	4	6	2	4	6	K-SIFB	G-MOPS+HSA	G-1	G-IVF	16	K-SICO	新鲜	手淫	4	10	淡黄	2.5	89	11	34	6	49	88	密度梯度离心法	Isolate	1	1	1
36	初婚	农民	34	初婚	农民	1	短效长方案	IVF	继发性不孕	女方-盆腔及输卵管因素	输卵管因素 双侧输卵管切除术后 右侧卵巢切除术后	34	9	3	3	11	7	0	无	无	无			4	0	4	G-MOPS	GB	G-1	G-IVF	17	CO	新鲜	手淫	3	20	淡黄	2.7	60	3	25	18	54	88	密度梯度离心法	Isolate	1.5	1	1
33	初婚	教师	33	初婚	干部	3	长方案	IVF	继发性不孕	女方-盆腔及输卵管因素		4875	12	225	2	1875	12	2				9	10	5	9	14	K-SIFB	sigb	K-SICM	K-SIFM	14	sico	新鲜	手淫	4	21	淡黄	3.1	69	8	34	6	52	87	密度梯度离心法	Isolate	1.5	1	1
33	初婚	教师	33	初婚	干部	3	长方案	IVF	继发性不孕	女方-盆腔及输卵管因素		4875	12	225	2	1875	12	2	无	无	有，右侧卵巢+子宫直肠窝 30+10 ml,性状为血性	4	6	3	6	9	K-SIFB	sigb	K-SICM	K-SIFM	14	sico	新鲜	手淫	4	21	淡黄	3.1	69	8	34	6	52	87	密度梯度离心法	Isolate	1.5	1	1
36	初婚	商人	37	初婚	商人	1	短效长方案	IVF	继发性不孕	女方-盆腔及输卵管因素	1 输卵管因素 2 左侧输卵管妊娠保守治疗后	12	8	2	4	0	0	0	无	无	有，子宫直肠窝 27 ml,性状为血性			2	7	9	G-MOPS	G-Mops Plus	G-1	G-IVF	18	VITROLIFE	新鲜	手淫	4	10	淡黄	3.2	50	7	48	2	43	87	密度梯度离心法	Isolate	2	1	1
31	初婚	职员	32	初婚	职员	1	长效长+思则凯	IVF	继发性不孕	女方-盆腔及输卵管因素		26	9	26	9	8	8	9	无	无	无	10	11	10	11	21	G-MOPS	G-mops+HSA	SIFM	SIFM	13	Vitrolife	新鲜	手淫	4	17	淡黄	2.4	39.00	8	30	1	61	95	密度梯度离心法	Isolate	1.4	1	1
29	初婚	教师	29	初婚	个体	1	长方案	IVF	原发性不孕	女方-盆腔及输卵管因素		24	10	24	10	0	0	10	无	无	有	2	8	2	8	10	G-MOPS	G-mops+HSA	G-IVF	G-IVF	16	Vitrolife	新鲜	手淫	5	12	淡黄	4	75.00	11	43	10	36	94	密度梯度离心法	Isolate	1.5	1	1
29	初婚	农民	33	初婚	农民	1	短效长方案	IVF	继发性不孕	女方-盆腔及输卵管因素		19	8	19	8	4	4	8	无	无	无	4	5	4	5	9	G-MOPS	G-mops+HSA	SIFM	SIFM	16	Vitrolife	新鲜	手淫	5	15	淡黄	2.1	13.00	0	24	7	69	94	密度梯度离心法	Isolate	1.1	1	1
37	初婚	无业	37	初婚	无业	1	长方案	IVF	继发性不孕	女方-盆腔及输卵管因素		70	13	70	13	35	11	13	无	无	有	2	4	2	4	6	G-MOPS	G-mops+HSA	G-IVF	G-IVF	17	Vitrolife	新鲜	手淫	5	10	淡黄	2	99.00	5	25	6	64	93	密度梯度离心法	Isolate	1.5	1	1
24	初婚	个体	23	初婚	工人	1	长方案	IVF	继发性不孕	女方-盆腔及输卵管因素		18	9	18	9	0	0	9	无	无	有	10	5	10	5	15	G-MOPS	MHTF	G-IVF	G-IVF	15	Vitrolife	新鲜	手淫	5	15	淡黄	5.2	98.00	0	33	28	39	93	密度梯度离心法	Isolate	1.5	1	1
37	初婚	护士	37	初婚	营销	1	长方案	IVF	继发性不孕	女方-盆腔及输卵管因素		24	8	24	8	8	8	8	无	无	无	5	7	5	7	12	G-MOPS	G-mops+HSA	G-IVF	G-IVF	17	Vitrolife	新鲜	手淫	4	15	淡黄	2	137.00	6	35	7	52	93	密度梯度离心法	Isolate	1.5	1	1
27	初婚	农民	29	初婚	农民	1	短效长+思则凯	IVF	继发性不孕	女方-盆腔及输卵管因素		29	13	29	13	11	5	13	无	无	无	3	6	3	6	9	G-MOPS	G-mops+HSA	G-IVF	G-IVF	17	Vitrolife	新鲜	手淫	4	17	淡黄	2.4	98.00	14	38	5	43	93	密度梯度离心法	Isolate	1.4	1	1
29	初婚	职员	37	初婚	医师	1	短效长方案	IVF	原发性不孕	女方-盆腔及输卵管因素		24	9	24	9	6	6	9	无	无	无	6	6	6	6	12	G-MOPS	G-GAMETE	G-IVF	G-IVF	16	Vitrolife	新鲜	手淫	6		淡黄	4	15.00	1	18	8	73	93	密度梯度离心法	Isolate	3	1	1
25	初婚	无业	24	初婚	厨师	1	长方案	IVF	继发性不孕	女方-盆腔及输卵管因素		25	11	25	11	1	1	11	无	无	无	5	6	5	6	11	G-MOPS	G-mops+HSA	SIFM	SIFM	14	COOK	新鲜	手淫	4	10	淡黄	3.8	109.00	4	38	6	52	92	密度梯度离心法	Isolate	1	1	1
35	初婚	会计	37	初婚	干部	1	GnRH拮抗剂	IVF	继发性不孕	女方-盆腔及输卵管因素	1 盆腔粘连 2 男性弱精子症	19	8	19	8	3	3	8	无	无	无	3	1	3	1	4	G-MOPS	G-mops+HSA	G-IVF	G-IVF	19	Vitrolife	新鲜	手淫	3	10	淡黄	2.8	102.00	9	46	7	38	92	密度梯度离心法	Isolate	1	1	1
27	初婚	干部	27	初婚	工人	1	长方案	IVF	继发性不孕	女方-盆腔及输卵管因素		18	9	18	9	0	0	9	无	无	无	12	10	12	10	22	G-MOPS	G-GAMETE	G-IVF	G-IVF	18	Vitrolife	新鲜	手淫	5	10	淡黄	3.5	16.60	8	57	7	28	92	密度梯度离心法	Isolate	1.5	1	1
37	初婚	无业	37	初婚	工人	1	短效长方案	IVF	原发性不孕	女方-盆腔及输卵管因素		26	10	26	10	9	9	10	无	无	无	4	6	4	6	10	G-MOPS	G-mops+HSA	SIFM	SIFM	15	Vitrolife	新鲜	手淫	4	10	淡黄	2.4	49.00	4	30	5	61	92	密度梯度离心法	Isolate	2	1	1
26	初婚	教师	27	初婚	职工	1	长方案	IVF	原发性不孕	女方-盆腔及输卵管因素		15	10	15	10	0	0	10	无	无	无	5	9	5	9	14	G-MOPS	G-GAMETE	G-IVF	G-IVF	16	Vitrolife	新鲜	手淫	6	15	淡黄	5.2	70.00	3	48	10	39	91	密度梯度离心法	Isolate	1.5	1	1
30	再婚	无业	28	初婚	个体	1	长方案	IVF	继发性不孕	女方-盆腔及输卵管因素		51	13	51	13	21	11	13	无	无	无	10	10	10	10	20	G-MOPS	G-mops+HSA	G-IVF	G-IVF	16	Vitrolife	新鲜	手淫	4	10	淡黄	3	72.00	12	62	4	22	91	密度梯度离心法	Isolate	1.4	1	1
26	初婚	无业	29	初婚	农民	1	长方案	IVF	原发性不孕	女方-盆腔及输卵管因素		13	9	13	9	0	0	9	无	无	无	7	8	7	8	15	G-MOPS	G-mops+HSA	G-IVF	G-IVF	19	Vitrolife	新鲜	手淫	5	5	淡黄	2	61.00	0	38	11	51	91	密度梯度离心法	Isolate	1.2	1	1
30	初婚	无业	31	初婚	职员	1	长方案	IVF	继发性不孕	女方-盆腔及输卵管因素		22	9	22	9	0	0	9	有	无	有	9	2	9	2	11	G-MOPS	G-mops+HSA	G-IVF	G-IVF	18	Vitrolife	新鲜	手淫	5	10	淡黄	3.9	24.00	9	38	25	28	90	密度梯度离心法	Isolate	1.5	1	1
34	初婚	职员	36	初婚	经理	1	长方案	IVF	原发性不孕	女方-盆腔及输卵管因素		12	6	12	6	0	0	6	无	无	无	6	3	6	3	9	G-MOPS	MHTF	G-IVF	G-IVF	16	Vitrolife	新鲜	手淫	5	10	淡黄	2.4	28.00	0	71	10	20	90	密度梯度离心法	Isolate	2	1	1
27	初婚	营业员	31	初婚	工人	1	长方案	IVF	原发性不孕	女方-盆腔及输卵管因素		20	10	20	10	0	0	10	无	无	有	9	7	9	7	16	G-MOPS	G-GAMETE	G-IVF	G-IVF	16	Vitrolife	新鲜	手淫	5	15	淡黄	4.5	15.00	3	46	7	44	90	密度梯度离心法	Isolate	1.5	1	1
27	初婚	个体	29	初婚	军人	1	长效长方案	IVF	原发性不孕	女方-盆腔及输卵管因素		29	10	29	10	9	9	10	无	无	有	16	9	16	9	25	G-MOPS	G-mops+HSA	G-IVF	G-IVF	13	Vitrolife	新鲜	手淫	5	30	淡黄	2.1	95.00	0	31	11	58	90	密度梯度离心法	Isolate	1.3	1	1
30	初婚	技师	28	初婚	公务员	1	长方案	IVF	原发性不孕	女方-盆腔及输卵管因素		15	10	15	10	0	0	10	无	无	无	3	8	3	8	11	G-MOPS	G-GAMETE	G-IVF	G-IVF	17	Vitrolife	新鲜	手淫	5	10	淡黄	2.4	302.00	3	23	8	66	90	密度梯度离心法	Isolate	1	1	1
36	初婚	职员	36	初婚	警察	1	长方案	IVF	原发性不孕	女方-盆腔及输卵管因素		26	10	26	10	9	9	10	无	无	无	8	3	8	3	11	G-MOPS	G-GAMETE	G-IVF	G-IVF	18	Vitrolife	新鲜	手淫	4	15	淡黄	2.8	96.00	7	51	16	26	90	密度梯度离心法	Isolate	1.5	1	1
31	初婚	无业	35	初婚	管理人员	1	短效长方案	IVF	继发性不孕	女方-盆腔及输卵管因素		13	7	13	7	0	0	7	无	无	有	7	5	7	5	12	G-MOPS	G-mops+HSA	SIFM	SIFM		Vitrolife	新鲜	手淫	4	17	淡黄	1.5	13.00	4	29	7	60	90	密度梯度离心法	Isolate	1.5	1	1
35	初婚	农民	37	初婚	医生	1	长效长方案	IVF	原发性不孕	女方-盆腔及输卵管因素	1 双侧输卵管梗阻伴左侧积水	39	11	39	11	8	5	11	无	无	无	7	10	7	10	17	G-MOPS	G-mops+HSA	SIFM	SIFM	18	Vitrolife	新鲜	手淫	4	18	淡黄	1.7	36.00	9	44	6	41	90	密度梯度离心法	Isolate	1	1	1
30	初婚	干部	31	初婚	工人	1	长方案	IVF	原发性不孕	女方-盆腔及输卵管因素		27	10	27	10	0	0	10	无	无	无	6	9	6	9	15	G-MOPS	G-mops+HSA	G-IVF	G-IVF	17	Vitrolife	新鲜	手淫	5	10	淡黄	2.5	41.00	7	42	16	35	89	密度梯度离心法	Isolate	1.5	1	1
30	初婚	无业	31	初婚	公务员	1	长方案	IVF	原发性不孕	女方-盆腔及输卵管因素		37	11	37	11	0	0	11	无	无	有	8	8	8	8	16	G-MOPS	G-GAMETE	G-IVF	G-IVF	18	Vitrolife	新鲜	手淫	3	5	淡黄	2.8	53.00	5	33	11	51	89	密度梯度离心法	Isolate	1.5	1	1
37	初婚	农民	37	初婚	农民	1	短效长+思则凯	IVF	继发性不孕	女方-盆腔及输卵管因素		39	14	39	14	11	7	14	无	有	有	3	9	3	9	12	G-MOPS	G-mops+HSA	G-IVF	G-IVF	14	Vitrolife	新鲜	手淫	3	10	淡黄	2.7	58.00	33	40	3	24	89	上游法	Isolate		1.5	1.5
30	初婚	农民	33	初婚	农民	1	短效长+思则凯	IVF	继发性不孕	女方-盆腔及输卵管因素		30	11	30	11	12	9	11	无	无	无	6	4	6	4	10	G-MOPS	G-mops+HSA	G-IVF	G-IVF	17	Vitrolife	新鲜	手淫	5	5	淡黄	4	63.00	8	41	4	47	89	上游法	Isolate		1.5	1.5
28	初婚	职员	31	初婚	职员	1	长效长方案	IVF	继发性不孕	女方-盆腔及输卵管因素		41	16	41	16	15	9	16	无	无	无	5	6	5	6	11	G-MOPS	G-mops+HSA	G-IVF	G-IVF	17	Vitrolife	新鲜	手淫	5	20	淡黄	3.5	43.00	0	67	6	27	89	密度梯度离心法	Isolate	1.5	1	1
37	初婚	教师	37	初婚	干部	1	长方案	IVF	继发性不孕	女方-盆腔及输卵管因素		71	17	71	17	44	11	17	有	无	无	3	0	3	0	3	G-MOPS	G-mops+HSA	G-IVF	G-IVF	17	Vitrolife	新鲜	手淫	5	20	淡黄	2.5	100.00	1	33	16	50	88	密度梯度离心法	Isolate	1.5	1	1
27	初婚	教师	25	初婚	医生	1	长方案	IVF	继发性不孕	女方-盆腔及输卵管因素		18	8	18	8	2	2	8	无	无	无	8	4	8	4	12	G-MOPS	G-mops+HSA	G-IVF	G-IVF	16	Vitrolife	新鲜	手淫	5	12	淡黄	2.4	76.00	9	42	11	38	88	密度梯度离心法	Isolate	1.5	1	1
30	初婚	技术员	35	初婚	工程师	1	长方案	IVF	原发性不孕	原因不明		24	8	24	8	8	8	8	无	无	无	9	5	9	5	14	G-MOPS	G-mops+HSA	G-IVF	G-IVF	16	Vitrolife	新鲜	手淫	4	12	淡黄	2.1	129.00	14	41	5	40	88	密度梯度离心法	Isolate	1	1	1
32	初婚	会计	33	初婚	职员	2	短效长方案	IVF	继发性不孕	女方-盆腔及输卵管因素		32	12	32	12	5	5	12	无	无	无	5	5	5	5	10	G-MOPS	G-mops+HSA	G-IVF	G-IVF	16	Vitrolife	新鲜	手淫	3	15	淡黄	1.5	59.00	5	46	9	40	88	密度梯度离心法	Isolate	1.5	2	2
31	初婚	公务员	34	初婚	职员	1	短效长+思则凯	IVF	原发性不孕	女方-盆腔及输卵管因素		24	10	24	10	8	6	10	无	无	无	10	8	10	8	18	G-MOPS	G-mops+HSA	SIFM	SIFM	15	Vitrolife	新鲜	手淫	5	15	淡黄	2.4	51.00	6	38	9	47	88	密度梯度离心法	Isolate	1.3	1	1
32	初婚	教师	33	初婚	教师	1	长方案	IVF	继发性不孕	女方-盆腔及输卵管因素		17	9	17	9	0	0	9	无	无	无	7	3	7	3	10	G-MOPS	G-GAMETE	G-IVF	G-IVF	13	Vitrolife	新鲜	手淫	5	20	淡黄	1.6	172.00	6	49	6	39	88	密度梯度离心法	Isolate	1.1	1	1
37	初婚	无业	37	初婚	个体	1	长方案	IVF	继发性不孕	女方-盆腔及输卵管因素		37	13	37	13	14	10	13	无	无	有	2	3	2	3	5	G-MOPS	G-mops+HSA	G-IVF	G-IVF	13	Vitrolife	新鲜	手淫	7	10	淡黄	1.7	117.00	5	42	3	50	87	密度梯度离心法	Isolate	1	1	1
33	再婚	工人	36	初婚	工人	1	长方案	IVF	继发性不孕	女方-盆腔及输卵管因素		36	12	36	12	15	9	12	无	无	有	4	2	4	2	6	G-MOPS	G-mops+HSA	G-IVF	G-IVF	17	Vitrolife	新鲜	手淫	4	15	淡黄	3	6.00	0	58	23	19	87	密度梯度离心法	Isolate	2	2	2
33	再婚	农民	36	再婚	职工	1	长方案	IVF	继发性不孕	女方-盆腔及输卵管因素		62	15	62	15	27	12	15	无	无	无	9	6	9	6	15	G-MOPS	G-GAMETE	G-IVF	G-IVF	17	Vitrolife	新鲜	手淫	3	10	淡黄	2.4	138.00	21	22	3	44	87	上游法	Isolate		1.5	1.5
31	初婚	职员	37	初婚	警察	2	短效长方案	IVF	继发性不孕	原因不明		18	8	18	8	2	2	8	无	无	有	3	6	3	6	9	G-MOPS	MHTF+10%HSA	G-IVF	G-IVF	16	Vitrolife	新鲜	手淫	3	15	淡黄	1.5	255.00	8	33	8	51	87	上游法	Isolate	1	1	1
37	初婚	无业	37	初婚	电焊工	1	短方案	IVF	继发性不孕	女方-盆腔及输卵管因素		24	8	24	8	8	8	8	有	有	无	3	10	3	10	13	G-MOPS	G-mops+HSA	G-IVF	G-IVF	16	Vitrolife	新鲜	手淫	4	10	淡黄	2.5	28.00	1	24	18	57	87	密度梯度离心法	Isolate	1.2	1	1
37	初婚	职工	37	初婚	职工	1	短效长方案	IVF	继发性不孕	女方-盆腔及输卵管因素		78	16	78	16	34	10	16	有	无	无	2	1	2	1	3	G-MOPS	G-mops+HSA	G-IVF	G-IVF	14	Vitrolife	新鲜	手淫	5	17	淡黄	2.3	43.00	8	44	1	47	86	密度梯度离心法	Isolate	1.5	1	1
32	初婚	职员	36	初婚	职员	1	长方案	IVF	原发性不孕	女方-盆腔及输卵管因素		23	8	23	8	7	7	8	无	无	有	13	12	13	12	25	MHTF	MHTF	G-IVF	G-IVF	16	Vitrolife	新鲜	手淫	3	30	淡黄	3	45.00	1	30	15	54	86	密度梯度离心法	Isolate	1	1	1
28	初婚	无业	29	初婚	个体	1	长方案	IVF	原发性不孕	女方-盆腔及输卵管因素		12	9	12	9	0	0	9	无	无	有	11	3	11	3	14	G-MOPS	G-mops+HSA	G-IVF	G-IVF	17	Vitrolife	新鲜	手淫	4	10	淡黄	3.8	47.00	5	40	16	39	86	密度梯度离心法	Isolate	1.5	1	1
28	初婚	无业	25	初婚	司机	1	长方案	IVF	原发性不孕	女方-盆腔及输卵管因素		25	9	25	9	1	1	9	无	无	有	9	18	9	18	27	G-MOPS	G-mops+HSA	G-IVF	G-IVF	16	Vitrolife	新鲜	手淫	5	12	淡黄	3.8	80.00	13	40	6	41	86	密度梯度离心法	Isolate	1.5	1	1
29	初婚	工人	33	初婚	工人	1	长效长方案	IVF	原发性不孕	女方-盆腔及输卵管因素	1 双侧输卵管不全梗阻 2 盆腔粘连	17	10	17	10	0	0	10	无	无	无	8	6	8	6	14	G-MOPS	G-mops+HSA	SIFM	SIFM	18	Vitrolife	新鲜	手淫	5	5	淡黄	3	162.00	15	49	3	33	86	密度梯度离心法	Isolate	1	1	1
29	初婚	教师	27	初婚	教师	1	短效长+思则凯	IVF	原发性不孕	女方-盆腔及输卵管因素		1050	7	150	2	0	0	2	无	无	无			8	5	13	G-MOPS	G-MOPS+HSA	K-SICM	K-SIFM	18	vitrolife	新鲜	手淫	4		淡黄	2.4	35	0	25	3	72	95	密度梯度离心法	Isolate	1.5	1	1
36	初婚	农民	37	初婚	农民	1	短效长+思则凯	IVF	继发性不孕	女方-盆腔及输卵管因素		2675	11	150	2	675	9	0	无	无	无	9	9	5	7	12	K-SIFB	G-GAMETE	G-1	G-IVF	13	VITROLIFE	新鲜	手淫	5	16	淡黄	3	93	4	38	4	53	95	密度梯度离心法	Isolate	1.5	1	1
26	初婚	无业	28	初婚	个体	1	短效长方案	IVF	原发性不孕	女方-盆腔及输卵管因素		1500	9	150	2	0	0	2	无	无	无	13	4	13	4	17	K-SIFB	G-MOPS+HSA	K-SICM	K-SIFM	17	VITROLIFE	新鲜	手淫	3		淡黄	2.1	47	9	53	4	34	95	密度梯度离心法	Isolate	1.5	1	1
32	初婚	个体	37	初婚	个体	1	短效长方案	IVF	继发性不孕	女方-盆腔及输卵管因素	1.左侧输卵管梗阻 2.右侧输卵管不全梗阻 3.双侧输卵管积水 4.男性弱精子症	44	11	3	4	0	0	0						5	4	9					17		新鲜	手淫	4	10	淡黄	1.9	55	11	54	3	32	95	密度梯度离心法	Isolate	1.2	1	1
37	初婚	无业	37	初婚	无业	1	短效长方案	IVF	继发性不孕	女方-盆腔及输卵管因素	1 双侧输卵管梗阻 2 双侧输卵管介入再通术后 3 右侧黄体囊肿剥疏术后 4 体外受精—胚胎移植术后	27	12	2	6	10	8	0	无	无	有，子宫直肠窝12ml,性状淡血性			5	6	11	K-SIFB	G-MOPSPLUS	K-SICM	G-IVF	16	vitrolife	新鲜	手淫	3	10	淡黄	2.7	15	1	20	35	44	95	密度梯度离心法	Isolate	1.5	1	1
29	初婚	无业	30	初婚	司机	1	短效长方案	IVF	原发性不孕	女方-盆腔及输卵管因素	1 双侧输卵管梗阻 2 双侧输卵管介入再通术后 3 双侧输卵管造口术后 4 盆腔粘连分离术后 5 男性弱精子症	63	14	2	3	17	11	0	无	无	有，子宫直肠窝8ml,性状淡血性			11	3	14	FB	GB	CM	FM	19	CO	新鲜	手淫	4	10	淡黄	2.4	61	8	32	6	54	95	密度梯度离心法	Isolate	1.5	1	1
27	初婚	销售	32	初婚	工人	1	短效长方案	IVF	继发性不孕	女方-盆腔及输卵管因素		1250	9	100	6	300	4	6	无	无	无	5	10	4	6	10	G-MOPS	G-Mops+HSA	K-SICM	K-SIFM	14	vitrolife	新鲜	手淫	4	10	淡黄	2.8	32	3	31	13	53	95	密度梯度离心法	Isolate	2	1	1
28	初婚	教师	33	初婚	教师	1	短效长方案	IVF	原发性不孕	女方-盆腔及输卵管因素	1 双侧输卵管不全梗阻 2 男性弱精子症	21	8	2	5	7	7	0	无	无	无			3	8	11	G-MOPS	G-Mops Plus	G-1	G-IVF	18	VITROLIFE	新鲜	手淫	3	15	淡黄	4.3	60	3	54	3	40	95	密度梯度离心法	Isolate	2	1	1
28			33			1	拮抗剂方案	IVF	继发性不孕	女方-盆腔及输卵管因素	双侧输卵管积水 右侧输卵管清胚术后 盆腔粘连分离术后 男性弱精子症	38	11	2	2	14	10	0	无	有 左侧输卵管积水 15ml,性状清亮.右侧输卵管积水3ml。形状清亮				6	4	10	G-MOPS	G-MOPSPLUS	G-1	G-IVF	15	CO	新鲜	手淫	4	10	淡黄	2.2	110	10	32	15	43	95	密度梯度离心法	Isolate	1.5	1	1
28	初婚	职员	29	初婚	职员	1	短效长方案	IVF	继发性不孕	女方-盆腔及输卵管因素	1 双侧输卵管梗阻 2 双侧输卵管介入再造术后 3 男性畸形精子症	22	10	2	4	4	4	0	无	无	有，子宫直肠窝 37 ml,性状为血性			7	7	14	G-MOPS	G-MOPSPLUS	G-1	G-IVF	16	CO	新鲜	手淫	5	10	淡黄	3.8	170	15	55	3	27	95	密度梯度离心法	Isolate	1.2	1	1
30	初婚	教师	30	初婚	工人	1	短效长方案	IVF	继发性不孕	女方-盆腔及输卵管因素		29	9	2	2	5	5	0	有 右 5 ml，性状：巧克力样	无	无			6	6	12	G-MOPS	G-IVF	G-1	G-IVF	17	VITROLIFE	新鲜	手淫	3	10	淡黄	1.6	41	9	36	3	52	95	密度梯度离心法	Isolate	1.5	1	1
31	初婚	工人	32	初婚	军人	1	短效长方案	IVF	原发性不孕	女方-盆腔及输卵管因素	1 双侧输卵管梗阻 2 双侧输卵管介入再通术后 3 男性弱畸形精子症	19	9	2	5	4	4	0						3	5	8	G-MOPS	G-IVF	G-1	G-IVF	27	VITROLIFE	新鲜	手淫	4	30	淡黄	2	137	3	35	2	60	95	密度梯度离心法	Isolate	1.3	1	1
28	初婚	公务员	27	初婚	医生	1	短效长方案	IVF	原发性不孕	不明原因	1 不明原因不孕 2 人工授精助孕术后（二次）	53	11	2	7	5	5	0	无	无	无			9	5	14	G-MOPS	G-IVF	G-1	G-IVF	18	VITROLIFE	新鲜	手淫	4	10	淡黄	4.8	88	15	28	6	51	95	密度梯度离心法	Isolate	1.5	1	1
28	初婚	自由职业	29	初婚	无业	1	短效长方案	IVF	继发性不孕	女方-盆腔及输卵管因素	1 双侧输卵管梗阻 2 双侧输卵管整形术后 3 双侧输卵管介入再造术后 4 右侧输卵管切除术后	27	11	3	5	0	0	0	无	无	有，子宫直肠窝 15 ml,性状为血性			3	6	9	G-MOPS	G-IVF	G-1	G-IVF	15	VITROLIFE	新鲜	手淫	4	10	淡黄	1.8	33	11	28	4	57	95	密度梯度离心法	Isolate	1.5	1	1
26	初婚	无业	28	初婚	司机	1	短效长方案	IVF	原发性不孕	女方-盆腔及输卵管因素	1 输卵管因素 2 双侧输卵管造口术后 3 右侧输卵管积水 4 右侧卵巢囊肿剥离术后 5 男性弱精子症	26	9	2	4	0	0	4	无	无	无			3	1	4	G-MOPS	G-Mops Plus	G-1	G-IVF	18	VITROLIFE	新鲜	手淫	4	10	淡黄	2.3	47	5	31	4	60	95	密度梯度离心法	Isolate	1.5	1	1
25	初婚	农民	30	初婚	农民	1	短效长方案	IVF	原发性不孕	女方-盆腔及输卵管因素	双侧输卵管不全梗阻	11	7	2	2	0	0	0	无	无	有右侧卵巢旁。量50ml。性状血性			7	8	15	FB	G-MOPS plus	CM	G-IVF	16	CO	新鲜	手淫	5	10	淡黄	3.6	130	25	25	10	40	95	密度梯度离心法	Isolate	1.5	1	1
32	初婚	无业	32	初婚	职员	1	短效长方案	IVF	原发性不孕	女方-盆腔及输卵管因素	双侧输卵管不全梗阻	19	10	2	7	0	0	0	无	无	无			6	10	16	FB	GB	CM	FM	16	CO	新鲜	手淫	4	10	淡黄	2.1	12	10	45	6	39	95	密度梯度离心法	Isolate	2.1	1	1
33	初婚	销售	37	初婚	司机	1	短效长方案	IVF	继发性不孕	女方-盆腔及输卵管因素	输卵管因素 右侧输卵管切除术后 左侧输卵管结扎术后	15	9	2	4	0	0	0	无	有 左侧输卵管积水7 ml,性状无色清亮	有，子宫直肠窝20 ml,性状淡血性			5	9	14	FB	GB	CM	FM	18	vitrolife	新鲜	手淫	5	20	淡黄	1.5	90	10	38	14	28	95	密度梯度离心法	Isolate	1.5	1	1
34	初婚	个体	37	初婚	个体	1	短效长方案	IVF	继发性不孕	女方-盆腔及输卵管因素	1 双侧输卵管梗阻 2 双侧输卵管积水	30	10	2	3	4	4	0	无	无	有，子宫直肠窝 ml,性状为血性			7	4	11	G-MOPS	G-Mops Plus	G-1	G-IVF	16	VITROLIFE	新鲜	手淫	4	10	淡黄	4.8	82	12	27	4	57	95	密度梯度离心法	Isolate	1.5	1	1
32	再婚	无业	34	再婚	无业	1	短效长方案	IVF	继发性不孕	女方-盆腔及输卵管因素	1 左侧输卵管梗阻 2 双侧输卵管介入再造术后	20	10	2	4	0	0	0	无	无	有，子宫直肠窝 3 ml,性状为血性			5	8	13	G-MOPS	G-MOPSPLUS	G-1	G-IVF	15	CO	新鲜	手淫	5		淡黄	3	47	3	23	7	67	95	密度梯度离心法	Isolate	1.5	1	1
30	初婚	无业	27	初婚	无业	1	COH周期	IVF	继发性不孕	女方-盆腔及输卵管因素	1 双侧输卵管梗阻 2 双侧输卵管介入再造造口术后	12	9	2	4	1	2	0	无	无	无			7	7	14	FB	GB	CM	FM	19	CO	新鲜	手淫	4	10	淡黄	2.1	155	10	45	5	40	95	密度梯度离心法	Isolate	1.1	1	1
33	初婚	无业	37	初婚	职工	1	长效长+思则凯	IVF	继发性不孕	女方-盆腔及输卵管因素		3025	11	150	2	675	6	2						6	10	16	G-MOPS	G-MOPS+HSA	K-SICM	K-SIFM	15	vitrolife	新鲜	手淫	5	12	淡黄	2.1	110	3	42	12	43	95	密度梯度离心	Isolate	1.5	1	1
26	初婚	护士	28	初婚	工人	1	短效长+思则凯	IVF	原发性不孕	女方-盆腔及输卵管因素		16	9	2	6	2	2	0	无	无	有，子宫直肠窝25ml,性状淡血性			8	5	13	G-MOPS	G-IVF	G-1	G-IVF	15	VITROLIFE	新鲜	手淫	5	10	淡黄	3	45	20	63	5	12	95	密度梯度离心法	Isolate	1.5	1	1
29	初婚	农民	28	初婚	教师	3	短效长方案	IVF	原发性不孕	女方-盆腔及输卵管因素	1.双侧输卵管梗阻 2.输卵管介入在通术后 3.男性弱、畸形精子症 4.射精功能障碍	27	10	3	7	0	0	0						3	5	8	K-SIFB	sigb	K-SICM	K-SIFM	16	sico	新鲜	手淫	7	10	淡黄	2.3	121	19	24	7	50	95	密度梯度离心法	Isolate	1.5	1	1
37	初婚	职员	37	初婚	职员	1	超长方案	IVF	继发性不孕	女方-盆腔及输卵管因素	输卵管因素 双侧输卵管切除术后 男性畸形精子症	28	10	3	2	2	2	0	无	无	无			6	5	11	G-MOPS	G-MOPSPLUS	G-1	G-IVF	19	CO	新鲜	手淫	4	10	淡黄	2.9	39	8	20	11	61	95	密度梯度离心法	Isolate	1.5	1	1
28	初婚	无业	31	初婚	军人	1	短效长方案	IVF	继发性不孕	女方-盆腔及输卵管因素	1 左侧输卵管梗阻 2 右侧输卵管切除术后 3 左侧输卵管不通术后	18	9	2	4	0	0	0	无	无	无			1	5	6	G-MOPS	G-MOPSPLUS	G-1	G-IVF	15	CO	新鲜	手淫	4	21	淡黄	1.5	91	10	31	6	53	95	密度梯度离心法	Isolate	1.5	1	1
31	初婚	职员	32	初婚	公务员	1	短效长方案	IVF	继发性不孕	女方-盆腔及输卵管因素	1 双侧输卵管不全梗阻 2 盆腔粘连松解术后	32	11	3	11	0	0	0	无	无	有，子宫直肠窝22ml,性状为血性			4	5	9	G-MOPS	G-Mops Plus	G-1	G-IVF	1	VITROLIFE	新鲜	手淫	4	10	淡黄	2.2	51	8	25	7	60	95	密度梯度离心法	Isolate	1.5	1	1
30	初婚	职员	33	初婚	职员	1	超长方案	IVF	原发性不孕	女方-盆腔及输卵管因素	双侧输卵管不全梗阻伴积水 多囊卵巢综合征	77	17	1	2	45	14	2	无	无	子宫直肠窝，10ml,血性			11	2	13	G-MOPS	G-MOPSPLUS	G-1	G-IVF	20	CO	新鲜	手淫	5	20	淡黄	3	76	10	16	14	60	95	密度梯度离心法	Isolate	1.5	1	1
29	初婚	销售员	31	初婚	工人	1	短效长方案	IVF	原发性不孕	不明原因	1 不明原因不孕 2 人工授精助孕术后（二次）	35	9	3	4	0	0	0						2	2	4	G-MOPS	G-MOPSPLUS	G-1	G-IVF	17	CO	新鲜	手淫	4	10	淡黄	2.3	60	3	37	12	48	95	密度梯度离心法	Isolate	1.6	1	1
27		无业	29		司机	1	短效长方案	IVF	原发性不孕	女方-盆腔及输卵管因素	男性弱精子症 人工授精助孕术后	12	10	1	8	6	10	0	无	无	无			10	5	15	FB	GB	CM	FM	17	CO	新鲜	手淫	4	10	淡黄	2.7	29	8	29	5	58	95	密度梯度离心法	Isolate	1.5	1	1
28	初婚	自由职业	28	初婚	自由职业	1	短效长方案	IVF	继发性不孕	女方-盆腔及输卵管因素		8	7	1	5	0	0	0	无	无	有，子宫直肠窝 36 ml,性状为血性			5	8	13	K-SIFB	sigb	K-SICM	K-SIFM	16	sico	新鲜	手淫	4	25	淡黄	2.3	107	3	37	36	24	95	密度梯度离心法	Isolate	1	1	1
32	初婚	无业	32	初婚	工程师	1	短效长方案	IVF	原发性不孕	女方-盆腔及输卵管因素	双侧输卵管积水	10	7	2	3	0	0	0	无	无	无			11	5	16	G-MOPS	G-IVF	G-1	G-IVF	15	VITROLIFE	新鲜	手淫	4	15	淡黄	2.6	33	5	22	4	69	95	密度梯度离心法	Isolate	1.5	1	1
32	初婚	无业	37	初婚	销售	2	拮抗剂方案	IVF	继发性不孕	女方-盆腔及输卵管因素	1 右侧输卵管梗阻 2 左侧输卵管切除术后	37	10	2	3	7	5	3	无	无	有，子宫直肠窝 45 ml,性状为血性			9	8	17	G-MOPS	G-Mops Plus	G-1	G-IVF	17	VITROLIFE	新鲜	手淫	4	10	淡黄	2.9	20	3	32	5	60	94	密度梯度离心法	Isolate	1.5	1	1
30	初婚	职员	34	初婚	公务员	1	长效长方案	IVF	原发性不孕	女方-盆腔及输卵管因素	双侧输卵管梗阻	26	12	2	4	0	0	0	无	无	有，右侧卵巢旁6ml 性状淡血性			8	8	16	G-MOPS	G-MOPSPLUS	G-1	G-IVF	15	CO	新鲜	手淫	3	10	淡黄	2.7	113	2	43	8	47	94	密度梯度离心法	Isolate	1.5	1	1
26	初婚	个体	27	初婚	公务员	1	短效长方案	IVF	继发性不孕	女方-盆腔及输卵管因素	1 双侧输卵管伞端粘连	17	9	2	3	0	0	0	无	无	有，子宫直肠窝35ml,性状为陈旧性			10	7	17	G-MOPS	G-Mops Plus	G-1	G-IVF	17	VITROLIFE	新鲜	手淫	4	30	淡黄	2.6	25	5	42	10	43	94	密度梯度离心法	Isolate	2	1	1
32	初婚	营业员	31	初婚	司机	1	长方案	IVF	原发性不孕	女方-盆腔及输卵管因素		1200	9	100	2	0	0	2	无	无	无	15	21	13	12	25	K-SIFB	G-Mops+HSA	G-1	G-IVF	15	vitrolife	新鲜	手淫	4		淡黄	3.4	22	4	19	6	70	94	密度梯度离心法	Isolate	2.4	1	1
29	初婚	无业	31	初婚	工人	1	短效长方案	IVF	原发性不孕	女方-盆腔及输卵管因素		14	9	3	5	0	0	0	无	无	无	14	14	3	4	7	G-GAMETE	G-MOPS+HSA	G-1	G-IVF	15	vitrolife	新鲜	手淫	4	12	淡黄	1.6	160	5	33	5	57	94	密度梯度离心法	Isolate	1.5	1	1
34			36			1	短效长方案	IVF	继发性不孕	女方-盆腔及输卵管因素		45	12	3	4	7	7	0	无	无	有，子宫直肠窝30ml,性状淡血性（陈旧性）			2	5	7	G-MOPS	G-MOPS+HSA	G-1	G-IVF	14	VITROLIFE	新鲜	手淫	5	15	淡黄	4	93	21	47	5	27	94	密度梯度离心法	Isolate	1.4	1	1
33	初婚	无业	34	初婚	工人	1	COH周期	IVF	继发性不孕	女方-盆腔及输卵管因素	左侧输卵管梗阻 盆腔粘连分离术后	27	10	2	4	4	4	0	有 左 4ml，性状：巧克力样	有 右侧输卵管积水3ml，性状清亮	无			9	8	17	G-MOPS	GB	G-1	G-IVF	17	CO	新鲜	手淫	4	10	淡黄	3.4	155	35	24	5	36	94	密度梯度离心法	Isolate	1.5	1	1
33	初婚	教师	35	初婚	教师	1	短效长方案	IVF	原发性不孕	女方-盆腔及输卵管因素		20	11	1	6	1	1	0	无	无	无			11	11	22	G-MOPS	G-MOPS+HSA	G-1	K-SIFM		sico	新鲜	手淫	3	18	淡黄	4.5	23	1	26	29	44	94	密度梯度离心法	Isolate	1	1	1
26	初婚	无业	29	初婚	修理工	1	短效长方案	IVF	原发性不孕	女方-盆腔及输卵管因素		25	11	1	5	7	5	0	无	无	有，子宫直肠窝 40 ml,性状淡血性			11	18	29	G-MOPS	G-MOPS+HSA	G-1	K-SIFM	16	vitrolife	新鲜	手淫	5	20	淡黄	6	102	0	24	14	62	94	密度梯度离心法	Isolate	3	1	1
35	初婚	教师	35	初婚	工人	5	长效长方案	IVF	原发性不孕	女方-盆腔及输卵管因素	1 双侧输卵管梗阻 2 双侧输卵管介入复通术后	82	15	3	17	32	15	0	无	无	无			7	2	9	G-MOPS	G-IVF	G-1	G-IVF	18	VITROLIFE	新鲜	手淫	3	10	淡黄	4.2	165	17	23	2	58	94	密度梯度离心法	Isolate	1.5	1	1
31	初婚	播音员	35	初婚	公务员	1	短效长方案	IVF	继发性不孕	女方-盆腔及输卵管因素		1950	10	150	2	375	5	0	无	无	无			4	9	13	G-MOPS	G-IVF	G-1	G-IVF	17	VITROLIFE	新鲜	手淫	3	10	淡黄	6.2	45	11	49	5	25	94	密度梯度离心法	Isolate	1.5	1	1
31	初婚	无业	33	初婚	职员	1	短效长方案	IVF	继发性不孕	女方-盆腔及输卵管因素	双侧输卵管结扎术后	7	7	1	4	0	0	0	无	无	无			8	7	15	G-MOPS	G-MOPSPLUS	G-1	G-IVF	17	CO	新鲜	手淫	4	10	淡黄	2.7	60	8	32	7	53	94	密度梯度离心法	Isolate	1.5	1	1
27	初婚	个体	28	初婚	职员	1	短效长方案	IVF	继发性不孕	女方-盆腔及输卵管因素	1 右侧输卵管梗阻 2 左侧输卵管切除术后 3 男性弱精子症	45	12	2	2	17	9	0	无	无	有，子宫直肠窝 10ml,性状淡血性			5	4	9	G-MOPS	G-MOPSPLUS	G-1	G-IVF	15	CO	新鲜	手淫	5		淡黄	2.4	59	4	29	7	60	94	密度梯度离心法	Isolate	1.5	1	1
36	初婚	职员	37	初婚	职员	1	短效长方案	IVF	继发性不孕	女方-盆腔及输卵管因素	左侧输卵管梗阻 左侧输卵管妊娠保守治疗后 右侧输卵管粘连	15	9	3	4	0	0	0	无	无	无			6	6	12	FB	G-MOPS plus	CM	G-IVF	16	CO	新鲜	手淫	4	10	淡黄	2.4	69	8	34	7	51	94	密度梯度离心法	Isolate	1.5	1	1
32	初婚	销售	29	初婚	军人	1	短效长方案	IVF	继发性不孕	女方-盆腔及输卵管因素	1 双侧输卵管梗阻 2 双侧输卵管介入再造术后 3 双侧输卵管积水	215	9	2	3	2	2	0	无	无	有，子宫直肠窝 40ml,性状为血性			7	9	16	G-MOPS	G-IVF	G-1	G-IVF	18	VITROLIFE	新鲜	手淫	4	10	淡黄	1.9	145	10	49	6	35	94	密度梯度离心法	Isolate	1.5	1	1
29	初婚	职员	34	初婚	工人	1	短效长方案	IVF	原发性不孕	女方-盆腔及输卵管因素	1 左侧输卵管梗阻 2 右侧输卵管不全梗阻 3 双侧输卵管介入再造术后	10	9	1	5	0	0	0	无	无	无			6	10	16	G-MOPS	G-Mops Plus	G-1	G-IVF	15	VITROLIFE	新鲜	手淫	4	15	淡黄	2.9	43	5	29	5	61	94	密度梯度离心法	Isolate	1.5	1	1
33	初婚	自由职业	34	初婚	政府职员	1	短效长方案	IVF	继发性不孕	女方-盆腔及输卵管因素	1 双侧输卵管积水 2 双侧输卵管切除术后	21	9	2	5	3	3	0	无	无	有，子宫直肠窝 32 ml,性状淡血性			6	5	11	G-MOPS	G-MOPSPLUS	G-1	G-IVF	15	CO	新鲜	手淫	4	20	淡黄	1.5	125	12	42	6	40	94	密度梯度离心法	Isolate	1.5	1	1
31	初婚	职员	32	初婚	职员	1	短效长方案	IVF	原发性不孕	不明原因	1 不明原因不孕 2 人工授精助孕术后（二次）	30	10	2	6	8	6	0	无	无	无			8	4	12	G-MOPS	G-MOPS+HSA	G-1	G-IVF	15	vitrolife	新鲜	手淫	4	10	淡黄	2.9	92	19	39	5	37	94	密度梯度离心法	Isolate	1.5	1	1
34	再婚	教师	37	再婚	职员	1	拮抗剂方案	IVF	原发性不孕	女方-盆腔及输卵管因素	1 男性弱精子症	28	8	3	3	5	5	0	无	无	有，子宫直肠窝 50ml,性状为血性			3	1	4	G-MOPS	G-IVF	G-1	G-IVF	15	K-SICO	新鲜	手淫	5	10	淡黄	2.4	140	20	39	5	36	94	密度梯度离心法	Isolate	0.4	1	1
34	初婚	职员	33	初婚	工程师	1	长效长方案	IVF	继发性不孕	女方-盆腔及输卵管因素	多囊卵巢综合征 人工授精助孕术后（一次)	19	10	2	2	0	0	0	无	无	有，右侧卵巢旁25 ml,性状为血性			9	11	20	FB	GB	CM	FM	17	CO	新鲜	手淫	4	10	淡黄	1.5	205	10	34	0	56	94	密度梯度离心法	Isolate	1.5	1	1
36	初婚	职员	37	初婚	职员	1	短效长方案	IVF	原发性不孕	女方-盆腔及输卵管因素		34	13	1	6	0	0	0	无	无	有，子宫直肠窝 20 ml,性状为血性	10	12	3	3	6	K-SIFB	sigb	K-SICM	K-SIFM	16	sico	新鲜	手淫	4	10	淡黄	3.4	108	6	33	6	55	94	密度梯度离心法	Isolate	1.4	1	1
30			32			1	短效长方案	IVF	继发性不孕	女方-盆腔及输卵管因素	1 宫外孕保守治疗后 2 人工授精助孕术后	24	9	2	6	4	4	0	无	无	有，子宫直肠窝 20 ml,性状为血性			13	8	21	FB	GB	CM	FM	20	CO	新鲜	手淫	4	10	淡黄	2.2	125	10	39	6	45	94	密度梯度离心法	Isolate	1.5	1	1
37	初婚	护士	36	初婚	职员	1	短效长方案	IVF	继发性不孕	女方-盆腔及输卵管因素	1 左侧输卵管切除术后	22	10	3	4	0	0	0	无	无	有，子宫直肠窝25 ml,性状淡血性			3	3	6	G-MOPS	G-Mops Plus	G-1	G-IVF	16	VITROLIFE	新鲜	手淫	4	10	淡黄	2.9	32	6	29	5	60	94	密度梯度离心法	Isolate	1.5	1	1
35	初婚	个体	37	初婚	个体	1	短效长方案	IVF	继发性不孕	女方-盆腔及输卵管因素	1 双侧输卵管梗阻 2 双侧输卵管介入再造术后	19	10	3	3	0	0	0	无	无	有，子宫直肠窝 30 ml,性状为血性			12	4	16	G-MOPS	G-MOPSPLUS	G-1	G-IVF	18	CO	新鲜	手淫	4	10	淡黄	1.5	150	15	40	12	33	94	密度梯度离心法	Isolate	1.5	1	1
27	初婚	个体	37	初婚	职员	1	短效长方案	IVF	继发性不孕	女方-盆腔及输卵管因素	1 双侧输卵管梗阻伴积水 2 男性弱精子症	26	10	2	3	0	0	0	无	无	有，子宫直肠窝 20 ml,性状为血性			8	13	21	G-MOPS	G-IVF	G-1	G-IVF	16	VITROLIFE	新鲜	手淫	3	10	淡黄	1.8	73	5	35	3	57	93	密度梯度离心法	Isolate	1.5	1	1
25	初婚	教师	26	初婚	军人	1	短效长+思则凯	IVF	继发性不孕	女方-盆腔及输卵管因素		3000	12	150	2	600	4	2	无	无	无			5	1	6	K-SIFB	sigb	K-SICM	K-SIFM	15	VITROLIFE	新鲜	手淫	4	12	淡黄	2.8	21	5	44	17	34	93	密度梯度离心法	Isolate	2	1	1
29	初婚	干部	35	初婚	干部	2	长效长方案	IVF	原发性不孕	女方-盆腔及输卵管因素		2550	10	225	2	225	2	2	无	无	无	19	14	13	9	22	G-MOPS	G-MOPSPLUS	G-1	G-IVF	14	VITROLIFE	新鲜	手淫	5	10	淡黄	1.5	55	3	33	7	57	93	密度梯度离心法	Isolate	1.5	1	1
36	初婚	医生	37	初婚	自由	1	短效长方案	IVF	原发性不孕	女方-盆腔及输卵管因素	1 男性少弱精子症 2 子宫内膜息肉电切术后	28	11	1	4	5	5	0	无	无	有，子宫直肠窝30ml,性状为血性			6	4	10	G-MOPS	G-Mops Plus	G-1	G-IVF	17	VITROLIFE	新鲜	手淫	4	10	淡黄	1.7	20	5	32	4	59	93	密度梯度离心法	Isolate	0.7	1	1
33	初婚	无业	37	初婚	无业	1	短效长方案	IVF	继发性不孕	女方-盆腔及输卵管因素	1 左侧输卵管梗阻 2 双侧输卵管介入再造术后 3 男性弱精子症	39	12	2	3	5	5	0	无	无	无			5	5	10	FB	GB	CM	FM	18	CO	新鲜	手淫	3		淡黄	3.7	55	9	46	8	37	93	密度梯度离心法	Isolate	1.7	1	1
28	初婚	无业	34	初婚	工人	1	短效长+思则凯	IVF	继发性不孕	女方-盆腔及输卵管因素		38	12	38	12	12	9	12	无	无	无	6	5	6	5	11	G-MOPS	G-mops+HSA	SIFM	SIFM	15	Vitrolife	新鲜	手淫	4	5	淡黄	2.2	42.00	2	27	7	64	93	密度梯度离心法	Isolate	1.2	1	1
31	初婚	公务员		初婚	军人	1	短效长方案	IVF	原发性不孕	女方-盆腔及输卵管因素	1 右侧输卵管不全梗阻 2 男性弱畸形精子症	23	10	2	3	8	6	0	无	无	无			8	9	17	G-MOPS	G-Mops Plus	G-1	G-IVF	15	VITROLIFE	新鲜	手淫	4	20	淡黄	1.9	65	7	70	10	13	93	密度梯度离心法	Isolate	1.5	1	1
25	初婚	无业	28	初婚	无业	1	短效长方案	IVF	原发性不孕	女方-盆腔及输卵管因素		1950	11	150	2	0	0	0	无	无	无			13	13	26	PBS	G-MOPS+HSA	G-1	G-IVF	15	VITROLIFE	新鲜	手淫	4	10	淡黄	2.4	90	7	53	6	34	93	密度梯度离心法	Isolate	1.5	1	1
31	初婚	无业	37	初婚	无业	1	短效长方案	IVF	原发性不孕	女方-盆腔及输卵管因素	1 双侧卵巢巧克力囊肿剥离术后	24	9	3	6	0	0	0	无	无	无			5	5	10	G-MOPS	G-IVF	G-1	G-IVF	19	VITROLIFE	新鲜	手淫	3	10	淡黄	2	90	7	45	2	46	93	密度梯度离心法	Isolate	1.3	1	1
31	初婚	无业	37	初婚	医生	1	短效长方案	IVF	继发性不孕	女方-盆腔及输卵管因素	1 输卵管因素 2 双侧输卵管切除术后	28	12	3	5	0	0	0	无	无	无			7	8	15	G-MOPS	G-IVF	G-1	G-IVF	16	K-SICO	新鲜	手淫	5	10	淡黄	3.2	142	31	22	4	43	93	密度梯度离心法	Isolate	1.5	1	1
27	初婚	无业	36	初婚	自由	1	短效长方案	IVF	继发性不孕	女方-盆腔及输卵管因素	1.双侧输卵管梗阻伴积水 2.男性弱精子症	17	9	1	3	3	3	0	无	无	有，子宫直肠窝35 ml,性状淡血性			11	8	19	K-SIFB	sigb	K-SICM	K-SIFM	16	sico	新鲜	手淫	3	10	淡黄	2	50	10	38	3	49	93	密度梯度离心法	Isolate	2	1	1
25	初婚	无业	28	初婚		1	短效长方案	IVF	原发性不孕	女方-盆腔及输卵管因素	1 双侧输卵管不全梗阻	27	10	3	3	0	0	0	无	无	无			5	6	11	G-MOPS	G-MOPS+HSA	G-1	G-IVF	16	VITROLIFE	新鲜	手淫	5	20	淡黄	4.2	56	5	32	17	46	93	密度梯度离心法	Isolate	1.5	1	1
33	初婚	农民	34	初婚	农民	1	短效长方案	IVF	继发性不孕	女方-盆腔及输卵管因素	1 双侧输卵管不全梗阻 2 男性弱精子症	39	11	2	6	0	0	0	无	无	无			4	6	10	G-MOPS	G-Mops Plus	G-1	G-IVF	17	VITROLIFE	新鲜	手淫	4	10	淡黄	2.7	40	9	23	5	63	93	密度梯度离心法	Isolate	1.5	1	1
28	初婚	无业	30	初婚	无业	1	短效长方案	IVF	继发性不孕	女方-盆腔及输卵管因素	1 双侧输卵管伞端粘连 2 盆腔粘连 3 左侧输卵管切除术后	20	10	1	5	2	2	0	无	无	有，子宫直肠窝 20 ml,性状为陈旧性			10	12	22	G-MOPS	G-Mops Plus	G-1	G-IVF	15	VITROLIFE	新鲜	手淫	4	15	淡黄	3.7	35	5	70	2	23	93	密度梯度离心法	Isolate	2	1	1
27	初婚	警察	27	初婚	公务员	1	短效长方案	IVF	原发性不孕	女方-盆腔及输卵管因素	1 双侧输卵管不全梗阻	32	12	2	4	2	2	0	无	无	有，子宫直肠窝35ml,性状陈旧性			7	11	18	G-MOPS	G-Mops Plus	G-1	G-IVF	15	VITROLIFE	新鲜	手淫	4	20	淡黄	2.7	50	3	58	7	32	93	密度梯度离心法	Isolate	1.5	1	1
26	初婚	职员	37	初婚	职员	1	短效长方案	IVF	继发性不孕	女方-盆腔及输卵管因素	1 左侧输卵管清胚造口术后 2 盆腔粘连松解术后	14	9	2	5	2	1	0	无	无	有，子宫直肠窝40ml,性状为血性			12	6	18	G-MOPS	G-Mops Plus	G-1	G-IVF	17	VITROLIFE	新鲜	手淫	4	10	淡黄	2.5	35	7	35	10	48	93	密度梯度离心法	Isolate	2	1	1
33	初婚	农民	33	初婚	农民	1	短效长方案	IVF	原发性不孕	女方-盆腔及输卵管因素	1 左侧输卵管不全梗阻 2 盆腔粘连 3 男性弱畸形精子症	34	13	1	5	0	0	0	无	无	有，右卵巢旁12 ml,性状为血性			8	8	16	G-MOPS	G-MOPSPLUS	G-1	G-IVF	15	CO	新鲜	手淫	4	10	淡黄	1.8	76	3	42	3	52	93	密度梯度离心法	Isolate	1.5	1	1
34	初婚	待业	37	初婚	警察	1	长方案	IVF	原发性不孕	女方-盆腔及输卵管因素		50	17	50	17	10	10	17	无	无	有	7	10	7	10	17	G-MOPS	G-mops+HSA	G-IVF	G-IVF	15	Vitrolife	新鲜	手淫	6	10	淡黄	3	101.00	6	35	8	51	93	密度梯度离心法	Isolate	1.5	1	1
31	初婚	无业	33	初婚	司机	1	长效长方案	IVF	继发性不孕	女方-盆腔及输卵管因素		2600	13	100	2	450	5	2	无	无	无	9	10	9	8	17	G-MOPS	K-SIGB-50	K-SICM	K-SIFM	14	vitrolife	新鲜	手淫	5	10	淡黄	5.2	33	2	21	3	74	93	密度梯度离心法	Isolate	1.5	1	1
24	初婚	无业	26	初婚	职员	1	短效长方案	IVF	继发性不孕	女方-盆腔及输卵管因素		19	10	3	4	0	0	0	无	无	有，子宫直肠窝20ml,性状为血性	6	6	4	5	9	K-SIFB	sigb	K-SICM	K-SIFM	15	sico	新鲜	手淫	4	18	淡黄	2	103	10	31	5	54	93	密度梯度离心法	Isolate	1.3	1	1
36	初婚	无业	37	初婚	电工	1	短效长方案	IVF	继发性不孕	女方-盆腔及输卵管因素		51	13	2	2	7	6	0	无	无	无				9	9	K-SIFB	sigb	K-SICM	K-SIFM	19	sico	新鲜	手淫	4		淡黄	1.9	165	19	21	8	52	93	密度梯度离心法	Isolate	1	1	1
33	初婚	工人	34	初婚	军人	1	短效长方案	IVF	原发性不孕	女方-盆腔及输卵管因素	1 双侧输卵管通畅不良 2 男性弱精子症 3 人工授精助孕术后（一次）	22	11	3	5	0	0	0	无	无	有，子宫直肠窝 8 ml,性状为血性			7	5	12	G-MOPS	G-IVF	G-1	G-IVF	16	VITROLIFE	新鲜	手淫	4	10	淡黄	4	110	11	43	4	42	93	密度梯度离心法	Isolate	1.5	1	1
30	初婚	护士	35	初婚	医生	1	短效长方案	IVF	原发性不孕	女方-盆腔及输卵管因素		10	8	1	5	0	0	0	无	无	无			5	8	13	G-MOPS	sigb	G-1	K-SIFM	14	sico	新鲜	手淫	3	10	淡黄	3.2	65	11	50	5	34	93	密度梯度离心法	Isolate	1	1	1
28	初婚	教师	35	初婚	工人	1	短效长方案	IVF	继发性不孕	女方-盆腔及输卵管因素	1 输卵管因素 2 双侧输卵管切除术后 3 男性弱精子症	32	11	2	5	14	8	0	无	无	无			6	8	14	K-SIFB	K-SIGB-50	K-SICM	K-SIFM	17	K-SICO	新鲜	手淫	3	10	淡黄	2.9	45	5	49	2	44	93	密度梯度离心法	Isolate	1.7	1	1
25			28			1	短效长方案	IVF	原发性不孕	女方-盆腔及输卵管因素	1 双侧输卵管积水 2 左侧输卵管结扎术后 3 右侧输卵管切除术后	18	9	2	3	6	6	0	无	无	有，子宫直肠窝5 ml,性状为血性			3	6	9	G-MOPS	G-MOPSPLUS	G-1	G-IVF	15	CO	新鲜	手淫	4	10	淡黄	2.3	105	10	41	5	44	93	密度梯度离心法	Isolate	1.5	1	1
30	初婚	农民	27	初婚	农民	1	短效长方案	IVF	原发性不孕	女方-盆腔及输卵管因素	双侧输卵管梗阻	22	10	3	3	4	4	0						6	9	15	G-MOPS	GB	G-1	G-IVF	16	CO	新鲜	手淫	5	15	淡黄	3	189	11	28	18	43	93	密度梯度离心法	Isolate	1.4	1	1
31	再婚	无业	32	初婚	无业	1	拮抗剂方案	IVF	继发性不孕	女方-盆腔及输卵管因素	1 右侧输卵管积水 2 右侧输卵管造口术后	29	9	3	3	0	0	0	无	无	有，左侧卵巢旁 40 ml,性状淡血性			4	2	6	FB	GB	CM	FM	17	CO	新鲜	手淫	4	10	淡黄	2.7	39	8	23	6	63	93	密度梯度离心法	Isolate	1.5	1	1
29	初婚	自由	25	初婚	个体	1	短效长方案	IVF	继发性不孕	女方-盆腔及输卵管因素	右侧输卵管切除术后	10	8	1	7	0	0	0	无	无	有，子宫直肠窝 15 ml,性状淡血性			7	9	16	FB	GB	CM	FM	15	CO	新鲜	手淫	4	10	淡黄	2.4	54	10	29	6	55	93	密度梯度离心法	Isolate	1.5	1	1
37	初婚	职员	35	初婚	教师	1	短效长+思则凯	IVF	继发性不孕	女方-盆腔及输卵管因素		1550	11	150	2	0	0	0	无	无	无	15	23	14	13	27	K-SIFB	sigb	K-SICM	K-SIFM	16	sico	新鲜	手淫	4	20	淡黄	2	80	4	29	9	58	93	密度梯度离心法	Isolate	1.5	1	1
27	初婚	无业	30	初婚	工人	2	短效长方案	IVF	原发性不孕	女方-盆腔及输卵管因素		24	8	2	4	7	7	0	无	无	无			5	3	8	K-SIFB	sigb	K-SICM	K-SIFM	15	sico	新鲜	手淫	5	12	淡黄	4.2	85	14	38	6	42	93	密度梯度离心法	Isolate	1.5	1	1
25	初婚	无业	27	初婚	农民	1	短效长+思则凯	IVF	原发性不孕	女方-盆腔及输卵管因素	1 双侧输卵管梗阻 2 双侧输卵管造口术后	23	12	1	2	6	4	0	无	无	有，子宫直肠窝 85 ml,性状为陈旧性			8	10	18	G-MOPS	G-IVF	G-1	G-IVF	18	VITROLIFE	新鲜	手淫	4	10	淡黄	2	42	8	29	6	57	93	密度梯度离心法	Isolate	1.5	1	1
33	初婚	职员	32	初婚	职员	1	短效长方案	IVF	原发性不孕	女方-盆腔及输卵管因素	1 盆腔粘连 2 人工授精助孕术后（二次）	20	10	1	6	3	3	0	无	无	有，子宫直肠窝 17ml,性状为陈旧性			15	4	19	G-MOPS	G-Mops Plus	G-1	G-IVF	15	VITROLIFE	新鲜	手淫	4	10	淡黄	3.5	20	7	70	2	21	93	密度梯度离心法	Isolate	2	1	1
30	初婚	无业	29	初婚	职员	1	COH周期	IVF	继发性不孕	女方-盆腔及输卵管因素	左侧输卵管梗阻 左侧输卵管清胚造口术后	41	12	2	4	4	4	0	无	无	有，右侧卵巢旁。+子宫直肠窝。量60ml。性状淡血性+血性			10	5	15	FB	GB	CM	FM	15	CO	新鲜	手淫	5		淡黄	2.1	59	8	34	6	52	93	密度梯度离心法	Isolate	1.5	1	1
25	初婚	无业	29	初婚	无业	1	长方案	IVF	原发性不孕	女方-盆腔及输卵管因素		2400	10	150	2	825	9	2	无	无	有，子宫直肠窝 25 ml,性状为血性	4	5	4	5	9	K-SIFB	sigb	K-SICM	K-SIFM	16	sico	新鲜	手淫	4	10	淡黄	2.2	67	10	45	5	40	93	密度梯度离心法	Isolate	1.3	1	1
32	初婚	职员	30	初婚	职员	1	短效长方案	IVF	原发性不孕	女方-盆腔及输卵管因素	1 双侧输卵管伞端粘连 2 双侧输卵管再造术后 3 盆腔粘连松解术后	15	8	2	2	4	4	0	无	无	有，子宫直肠窝13 ml,性状为血性			7	8	15	G-MOPS	G-IVF	G-1	G-IVF	18	VITROLIFE	新鲜	手淫	3	20	淡黄	2.3	230	8	39	1	52	93	密度梯度离心法	Isolate	1.3	1	1
37	初婚	农民	37	初婚	农民	2	短效长方案	IVF	继发性不孕	女方-盆腔及输卵管因素	1 双侧输卵管梗阻（右侧输卵管切除术后） 2 男性畸形精子症	22	11	2	5	0	0	0	无	无	无			12	12	24	G-MOPS	G-MOPSPLUS	G-1	G-IVF	15	CO	新鲜	手淫	4		淡黄	2.1	110	13	40	7	40	93	密度梯度离心法	Isolate	1.5	1	1
28	初婚	医生	29	初婚	医生	1	短效长方案	IVF	原发性不孕	女方-盆腔及输卵管因素	双侧输卵管梗阻	17	9	2	5	0	0	0	无	无	有，右侧卵巢旁，40ml，形状淡血性			12	10	22	G-MOPS	G-MOPSPLUS	G-1	G-IVF	19	vitrolife	新鲜	手淫	4	10	淡黄	3.3	60	5	39	18	38	93	密度梯度离心法	Isolate	1.5	1	1
29	初婚	职员	28	初婚	职员	1	短效长方案	IVF	继发性不孕	女方-盆腔及输卵管因素	双侧输卵管伞端造口术后 盆腔粘连松解术后	20	10	3	6	0	0	0	无	无	有，子宫直肠窝 38ml,性状为血性			3	6	9	FB	G-MOPS plus	CM	G-IVF	15	CO	新鲜	手淫	4	10	淡黄	2.4	85	10	45	5	40	93	密度梯度离心法	Isolate	1.5	1	1
33	初婚	教师	31	初婚	公务员	1	短效长方案	IVF	原发性不孕	女方-盆腔及输卵管因素	1 左侧输卵管梗阻 2 人工授精助孕术后（三次）	23	8	3	5	3	3	0	无	无	有，子宫直肠窝31ml,性状为血性			2	7	9	G-MOPS	G-Mops Plus	G-1	G-IVF	17	VITROLIFE	新鲜	手淫	4	10	淡黄	4	50	5	56	10	29	92	密度梯度离心法	Isolate	2	1	1
33	初婚	教师	35	初婚	教师	1	超长方案	IVF	原发性不孕	女方-盆腔及输卵管因素	1 双侧输卵管梗阻 2 双侧输卵管介入再造术后	33	11	2	5	2	2	0	无	无	有，子宫直肠窝 17 ml,性状为血性			8	10	18	G-MOPS	G-Mops Plus	G-1	G-IVF	15	VITROLIFE	新鲜	手淫	3	10	淡黄	2.1	162	18	34	3	45	92	密度梯度离心法	Isolate	1.5	1	1
25	初婚	无业	27	初婚	职员	1	短效长方案	IVF	继发性不孕	女方-盆腔及输卵管因素	双侧输卵管梗阻 男性弱精子症	20	9	2	2	0	0	0	无	无	有，子宫前方 14 ml,性状			7	2	9	G-MOPS	G-MOPSPLUS	G-1	G-IVF	16	CO	新鲜	手淫	5	20	淡黄	3	75	15	17	9	59	92	密度梯度离心法	Isolate	1.5	1	1
33	初婚	职员	37	初婚	教师	1	短效长方案	IVF	继发性不孕	女方-盆腔及输卵管因素	1 双侧输卵管伞端粘连 2 右侧输卵管切除术后 3 左侧输卵管切除术后 4 男性弱精子症	52	11	3	4	0	0	0	无	无	有，子宫直肠窝 60 ml,性状淡血性			3	7	10	G-MOPS	G-IVF	G-1	G-IVF	16	VITROLIFE	新鲜	手淫	4	10	淡黄	3.2	93	11	24	6	59	92	密度梯度离心法	Isolate	1.5	1	1
28	初婚	工人	27	初婚	工人	1	长方案	IVF	原发性不孕	女方-盆腔及输卵管因素		2950	10	150	2	900	10	2	无	无	无	6	8	4	7	11	K-SIFB	sigb	K-SICM	K-SIFM	15	sico	新鲜	手淫	4	20	淡黄	2.8	68	5	39	8	48	92	密度梯度离心法	Isolate	1.5	1	1
23	初婚	无业	25	初婚	司机	1	短效长方案	IVF	原发性不孕	女方-盆腔及输卵管因素	1 双侧输卵管梗阻	18	9	2	5	0	0	0	无	无	无			6	6	12	G-MOPS	G-IVF	G-1	G-IVF	16	VITROLIFE	新鲜	手淫	4	10	淡黄	2.8	110	23	36	4	37	92	密度梯度离心法	Isolate	0.8	1	1
26	初婚	职员	26	初婚	装修	1	短效长方案	IVF	原发性不孕	女方-盆腔及输卵管因素	1 双侧输卵管梗阻 2 双侧输卵管介入再造术后 3 子宫内膜息肉电切术后	14	9	2	2	0	0	0	无	无	有，子宫直肠窝20 ml,性状淡血性			7	11	18	G-MOPS	G-IVF	G-1	G-IVF	16	VITROLIFE	新鲜	手淫	5	10	淡黄	3.7	50	7	48	2	43	92	密度梯度离心法	Isolate	1.5	1	1
23	初婚	无业	25	初婚	工人	1	短效长方案	IVF	原发性不孕	女方-盆腔及输卵管因素	双侧输卵管梗阻 盆腔结核	18	10	2	6	8	8	0	无	无	无			4	5	9	FB	GB	CM	FM	16	CO	新鲜	手淫	4	10	淡黄	2.4	69	5	39	6	50	92	密度梯度离心法	Isolate	1.5	1	1
31	初婚	医生	34	初婚	工人	1	长方案	IVF	继发性不孕	女方-盆腔及输卵管因素		46	14	46	14	16	11	14	无	无	无	6	8	6	8	14	G-MOPS	G-mops+HSA	G-IVF	G-IVF	18	Vitrolife	新鲜	手淫	3	12	淡黄	2.1	98.00	12	33	7	48	92	密度梯度离心法	Isolate	1	1	1
37	再婚	无业	33	初婚	司机	1	短效长+思则凯	IVF	继发性不孕	原因不明		2400	10	150	2	825	9	2	无	无	无	2	4	2	3	5	G-MOPS	K-SIGB-50	K-SICM	K-SIFM	12	vitrolife	新鲜	手淫	5	10	淡黄	1.8	55	4	30	20	46	92	密度梯度离心	Isolate	1.2	1	1
31	初婚	干部	33	初婚	干部	1	短效长方案	IVF	原发性不孕	女方-盆腔及输卵管因素	1 双侧输卵管梗阻	26	10	3	3	3	3	0	有 左2ml，性状：咖啡色粘稠	无	有，右侧卵巢旁100ml,性状淡血性			4	7	11	G-MOPS	G-Mops Plus	G-1	G-IVF	16	VITROLIFE	新鲜	手淫	4	15	淡黄	3.5	45	7	67	3	23	92	密度梯度离心法	Isolate	1.5	1	1
26	初婚	无业	25	初婚	工人	1	短效长方案	IVF	继发性不孕	女方-盆腔及输卵管因素	右侧输卵管切除术后	16	8	2	3	0	0	0	无	无	有，子宫直肠窝 25 ml,性状淡血性			9	10	19	G-MOPS	G-MOPSPLUS	G-1	G-IVF	16	CO	新鲜	手淫	4	10	淡黄	2.5	89	10	39	4	47	92	密度梯度离心法	Isolate	1.5	1	1
32	初婚	无业	34	初婚	职工	1	短效长方案	IVF	原发性不孕	女方-盆腔及输卵管因素	1 双侧输卵管积水 2 子宫内膜息肉电切术后	52	14	2	2	0	0	0	无	无	有，子宫直肠窝 10 ml,性状为血性			8	7	15	G-MOPS	G-IVF	G-1	G-IVF	15	VITROLIFE	新鲜	手淫	4	15	淡黄	5	50	3	49	1	47	92	密度梯度离心法	Isolate	2	1	1
31	初婚	职员		初婚	军人	1	短效长方案	IVF	继发性不孕	女方-盆腔及输卵管因素	1 双侧输卵管梗阻 2 盆腔粘连 3 男性弱精子症 4 IVF-ET助孕术后	23	10	2	7	7	7	0	无	无	有，右侧卵巢旁25ml,性状为血性			9	6	15	G-MOPS	G-Mops Plus	G-1	G-IVF	18	VITROLIFE	新鲜	手淫	4	10	淡黄	2	79	9	34	6	51	92	密度梯度离心法	Isolate	1.5	1	1
29	初婚	教师	27	初婚	工人	1	短效长方案	IVF	继发性不孕	女方-盆腔及输卵管因素	1 左侧输卵管积水 2 右侧输卵管不全梗阻	13	9	1	2	0	0	0	无	无	无			7	12	19	FB	GB	CM	FM	18	CO	新鲜	手淫	4	15	淡黄	4	78	11	26	7	56	92	密度梯度离心法	Isolate	1.5	1	1
31	初婚	教师	34	初婚	教师	1	短效长方案	IVF	原发性不孕	女方-盆腔及输卵管因素	1 男性弱精子症 2 人工授精助孕术后（二次） 3 子宫内膜息肉电切术后	18	9	2	5	5	5	0	无	无	无			5	10	15	G-MOPS	G-MOPSPLUS	G-1	G-IVF	17	CO	新鲜	手淫	3	15	淡黄	1.9	35	3	65	5	27	92	密度梯度离心法	Isolate	1.7	1	1
26	初婚	无业	28	初婚	个体	1	短效长方案	IVF	继发性不孕	女方-盆腔及输卵管因素		29	11	1	2	2	2	0	无	无	无			8	5	13	K-SIFB	sigb	K-SICM	K-SIFM	17	sico	新鲜	手淫	4	10	淡黄	2.5	42	9	26	8	57	92	密度梯度离心法	Isolate	1.5	1	1
37	初婚	无业	37	初婚	无业	1	短效长方案	IVF	继发性不孕	女方-盆腔及输卵管因素	1 输卵管因素 2 左侧输卵管切除术后 3 右侧输卵管妊娠清胚造口术后	86	15	3	2	31	12	0	无	无	有，子宫直肠窝 15 ml,性状为血性			6	3	9	G-MOPS	G-IVF	G-1	G-IVF	15	VITROLIFE	新鲜	手淫	4	10	淡黄	3.2	74	10	38	6	47	92	密度梯度离心法	Isolate	1.5	1	1
25	初婚	个体	25	初婚	个体	1	短效长方案	IVF	原发性不孕	女方-盆腔及输卵管因素	1 双侧输卵管不全梗阻 2 双侧输卵管伞端造口术后 3 盆腔粘连松解术后 4 男性弱畸形精子症	12	9	1	6	1	1	0	无	无	有，子宫直肠窝 28 ml,性状为血性			8	3	11	G-MOPS	G-Mops Plus	G-1	G-IVF	19	VITROLIFE	新鲜	手淫	3	15	淡黄	3	70	5	56	5	34	92	密度梯度离心法	Isolate	1.5	1	1
25	初婚	护士	26	初婚	司机	2	短效长方案	IVF	继发性不孕	女方-盆腔及输卵管因素	1 双侧输卵管不全梗阻 2 男性弱精子症	19	11	1	2	4	4	0						9	8	17	FB	GB	CM	FM	19	CO	新鲜	手淫	5	20	淡黄	3.2	102	3	39	17	41	92	密度梯度离心法	Isolate	1.1	1	1
29	初婚	无业	34	初婚	工人	1	短效长方案	IVF	继发性不孕	女方-盆腔及输卵管因素	男性弱精子症	12	8	2	5	0	0	0	无	无	有，子宫直肠窝 40ml,性状淡血性			5	9	14	FB	GB	CM	FM	17	CO	新鲜	手淫	3	15	淡黄	3	60	5	27	10	58	92	密度梯度离心法	Isolate	2	1	1
28	初婚	个体	31	初婚	个体	2	短效长方案	IVF	继发性不孕	女方-盆腔及输卵管因素	输卵管因素	51	12	3	2	0	0	0	无	无	有，子宫直肠窝 15 ml,性状为血性			5	5	10	FB	GB	CM	FM	20	CO	新鲜	手淫	4	10	淡黄	2.9	88	12	31	6	51	92	密度梯度离心法	Isolate	1.5	1	1
31	初婚	教师	34	初婚	工程师	2	长方案	IVF	继发性不孕	女方-盆腔及输卵管因素		2250	9	150	2	825	9	2	无	无	无	7	12	4	10	14	G-MOPS	G-MOPS+HSA	K-SICM	K-SIFM	20	sico	新鲜	手淫	3	16	淡黄	2.1	28	2	38	20	40	92	密度梯度离心法	Isolate	1.5	1	1
32	初婚	工人	32	初婚	个体	1	拮抗剂方案	IVF	原发性不孕	原因不明		25	10	3	3	0	0	0	无	无	有，子宫直肠窝 20 ml,性状为血性			6	5	11	K-SIFB	sigb	K-SICM	K-SIFM	15	sico	新鲜	手淫	4	10	淡黄	2.4	31	8	21	9	62	92	密度梯度离心法	Isolate	1.5	1	1
29	初婚	工人	28	初婚	工人	1	短效长方案	IVF	继发性不孕	女方-盆腔及输卵管因素	双侧输卵管梗阻	35	12	2	6	0	0	0	无	无	有，子宫直肠窝 40 ml,性状为血性			4	6	10	G-MOPS	G-IVF	G-1	G-IVF	14	VITROLIFE	新鲜	手淫	4	10	淡黄	2.2	63	17	32	8	43	92	密度梯度离心法	Isolate	1.5	1	1
30	初婚	自由职业	33	初婚	自由职业	1	短效长方案	IVF	继发性不孕	女方-盆腔及输卵管因素		15	7	3	4	0	0	0	无	无	无			6	5	11	G-MOPS	G-IVF	G-1	G-IVF	15	VITROLIFE	新鲜	手淫	4	10	淡黄	3	115	8	56	10	26	92	密度梯度离心法	Isolate	1.5	1	1
24	初婚	无业	37	初婚	无业	1	长方案	IVF	继发性不孕	女方-盆腔及输卵管因素		1625	10	150	4	150	2	4	无	有 右侧输卵管积水10ml，性状清亮	有，子宫直肠窝 35 ml,性状为血性				13	13	K-SIFB	sigb	K-SICM	K-SIFM	14	sico	新鲜	手淫	4	11	淡黄	2.1	53	13	32	6	49	92	密度梯度离心法	Isolate	1.3	1	1
28	初婚	自由职业	27	初婚	自由职业	1	长方案	IVF	继发性不孕	女方-盆腔及输卵管因素		2925	11	225	4	375	2	4	无	无	无	8	7	7	4	11	K-SIFB	sigb	K-SICM	K-SIFM	12	sico	新鲜	手淫	4	12	淡黄	2.7	103	9	27	6	58	92	密度梯度离心法	Isolate	1.3	1	1
28	初婚	无业	33	初婚	个体	1	短效长+思则凯	IVF	继发性不孕	女方-盆腔及输卵管因素	1 输卵管因素 2 右侧输卵管妊娠保守治疗后 3 右侧输卵管妊娠清胚造口术后 4 左侧输卵管粘连分离术后	24	10	2	3	5	2	0	无	无	有，子宫直肠窝 ml,性状为血性			7	6	13	G-MOPS	G-IVF	G-1	G-IVF	15	VITROLIFE	新鲜	手淫	5	20	淡黄	2.5	45	4	69	2	25	92	密度梯度离心法	Isolate	1.7	1	1
33	初婚	无业	34	初婚	无业	1	短效长方案	IVF	继发性不孕	女方-盆腔及输卵管因素		1925	10	150	4	75	1	4	无	无	无	9	8	8	5	13	G-MOPS	G-Mops+HSA	G-1	G-IVF	16	vitrolife	新鲜	手淫	3	5	淡黄	3.5	55	2	26	39	33	92	密度梯度离心法	Isolate	1.5	1	1
29	初婚	护士	28	初婚	公务员	1	短效长方案	IVF	原发性不孕	女方-盆腔及输卵管因素		12	8	2	4	0	0	0	无	无	无			6	6	12	K-SIFB	sigb	K-SICM	K-SIFM	16	sico	新鲜	手淫	5	10	淡黄	3	55	1	22	8	69	92	密度梯度离心法	Isolate	1.5	1	1
37	初婚	无业	37	初婚	自由	1	短效长方案	IVF	继发性不孕	女方-盆腔及输卵管因素	双侧输卵管不全梗阻	27	8	2	3	8	7	0	无	无	无			5	5	10	G-MOPS	G-IVF	G-1	G-IVF	5	VITROLIFE	新鲜	手淫	4	10	淡黄	1.8	105	18	37	4	41	92	密度梯度离心法	Isolate	1.5	1	1
35			37			1	拮抗剂方案	IVF	继发性不孕	女方-盆腔及输卵管因素	男性弱精子症 人工授精助孕术后(一次）	40	11	3	3	4	3	0	无	无	有，子宫直肠窝20ml,性状为血性			4	7	11	FB	GB	CM	FM	15	CO	新鲜	手淫	3	20	淡黄	2.7	15	3	30	27	40	92	密度梯度离心法	Isolate	1.5	1	1
28	初婚	个体	37	初婚	初中	1	长方案	IVF	原发性不孕	女方-盆腔及输卵管因素		1575	10	150	2	225	2	2	无	无	有，子宫直肠窝 10ml,性状为血性	8	10	5	9	14	K-SIFB	sigb	K-SICM	K-SIFM	14	sico	新鲜	手淫	5	17	淡黄	2.7	97	6	27	5	62	92	密度梯度离心法	Isolate	1.3	1	1
26	初婚	无业	29	初婚	工人	1	短效长方案	IVF	原发性不孕	女方-盆腔及输卵管因素	1 右侧输卵管梗阻 2 人工授精助孕术后（二次）	39	11	2	6	12	8	0	无	无	有，子宫直肠窝 20 ml,性状为血性			14	6	20	G-MOPS	G-IVF	G-1	G-IVF	15	VITROLIFE	新鲜	手淫	4	10	淡黄	3.2	17	4	17	13	66	92	密度梯度离心法	Isolate	2	1	1
36	初婚	职员	37	初婚	职员	1	短效长方案	IVF	继发性不孕	女方-盆腔及输卵管因素	双侧输卵管梗阻 子宫畸形（双子宫）	52	12	3	5	6	5	0	无	无	无			5	5	10	FB	GB	CM	FM	17	CO	新鲜	手淫	5		淡黄	2.4	120	10	31	0	59	91	密度梯度离心法	Isolate	1.5	1	1
28	初婚	农民	33	初婚	工人	1	短效长方案	IVF	原发性不孕	女方-盆腔及输卵管因素	1 双侧输卵管积水 2 双侧输卵管切除术后 3 盆腔粘连分离术后4 4 双侧卵巢功能囊肿剥离术后	18	9	2	4	2	2	0	无	无	无			8	3	11	G-MOPS	G-MOPSPLUS	G-1	G-IVF	15	CO	新鲜	手淫	4	15	淡黄	2.6	81	6	32	10	52	91	密度梯度离心法	Isolate	1.5	1	1
28	初婚	个体	28	初婚	个体	1	长效长方案	IVF	原发性不孕	女方-盆腔及输卵管因素	双侧输卵管梗阻	20	10	1	5	10	10	0	无	有 左侧输卵管积水20ml,性状无色清亮	无			4	8	12	FB	GB	CM	FM	17	CO	新鲜	手淫	5	10	淡黄	3	103	11	23	7	59	91	密度梯度离心法	Isolate	1.3	1	1
32	初婚	无业	33	初婚	无业	1	短效长方案	IVF	继发性不孕	女方-盆腔及输卵管因素	1 右侧输卵管梗阻 2 左侧输卵管不全梗阻 3 双侧输卵管介入再造术后 4 右侧输卵管清胚造口术后 5 男性弱精子症	50	12	2	3	12	7	0	无	无	无			5	7	12	G-MOPS	G-IVF	G-1	G-IVF	17	VITROLIFE	新鲜	手淫	4	15	淡黄	5.3	79	11	31	6	52	91	密度梯度离心法	Isolate	1.5	1	1
29	初婚	教师	31	初婚	职员	1	长效长方案	IVF	继发性不孕	女方-盆腔及输卵管因素		1900	10	150	3	0	0	3	无	无	无	9	8	9	8	17	K-SIFB	sigb	K-SICM	K-SIFM	15	vitrolife	新鲜	手淫	3	10	淡黄	2.6	100	1	15	18	66	91	密度梯度离心法	Isolate	1.5	1	1
32	初婚	销售	35	初婚	司机	1	短效长方案	IVF	继发性不孕	女方-盆腔及输卵管因素	1 左侧输卵管切除术后 2 右侧输卵管伞端粘连 3 右侧输卵管介入再造术后	17	9	2	5	0	0	0	无	无	有，子宫直肠窝10ml,性状为血性			6	5	11	G-MOPS	G-Mops Plus	G-1	G-IVF	18	VITROLIFE	新鲜	手淫	4	20	淡黄	2.3	30	3	42	3	52	91	密度梯度离心法	Isolate	1.5	1	1
37	初婚	服装	36	初婚	个体	1	短效长方案	IVF	原发性不孕	女方-盆腔及输卵管因素		2225	9	150	2	600	8	2	无	无	无			2	5	7	K-SIFB	sigb	K-SICM	K-SIFM	17	sico	新鲜	手淫	3	15	淡黄	3.6	76	0	29	23	48	91	密度梯度离心法	Isolate	1.8	1	1
25	初婚	农民	28	初婚	农民	1	短效长方案	IVF	原发性不孕	女方-盆腔及输卵管因素		17	9	1	2	6	4	0	无	有 右侧输卵管积水7ml，性状清亮	有，子宫直肠窝 61 ml,性状淡血性			6	7	13	K-SIFB	sigb	K-SICM	K-SIFM		sico	新鲜	手淫	3	13	淡黄	1.7	39	9	23	6	62	91	密度梯度离心法	Isolate	1.5	1	1
27	初婚	无业	29		司机	1	短效长方案	IVF	原发性不孕	女方-盆腔及输卵管因素	多囊卵巢综合征 人工授精助孕术后（一次） 子宫畸形（半角子宫）	17	10	1	2	0	0	0	无	无	无			5	6	11	FB	GB	CM	FM	18	CO	新鲜	手淫	5	20	淡黄	2.4	87	19	31	3	47	91	密度梯度离心法	Isolate	1.5	1	1
33	初婚	无业	35	初婚	无业	1	短效长方案	IVF	继发性不孕	女方-盆腔及输卵管因素	1 输卵管因素 2 双侧输卵管吻合术后 3 右侧输卵管梗阻 4 左侧输卵管造口术后 5 男性弱精子症	21	10	3	2	0	0	0	无	无	有，双侧卵巢间。量25ml，性状淡血性			8	6	14	FB	GB	CM	FM	18	CO	新鲜	手淫	4	10	淡黄	2.4	63	6	30	9	55	91	密度梯度离心法	Isolate	1.5	1	1
27		公务员	30	初婚	公务员	1	长方案	IVF	原发性不孕	女方-盆腔及输卵管因素		950	8	150	2	0	0	2	无	无	无	2	12	2	12	14	G-MOPS	G-Mops+HSA	G-1	G-IVF	14	vitrolife	新鲜	手淫	3	15	淡黄	2.9	85	1	42	13	44	91	密度梯度离心法	Isolate	1.5	1	1
28	初婚	个体	26	初婚	合企	3	长效长方案	IVF	继发性不孕	女方-盆腔及输卵管因素		49	15	49	15	11	9	15	无	无	有	5	10	5	10	15	G-MOPS	G-mops+HSA	G-IVF	G-IVF	14	Vitrolife	新鲜	手淫	4	10	淡黄	1.8	155.00	3	36	21	40	91	密度梯度离心法	Isolate	1.1	1	1
37	初婚	无业	37	初婚	个体	3	拮抗剂方案	IVF	继发性不孕	女方-盆腔及输卵管因素		30	10	2	3	0	0	0	无	无	有，子宫直肠窝 31 ml,性状淡血水样			11	3	14	G-MOPS	sigb	G-1	K-SIFM	16	sico	新鲜	手淫	5	10	淡黄	3	98	8	57	9	26	91	密度梯度离心法	Isolate	1	1	1
30	初婚	无业	31	初婚	个人	1	短效长+思则凯	IVF	原发性不孕	女方-盆腔及输卵管因素		2250	10	150	2	600	6	2	无	无	有，子宫直肠窝35ml,性状淡血性			5	6	11	K-SIFB	G-MOPS+HSA	K-SICM	K-SIFM	15	vitrolife	新鲜	手淫	5	12	淡黄	4.8	85	7	61	12	20	91	密度梯度离心	Isolate	1.5	1	1
25			30			1	短效长+思则凯	IVF	原发性不孕	女方-盆腔及输卵管因素	1 右侧输卵管梗阻 2 人工授精助孕术后 3 右侧输卵管切除术后 4 右侧输卵管结扎术后	54	13	2	4	16	8	0	无	无	有，子宫直肠窝13ml,性状为血性			5	7	12	G-MOPS	G-MOPS+HSA	G-1	G-IVF	16	vitrolife	新鲜	手淫	4	10	淡黄	3.4	29	11	22	8	59	91	密度梯度离心法	Isolate	1.5	1	1
33	初婚	护士	36	初婚	工人	1	COH周期	IVF	继发性不孕	女方-盆腔及输卵管因素	双侧输卵管不全梗阻 双侧输卵管介入再造术后	29	9	3	4	0	0	0	有 右 17 ml，性状：咖啡色	无	有，子宫直肠窝 55 ml,性状淡血性			0	8	8	FB	GB	CM	FM	18	CO	新鲜	手淫	4	10	淡黄	3.2	90	15	37	12	36	91	密度梯度离心法	Isolate	1.5	1	1
25			29			1	短效长方案	IVF	原发性不孕	不明原因	1 不明原因不孕 2 人工授精助孕术后（二次）	18	10	2	3	0	0	0	无	无	无			6	4	10	G-MOPS	G-MOPSPLUS	G-1	G-IVF	20	CO	新鲜	手淫	4	10	淡黄	2.4	215	24	46	3	23	91	密度梯度离心法	Isolate	1.5	1	1
28	初婚	农民	28	初婚	教师	1	长方案	IVF	继发性不孕	女方-盆腔及输卵管因素		1975	10	150	2	525	5	2	无	无	无			5	8	13	G-MOPS	G-MOPSPLUS	G-1	G-IVF	16	VITROLIFE	新鲜	手淫	4	10	淡黄	2	12	5	16	11	68	91	密度梯度离心法	Isolate	2	1	1
37			35			1	短效长方案	IVF	原发性不孕	女方-盆腔及输卵管因素		19	7	2	5	7	7	0	无	无	有，子宫直肠窝 32 ml,性状为血性			8	6	14	K-SIFB	sigb	K-SICM	K-SIFM	15	vitrolife	新鲜	手淫	5	10	淡黄	2.9	50	0	53	11	36	91	密度梯度离心法	Isolate	1.5	1	1
36	初婚	无业	37	初婚	无业	1	短效长方案	IVF	继发性不孕	女方-盆腔及输卵管因素	1 输卵管因素 2 左侧输卵管部分切除术后 3 右侧输卵管造口术后 4 盆腔粘连松解术后 5 右侧输卵管切除术后	62	12	2	6	23	12	0	无	无	无			5	1	6	G-MOPS	G-IVF	G-1	G-IVF	15	VITROLIFE	新鲜	手淫	3	15	淡黄	3.2	65	12	59	0	29	91	密度梯度离心法	Isolate	1	1	1
28	初婚	教师	30	初婚	教师	1	拮抗剂方案	IVF	继发性不孕	女方-盆腔及输卵管因素	1 左侧输卵管梗阻 2 右侧输卵管不全梗阻 3 双侧输卵管清胚术后 4 盆腔粘连	24	8	3	3	0	0	0	无	无	无			1	2	3	G-MOPS	G-MOPSPLUS	G-1	G-IVF	16	vitrolife	新鲜	手淫	3	10	淡黄	2	50	5	43	12	40	91	密度梯度离心法	Isolate	1.5	1	1
27	初婚	农民	34	初婚	农民	1	短效长方案	IVF	继发性不孕	女方-盆腔及输卵管因素		850	7	150	4	0	0	4	无	有 左侧输卵管积水 5ml,性状淡黄色清亮	无	3	10	2	8	10	G-MOPS	K-SIGB-50	K-SICM	K-SIFM	18	vitrolife	新鲜	手淫	4	20	淡黄	3	132	5	33	10	52	91	密度梯度离心法	Isolate	1.2	1	1
29	初婚	职员		初婚	军人	1	短效长方案	IVF	继发性不孕	女方-盆腔及输卵管因素	右侧输卵管梗阻 左侧输卵管不全梗阻	19	9	3	4	5	5	0	无	无	有，子宫直肠窝 80 ml,性状为血性			6	2	8	G-MOPS	G-MOPSPLUS	G-1	G-IVF	17	CO	新鲜	手淫	4	25	淡黄	4	48	18	28	3	51	91	密度梯度离心法	Isolate	1.5	1	1
31	初婚	工人	33	初婚	工人	1	短效长方案	IVF	继发性不孕	女方-盆腔及输卵管因素		15	8	2	4	4	4	0	无	无	无			7	8	15	K-SIFB	sigb	K-SICM	K-SIFM	16	vitrolife	新鲜	手淫	5	10	淡黄	3.2	95	3	27	20	50	91	密度梯度离心法	Isolate	1	1	1
31	初婚	无业	35	初婚	司机	1	长方案	IVF	原发性不孕	女方-盆腔及输卵管因素		2625	11	150	2	900	8	2	无	无	有，子宫直肠窝 70 ml,性状为血性					14	K-SIFB	sigb	K-SICM	K-SIFM		sico	新鲜	手淫		18	淡黄	1.5	43	3	34	7	56	90	密度梯度离心法	Isolate	1.3	1	1
31	初婚	教师	33	初婚	公务员	1	短效长方案	IVF	原发性不孕	女方-盆腔及输卵管因素		1050	7	150	2	0	0	0	无	无	无			7	9	16	K-SIFB	K-SIGB-50	K-SICM	K-SIFM	15	VITROLIFE	新鲜	手淫	4	10	淡黄	3	24	12	51	7	30	90	密度梯度离心法	Isolate	1.4	1	1
27	初婚	职员	28	初婚	职员	1	COH周期	IVF	继发性不孕	女方-盆腔及输卵管因素	1 双侧输卵管不全梗阻 2 双侧输卵管介入再造术后	13	9	2	4	0	0	0	无	无	有，子宫直肠窝 72 ml,性状为淡血性			5	9	14	G-MOPS	G-MOPSPLUS	G-1	G-IVF	18	CO	新鲜	手淫	3	10	淡黄	3	110	5	48	8	39	90	密度梯度离心法	Isolate	1.5	1	1
26	初婚	职员	27	初婚	职员	1	拮抗剂方案	IVF	原发性不孕	女方-盆腔及输卵管因素	1 双侧输卵管梗阻 2 双侧输卵管介入再造术后 3 男性畸形精子症	24	10	3	3	0	0	0	无	无	无			0	3	3	FB	GB	CM	FM	17	CO	新鲜	手淫	3	10	淡黄	2.9	90	18	50	2	30	90	密度梯度离心法	Isolate	1.5	1	1
31	初婚	无业	37	初婚	无业	1	短效长方案	IVF	继发性不孕	女方-盆腔及输卵管因素	左侧输卵管不全梗阻 右侧输卵管不全梗阻 男性弱精子症	21	10	3	2	2	2	0	无	无	无			6	2	8	FB	GB	CM	FM	18	CO	新鲜	手淫	4	10	淡黄	2.4	95	8	29	6	57	90	密度梯度离心法	Isolate	1.5	1	1
32	初婚	无业	33	初婚	建筑师	1	超长方案	IVF	继发性不孕	女方-盆腔及输卵管因素	子宫腺性病 双侧输卵管梗阻	33	9	33	9	15	9	0	有，右3ml，性状：巧克力样		有，子宫直肠窝 25 ml,性状为血性			6	10	16	FB	GB	CM	FM	18	CO	新鲜	手淫	4	10	淡黄	2.4	100	8	39	6	47	90	密度梯度离心法	Isolate	1.5	1	1
32	初婚	公务员	35	初婚	工人	1	短效长方案	IVF	原发性不孕	不明原因	1 不明原因不孕 2 人工授精助孕术后 3 子宫内膜息肉电切术后	17	9	2	4	0	0	0	无	无	无			12	9	21	G-MOPS	G-MOPS+HSA	G-1	G-IVF	15	vitrolife	新鲜	手淫	4	10	淡黄	2.7	59	19	22	6	53	90	密度梯度离心法	Isolate	1.5	1	1
35	初婚	职员	35	初婚	司机	1	拮抗剂方案	IVF	原发性不孕	女方-盆腔及输卵管因素		52	11	3	2	10	10	0	无	无	无			9	0	9	G-MOPS	G-IVF	G-1	G-IVF	16	VITROLIFE	新鲜	手淫	3	10	淡黄	4.2	70	2	25	18	55	90	密度梯度离心法	Isolate	2	1	1
28	初婚	教师	29	初婚	教师	1	短效长方案	IVF	原发性不孕	女方-盆腔及输卵管因素		19	9	2	2	4	4	0	无	无	无			14	10	24	K-SIFB	G-MOPS+HSA	K-SICM	K-SIFM	18	vitrolife	新鲜	手淫	3	13	淡黄	4.5	17	12	36	8	44	90	密度梯度离心法	Isolate	4	2	2
30	初婚	农民	28	初婚	农民	1	短效长方案	IVF	继发性不孕	女方-盆腔及输卵管因素	1 左侧输卵管梗阻 2 右侧输卵管不全梗阻伴积水 3 右侧输卵管妊娠清胚造口术后 4 男性弱形精子症	40	11	3	5	10	7	0	无	无	有，子宫直肠窝 11ml,性状淡血性			5	4	9	G-MOPS	G-IVF	G-1	G-IVF	16	VITROLIFE	新鲜	手淫	3	30	淡黄	4	20	5	60	8	27	90	密度梯度离心法	Isolate	2	1	1
31	初婚	个体	32	初婚	职员	2	短效长方案	IVF	原发性不孕	女方-盆腔及输卵管因素	1 双侧输卵管梗阻 2 双侧输卵管介入再通术后 3 双侧输卵管结扎术后	53	12	3	4	4	1	0	无	无	无			3	5	8	K-SIFB	G-IVF	K-SICM	K-SIFM	16	K-SICO	新鲜	手淫	3	10	淡黄	3.1	60	7	40	2	51	90	密度梯度离心法	Isolate	2	1	1
37			37			1	短效长方案	IVF	继发性不孕	女方-盆腔及输卵管因素	1 输卵管因素 2 左侧输卵管切除术后 3 双侧卵巢囊肿剥离术后	30	10	2	4	0	0	0	无	无	有，子宫直肠窝45ml,性状淡血水			9	0	9	G-MOPS	G-Mops Plus	G-1	G-IVF	16	VITROLIFE	新鲜	手淫	4	10	淡黄	3.1	61	5	37	4	54	90	密度梯度离心法	Isolate	1.5	1	1
26	初婚	无业	28	初婚	职员	1	短效长方案	IVF	原发性不孕	不明原因	1 不明原因不孕 2 人工授精助孕术后（三次）	25	11	1	5	8	8	0	无	无	无			11	7	18	G-MOPS	G-MOPSPLUS	G-1	G-IVF	19	CO	新鲜	手淫	3	20	淡黄	2	80	5	29	20	46	90	密度梯度离心法	Isolate	1.5	1	1
23	初婚	无业	24	初婚	工人	1	短效长+思则凯	IVF	原发性不孕	女方-盆腔及输卵管因素		1500	9	150	2	75	1	2	无	无	无	8	10	6	7	13	G-MOPS	G-Mops+HSA	G-1	G-IVF	16	vitrolife	新鲜	手淫	4	20	淡黄	2.2	37	5	40	11	44	90	密度梯度离心法	Isolate	1.2	1	1
34	初婚	职员	37	初婚	职员	1	短效长方案	IVF	原发性不孕	女方-盆腔及输卵管因素	1 双侧输卵管不全梗阻 2 多发性子宫肌病	29	10	3	7	2	2	7	有 右25 ml，性状：咖啡色	无	无			6	7	13	G-MOPS	G-MOPS+HSA	G-1	G-IVF	15	VITROLIFE	新鲜	手淫	5	10	淡黄	3	72	13	40	6	41	90	密度梯度离心法	Isolate	1.5	1	1
28	初婚	无业	29	初婚	个体	2	拮抗剂方案	IVF	继发性不孕	女方-盆腔及输卵管因素	输卵管因素 双侧输卵管切除术后 盆腔粘连分离术后	43	12	3	2	25	6	0	无	无	有，子宫直肠窝 16 ml,性状淡血性			3	2	5	G-MOPS	G-MOPSPLUS	G-1	G-IVF	17	CO	新鲜	手淫	5	15	淡黄	3	85	15	22	11	52	90	密度梯度离心法	Isolate	1.5	1	1
25	初婚	无业	28	初婚	无业	1	短效长方案	IVF	原发性不孕	女方-盆腔及输卵管因素	1 左侧输卵管不全梗阻伴积水 2 人工授精助孕术后（一次）	19	9	3	4	0	0	0	无	无	有，左侧卵巢旁，量10ml，性状血性			3	7	10	G-MOPS	G-MOPSPLUS	G-1	G-IVF	15	CO	新鲜	手淫	3	20	淡黄	3.2	98	15	29	1	55	90	密度梯度离心法	Isolate	1.5	1	1
35	初婚	农民	36	初婚	农民	1	拮抗剂方案	IVF	继发性不孕	女方-盆腔及输卵管因素		3375	10	150	2	1200	10	2	无	无	有，子宫直肠窝12 ml,性状淡血性	4	6	4	3	7	G-MOPS	G-Mops+HSA	G-1	G-IVF	19	vitrolife	新鲜	手淫	5	20	淡黄	1.8	132	5	45	7	43	90	密度梯度离心法	Isolate	1.2	1	1
32	初婚	个体	32	初婚	公务员	1	短效长方案	IVF	原发性不孕	女方-盆腔及输卵管因素		1950	9	150	2	675	9	2	无	无	无	4	14	2	12	14	G-MOPS	K-SIGB-50	K-SICM	K-SIFM	15	vitrolife	新鲜	手淫	5	10	淡黄	2.4	24	5	54	9	32	90	密度梯度离心法	Isolate	1.4	1	1
31	初婚	工人	34	初婚	工人	1	长方案	IVF	继发性不孕	原因不明		3975	11	150	2	1575	11	2	无	无	无	2	2	2	2	4	G-MOPS	G-MOPS+HSA	G-1	G-IVF	17	vitrolife	新鲜	手淫	3		淡黄	2.1	57	2	23	6	69	90	密度梯度离心法	Isolate	1.5	1	1
31	初婚	无业	32	初婚	无业	1	短效长方案	IVF	原发性不孕	女方-盆腔及输卵管因素		51	13	3	5	8	6	0	无	无	无			5	8	13	G-MOPS	G-MOPS+HSA	G-1	G-IVF	16	vitrolife	新鲜	手淫	3	10	淡黄	4.8	110	8	46	2	44	90	密度梯度离心法	Isolate	1.5	1	1
34	初婚	自由	35	再婚	职员	2	短效长方案	IVF	继发性不孕	女方-盆腔及输卵管因素		26	9	2	2	9	9	0	无	无	无			3	10	13	G-MOPS	G-IVF	G-1	G-IVF	15	VITROLIFE	新鲜	手淫	4	12	淡黄	6.3	130	15	32	1	52	90	密度梯度离心法	Isolate	1.5	1	1
29	初婚		34	初婚		1	短效长方案	IVF	原发性不孕	女方-盆腔及输卵管因素	1 右侧输卵管不全梗阻 2 盆腔粘连 3 多囊卵巢综合征	206	40	2	8	160	31	0	无	无	无			12	3	15	G-MOPS	G-IVF	G-1	G-IVF	14	VITROLIFE	新鲜	手淫	4	10	淡黄	3	25	5	74	1	20	90	密度梯度离心法	Isolate	1.5	1	1
32	初婚	无业	34	初婚	无业	1	短效长方案	IVF	继发性不孕	女方-盆腔及输卵管因素	1 输卵管因素 2 双侧输卵管切除术后 3 盆腔粘连分离术后	41	12	3	4	9	7	0	无	无	无			4	8	12	G-MOPS	G-IVF	G-1	G-IVF	15	VITROLIFE	新鲜	手淫	4	10	淡黄	2.7	45	12	58	0	30	90	密度梯度离心法	Isolate	1.5	1	1
33	初婚	农民	37	初婚	农民	1	短效长方案	IVF	继发性不孕	女方-盆腔及输卵管因素	输卵管因素：:1 左侧输卵管梗阻 2 男性弱精子症	72	14	3	4	18	7	0	有 右2ml，性状：咖啡色	无	有，子宫直肠窝25ml,性状为血性			3	1	4	G-MOPS	G-IVF	G-1	G-IVF	17	VITROLIFE	新鲜	手淫	3	12	淡黄	4.1	33	6	30	4	60	90	密度梯度离心法	Isolate	1.5	1	1
28			29			1	短效长方案	IVF	原发性不孕	不明原因	1 不明原因不孕 2 人工授精助孕术后（二次）	42	12	2	3	7	7	0	无	无	有，子宫直肠窝 52ml,性状为血性			4	10	14	G-MOPS	G-MOPSPLUS	G-1	G-IVF	15	CO	新鲜	手淫	3	10	淡黄	2.5	35	4	61	5	30	90	密度梯度离心法	Isolate	1.7	1	1
26	初婚	护士	31	初婚	工人	1	短效长方案	IVF	继发性不孕	女方-盆腔及输卵管因素	输卵管因素 男性畸形精子症	43	14	1	4	2	1	0	无	无	有，子宫直肠窝26 ml,性状为血性			2	5	7	G-MOPS	GB	G-1	G-IVF	15	CO	新鲜	手淫	3	10	淡黄	4.5	45	1	23	37	39	90	密度梯度离心法	Isolate	2	1	1
32	初婚	职员	28	初婚	公务员	1	长方案	IVF	继发性不孕	女方-盆腔及输卵管因素		1375	7	150	2	525	7	2	无	无	无			7	7	14	G-MOPS	G-MOPS+HSA	G-1	G-IVF	17	vitrolife	新鲜	手淫	4	10	淡黄	4.2	155	23	48	5	24	90	密度梯度离心法	Isolate	1.5	1	1
28	初婚	教师	28	初婚	教师	1	短效长方案	IVF	原发性不孕	女方-盆腔及输卵管因素	1 右侧输卵管积水 2 子宫腺肌病 3 人工授精助孕术后	18	10	1	4	0	0	0	无	无	无			4	9	13	G-MOPS	G-MOPS+HSA	G-1	G-IVF	17	VITROLIFE	新鲜	手淫	5	10	淡黄	3.5	109	5	28	23	44	90	密度梯度离心法	Isolate	1.5	1	1
33	初婚	无业	34	初婚	工人	1	短效长方案	IVF	继发性不孕	女方-盆腔及输卵管因素	1 双侧输卵管梗阻 2 双侧输卵管介入再造术后 3 男性弱畸形精子症	17	9	2	6	0	0	0	无	无	无			7	6	13	G-MOPS	G-Mops Plus	G-1	G-IVF	17	VITROLIFE	新鲜	手淫	4	15	淡黄	2.9	60	5	50	8	37	90	密度梯度离心法	Isolate	1.5	1	1
27	初婚	无业	28	初婚	无业	1	短效长方案	IVF	原发性不孕	不明原因	不明原因不孕 人工授精助孕术后（二次）	40	11	2	2	4	4	0	无	无	有，子宫直肠窝 30 ml,性状为血性			3	10	13	FB	GB	CM	FM	16	CO	新鲜	手淫	5	30	淡黄	3	83	9	36	4	51	90	密度梯度离心法	Isolate	1.2	1	1
35	初婚	职员	36	初婚	公务员	1	短效长方案	IVF	原发性不孕	女方-盆腔及输卵管因素		21	10	2	3	7	5	0	无	无	有，子宫直肠窝 15 ml,性状为血性	12	5	12	5	17	K-SIFB	sigb	K-SICM	K-SIFM	16	sico	新鲜	手淫	4	10	淡黄	4.6	115	6	39	6	49	90	密度梯度离心法	Isolate	1.5	1	1
37	初婚	军人	37	初婚	军人	2	短效长方案	IVF	继发性不孕	女方-盆腔及输卵管因素	右侧输卵管梗阻 双侧卵巢巧克力囊肿 子宫内膜息肉电切术后	11	7	2	2	0	0	0	有，右侧17ml，性状咖啡色	无				9	3	12	FB	G-MOPS plus	CM	G-IVF	17	CO	新鲜	手淫	4	15	淡黄	3.4	110	30	10	0	60	90	密度梯度离心法	Isolate	1.5	1	1
32	初婚	职员	32	初婚	职员	1	短效长方案	IVF	继发性不孕	女方-盆腔及输卵管因素	双侧输卵管梗阻	36	9	3	5	9	6	0	无	无	无			2	1	3	FB	G-MOPS plus	CM	G-IVF	15	CO	新鲜	手淫	4	10	淡黄	3.1	69	8	31	7	54	90	密度梯度离心法	Isolate	1.5	1	1
26			26			1	短效长方案	IVF	原发性不孕	女方-盆腔及输卵管因素	1 双侧输卵管积水 2 双侧输卵管造口术后 3 盆腔粘连分解术后	18	9	1	2	8	6	0	无	有 左侧输卵管积水10 ml,性状茶色;右侧输卵管积水25ml，性状清亮液体	有，子宫直肠窝60 ml,性状为陈旧性			14	14	28	K-SIFB	K-SIGB-50	K-SICM	K-SIFM	19	K-SICO	新鲜	手淫	4	12	淡黄	4.8	240	45	30	1	24	90	密度梯度离心法	Isolate	1.5	1	1
25	初婚		29	初婚		1	短效长方案	IVF	原发性不孕	不明原因	1 不明原因不孕 2 人工授精助孕术后（二次）	12	8	2	4	0	0	0	无	无	有，子宫直肠窝 36 ml,性状为血性			6	7	13	G-MOPS	G-Mops Plus	G-1	G-IVF	16	VITROLIFE	新鲜	手淫	4	10	淡黄	2.4	57	13	22	6	59	90	密度梯度离心法	Isolate	1.3	1	1
36	初婚	无业	37	初婚	个体	1	拮抗剂方案	IVF	继发性不孕	女方-盆腔及输卵管因素	1 双侧输卵管梗阻	36	12	2	3	10	7	0	无	无	无			9	3	12	FB	GB	CM	FM	17	CO	新鲜	手淫	4	10	淡黄	2	70	7	54	5	34	90	密度梯度离心法	Isolate	1.5	1	1
32	初婚	理发师	29	初婚	司机	1	短效长方案	IVF	继发性不孕	女方-盆腔及输卵管因素		17	8	3	4	0	0	0	无	无	无			4	7	11	G-MOPS	G-IVF	G-1	G-IVF	15	VITROLIFE	新鲜	手淫	4	10	淡黄	2.4	110	20	46	5	29	90	密度梯度离心法	Isolate	1.2	1	1
29	初婚	无业	32	初婚	个体	1	短效长方案	IVF	继发性不孕	女方-盆腔及输卵管因素		5	6	1	4	0	0	0	无	无	无			8	5	13	G-MOPS	G-IVF	G-1	G-IVF	16	VITROLIFE	新鲜	手淫	3	10	淡黄	2	19	19	60	2	19	90	密度梯度离心法	Isolate	1.5	1	1
29	初婚	教师	31	初婚	学生	1	长效长方案	IVF	继发性不孕	女方-盆腔及输卵管因素		3900	11	3900	11	1650	11	0	无	有 左侧输卵管积水20 ml,性状茶色	无			0	4	4	PBS	G-MOPS+HSA	K-SICM	K-SIFM	15	VITROLIFE	新鲜	手淫	4	30	淡黄	2.4	63	15	50	10	25	90	密度梯度离心法	Isolate	1.2	1	1
24	初婚	农民	26	初婚	农民	1	长效长方案	IVF	原发性不孕	女方-盆腔及输卵管因素	双侧输卵管梗阻	15	9	2	5	0	0	0	无	无	无			6	7	13	G-MOPS	G-IVF	G-1	G-IVF	15	VITROLIFE	新鲜	手淫	4	10	淡黄	4.2	92	8	38	9	45	90	密度梯度离心法	Isolate	1.5	1	1
26	初婚	无业	28	初婚	无业	1	COH周期	IVF	继发性不孕	女方-盆腔及输卵管因素	双侧输卵管梗阻 多囊卵巢综合征	28	11	2	4	12	11	0	无	无	无			4	8	12	FB	G-MOPS plus	CM	G-IVF	16	CO	新鲜	手淫	4	10	淡黄	2.4	49	8	32	6	54	90	密度梯度离心法	Isolate	1.5	1	1
37	再婚	农民	37	再婚	农民	1	短效长方案	IVF	继发性不孕	女方-盆腔及输卵管因素		24	10	2	2	2	2	0	无	无	无			11	4	15	K-SIFB	K-SIGB-50	K-SICM	K-SIFM	16	vitrolife	新鲜	手淫	3	10	淡黄	3.2	67	11	32	9	48	90	密度梯度离心法	Isolate	1.5	2	2
32	初婚	工程师	31	初婚	工程师	1	短效长方案	IVF	原发性不孕	女方-盆腔及输卵管因素	1 输卵管因素 2 双侧输卵管介入再造术后 3 右侧输卵管穿刺术后 4 男性弱精子症	46	12	3	6	0	0	0	无	无	有，子宫直肠窝35ml,性状为血性			7	3	10	FB	GB	CM	FM	17	CO	新鲜	手淫	3	10	淡黄	3	50	2	28	20	50	90	密度梯度离心法	Isolate	1.5	1	1
33	初婚	无业	34	初婚	农民	1	短效长方案	IVF	继发性不孕	女方-盆腔及输卵管因素	1 左侧输卵管切除术后 2 右侧输卵管梗阻	26	8	26	8	9	8	8	无	无	无	1	2	1	2	3	G-MOPS	G-mops+HSA	G-IVF	G-IVF	15	Vitrolife	新鲜	手淫	3	17	淡黄	2.4	117.00	11	30	9	50	90	密度梯度离心法	Isolate	1.4	1	1
30	初婚	军人	29	初婚	公务员	2	拮抗剂方案	IVF	原发性不孕	女方-盆腔及输卵管因素	1 输卵管因素 2 双侧输卵管结扎术后	44	12	3	2	15	7	0	无	无	无			4	1	5	G-MOPS	G-MOPSPLUS	G-1	G-IVF	17	CO	新鲜	手淫	4	10	淡黄	2.1	45	7	50	5	37	90	密度梯度离心法	Isolate	1.1	1	1
37	初婚	农民	37	初婚	农民	1	拮抗剂方案	IVF	继发性不孕	女方-盆腔及输卵管因素	双侧输卵管梗阻	70	13	3	3	19	10	0	无	无	无			5	4	9	G-MOPS	G-MOPSPLUS	G-1	G-IVF	15	CO	新鲜	手淫	3	10	淡黄	3.9	70	5	38	20	37	90	密度梯度离心法	Isolate	1.5	1	1
32	初婚	职员	34	初婚	职员	1	短效长方案	IVF	原发性不孕	女方-盆腔及输卵管因素	双侧输卵管伞端粘连	48	21	3	3	13	18	0	无	无	无			5	6	11	FB	GB	CM	FM	19	CO	新鲜	手淫	3	10	淡黄	3.2	65	3	70	12	15	89	密度梯度离心法	Isolate	1.5	1	1
33	初婚	教师	33	初婚	干部	1	超长方案	IVF	继发性不孕	女方-盆腔及输卵管因素	1 左侧输卵管梗阻	35	11	3	5	10	8	0	无	无	无			0	8	8	G-MOPS	G-MOPSPLUS	G-1	G-IVF	15	CO	新鲜	手淫	3	10	淡黄	1.9	40	7	67	5	21	89	密度梯度离心法	Isolate	1.5	1	1
32	初婚	无业	34	初婚	无业	1	短效长方案	IVF	继发性不孕	女方-盆腔及输卵管因素	双侧输卵管梗阻 双侧输卵管介入再造术后	39	12	3	5	6	6	0	无	无	有，子宫直肠窝 40 ml,性状为血性			10	5	15	FB	GB	CM	FM	18	CO	新鲜	手淫	4	10	淡黄	2.8	100	15	43	15	27	89	密度梯度离心法	Isolate	1.5	1	1
35	初婚	职员	36	初婚	职员	1	长方案	IVF	原发性不孕	女方-盆腔及输卵管因素		2925	11	150	2	0	0	2	无	无	无	10	11	7	7	14	K-SIFB	sigb	K-SICM	K-SIFM	15	sico	新鲜	手淫	4	10	淡黄	3.2	57	6	29	7	58	89	密度梯度离心法	Isolate	1.5	1	1
29	初婚	无业	29	初婚	医生	1	短效长方案	IVF	原发性不孕	女方-盆腔及输卵管因素	1 左侧输卵管不全梗阻 2 右侧输卵管梗阻伴积水 3 盆腔粘连松解术后	12	7	3	3	0	0	0	无	无	有，子宫直肠窝14ml,性状为陈旧性血性	8	7	7	6	13	G-MOPS	G-Mops Plus	G-1	G-IVF	18	VITROLIFE	新鲜	手淫	3	15	淡黄	2.1	57	6	29	3	62	89	密度梯度离心法	Isolate	1.5	1	1
30	初婚	职员	31	初婚	职员	1	超长方案	IVF	原发性不孕	女方-盆腔及输卵管因素	1 多囊卵巢综合征 2 男性弱精子症 3 人工授精助孕术后（一次）	16	11	1	5	5	5	0	无	无	有，子宫前方 13ml,性状			11	9	20	FB	GB	CM	FM	16	CO	新鲜	手淫	4	10	淡黄	3.9	55	7	60	8	25	89	密度梯度离心法	Isolate	1.7	1	1
29	初婚	文员	35	初婚	文员	1	拮抗剂方案	IVF	原发性不孕	女方-盆腔及输卵管因素	1 双侧输卵管不全梗阻 2 盆腔粘连	29	12	2	5	1	1	0	无	无	有，子宫直肠窝22ml,性状为陈旧性血性			6	7	13	G-MOPS	G-MOPSPLUS	G-1	G-IVF	14	CO	新鲜	手淫	3	20	淡黄	3	50	3	32	19	46	89	密度梯度离心法	Isolate	1.5	1	1
37	初婚	职员	37	初婚	职员	1	短效长方案	IVF	继发性不孕	女方-盆腔及输卵管因素	1 双侧输卵管梗阻 2 双侧输卵管介入再造术后	46	11	2	4	20	11	0	无	无	无			2	5	7	FB	GB	CM	FM	18	CO	新鲜	手淫	4	10	淡黄	3	69	14	25	8	55	89	密度梯度离心法	Isolate	1.3	1	1
31	初婚	教师	33	初婚	教师	2	短效长方案	IVF	原发性不孕	女方-盆腔及输卵管因素	1 双侧输卵管梗阻 2 双侧输卵管介入再造术后	29	9	3	3	8	6	0	无	无	有，子宫直肠窝 10 ml,性状为血性			2	3	5	G-MOPS	G-MOPSPLUS	G-1	G-IVF	18	CO	新鲜	手淫	3	20	淡黄	3	75	7	44	10	39	89	密度梯度离心法	Isolate	1.5	1	1
29			30			1	短效长方案	IVF	原发性不孕	女方-盆腔及输卵管因素		18	9	2	6	0	0	0	无	无	无			5	4	9	G-MOPS	G-MOPS+HSA	G-1	G-IVF	15	sico	新鲜	手淫	3	15	淡黄	5	23	3	48	23	26	89	密度梯度离心法	Isolate	1.5	1	1
28	初婚	个体	25	初婚	个体	3	短效长方案	IVF	继发性不孕	女方-盆腔及输卵管因素	1 右侧输卵管梗阻 2 左侧输卵管积水	19	8	2	4	0	0	0	无	无	有，子宫直肠窝23ml,性状为血性	5	10	4	7	11	G-MOPS	G-Mops Plus	G-1	G-IVF	17	VITROLIFE	新鲜	手淫	4	15	淡黄	3	50	7	70	0	23	89	密度梯度离心法	Isolate	1.5	1	1
28	初婚	无业	29	初婚	司机	1	短效长方案	IVF	原发性不孕	女方-盆腔及输卵管因素	1 男性弱精子症 2 人工授精助孕术后 3 体外受精-胚胎移植术后	16	9	2	5	2	2	0	无	无	有，子宫直肠窝30ml,性状为血性			5	8	13	K-SIFB	G-MOPSPLUS	K-SICM	G-IVF	18	vitrolife	新鲜	手淫	3	15	淡黄	2.3	75	2	18	20	60	89	密度梯度离心法	Isolate	1.5	1	1
29	初婚		27	初婚		1	短效长方案	IVF	继发性不孕	女方-盆腔及输卵管因素	右侧输卵管梗阻 左侧输卵管清胚造口术后 双侧输卵管复通术后	57	13	3	5	21	10	0	无	无	有，子宫直肠窝22ml,性状为血性			6	4	10	G-MOPS	GB	G-1	G-IVF	17	CO	新鲜	手淫	3	10	淡黄	2.7	15	5	29	28	38	89	密度梯度离心法	Isolate	1.5	1	1
32	初婚	职员	35	初婚	印刷员	1	拮抗剂方案	IVF	继发性不孕	女方-盆腔及输卵管因素		3375	10	150	2	1425	10	2	无	无	有，子宫直肠窝 25ml,性状为血性	4	10	4	9	13	K-SIFB	sigb	K-SICM	K-SIFM	16	sico	新鲜	手淫	3	15	淡黄	5.2	260	7	22	17	54	89	密度梯度离心法	Isolate	1.5	1	1
31	初婚	工人	26	初婚	工人	1	长方案	IVF	继发性不孕	女方-盆腔及输卵管因素		4425	12	225	2	1425	9	2	无	无	无	3	11	2	7	9	G-MOPS	G-MOPS+HSA	G-1	G-IVF	17	sico	新鲜	手淫	3	10	淡黄	2	51	1	84	7	2	89	密度梯度离心法	Isolate	1	1	1
30	初婚	无业	33	初婚	经理	1	长方案	IVF	继发性不孕	女方-盆腔及输卵管因素		1000	8	150	2	0	0	2	无	无	无	9	9	6	9	15	K-SIFB	sigb	K-SICM	K-SIFM	17	sico	新鲜	手淫	4	10	淡黄	2.7	32	9	37	6	48	89	密度梯度离心法	Isolate	1.5	1	1
27	初婚	军人	28	初婚	军人	2	短效长方案	IVF	继发性不孕	女方-盆腔及输卵管因素	1 右侧输卵管梗阻 2 左侧输卵管切除术后	36	11	2	5	5	5	0	无	无	有，子宫直肠窝 25 ml,性状为血性			19	0	19	G-MOPS	G-IVF	G-1	G-IVF	18	VITROLIFE	新鲜	手淫	4	10	淡黄	4	84	14	53	4	29	89	密度梯度离心法	Isolate	1.5	1	1
28	初婚	无业	31	初婚	教师	1	短效长方案	IVF	继发性不孕	女方-盆腔及输卵管因素	1 输卵管因素 2 右侧输卵管切除术后 3 左侧输卵管介入再造术后	2550	10	225	2	0	0	2	无	无	有，子宫直肠窝31ml,性状为血性	6	7	5	5	10	G-MOPS	G-MOPSPLUS	G-1	G-IVF	15	VITROLIFE	新鲜	手淫	3	15	淡黄	3.2	117	7	39	13	41	89	密度梯度离心法	Isolate	0.9	1	1
30	初婚	公务员	31	初婚	公务员	2	短效长+思则凯	IVF	原发性不孕	女方-盆腔及输卵管因素		26	10	2	6	8	4	0	无	无	无	19	11	13	8	21	G-MOPS	G-MOPS+HSA	G-1	G-IVF	16	vitrolife	新鲜	手淫	3	15	淡黄	3.5	98	11	39	12	38	89	密度梯度离心法	Isolate	1.5	1	1
32	初婚	工人	36	初婚	工人	1	短效长方案	IVF	原发性不孕	不明原因	1 不明原因不孕症 2 人工授精助孕术后（二次）	53	13	2	5	7	5	0	无	无	无			7	8	15	G-MOPS	G-IVF	G-1	G-IVF	16	VITROLIFE	新鲜	手淫	4	10	淡黄	2.2	72	7	34	1	57	89	密度梯度离心法	Isolate	1.2	1	1
35	初婚	个体	35	初婚	个体	1	短效长方案	IVF	继发性不孕	女方-盆腔及输卵管因素	1.右侧输卵管梗阻 2.左侧输卵管切除术后	28	11	2	6	0	0	0	无	无	无			3	13	16	G-MOPS	G-MOPSPLUS	G-1	G-IVF	15	CO	新鲜	手淫	3	10	淡黄	2.3	90	8	62	5	20	89	密度梯度离心法	Isolate	1.5	1	1
37	初婚	无业	37	初婚	职员	1	短效长方案	IVF	继发性不孕	女方-盆腔及输卵管因素	1 左侧输卵管梗阻 3 右侧输卵管不全梗阻	19	10	2	5	0	0	0	无	无	有，子宫直肠窝 10 ml,性状为血性			9	10	19	G-MOPS	G-MOPSPLUS	G-1	G-IVF	16	CO	新鲜	手淫	3	10	淡黄	2.3	60	6	59	5	30	89	密度梯度离心法	Isolate	1.5	1	1
29	初婚	无业	31	初婚	公务员	1	短效长方案	IVF	原发性不孕	女方-盆腔及输卵管因素	1 双侧输卵管不全梗阻 2 男性弱精子症	32	11	2	6	0	0	0	无	无	有，子宫直肠窝87ml,性状为血性			4	7	11	G-MOPS	G-MOPSPLUS	G-1	G-IVF	15	CO	新鲜	手淫	4	10	淡黄	2.9	87	6	34	5	55	89	密度梯度离心法	Isolate	1.5	1	1
33	初婚	无业	37	初婚	司机	1	长方案	IVF	继发性不孕	女方-盆腔及输卵管因素		1825	11	100	2	375	5	2	无	无	有，子宫直肠窝 30 ml,性状为血性			9	8	17	K-SIFB	sigb	K-SICM	K-SIFM	15	sico	新鲜	手淫	4	12	淡黄	2.4	75	7	40	6	47	89	密度梯度离心法	Isolate	1.5	1	1
27	初婚	职员	26	初婚	职员	1	短效长方案	IVF	原发性不孕	女方-盆腔及输卵管因素	1 右侧输卵管梗阻 2 左侧输卵管不全梗阻 3 双侧输卵管介入再造术后	33	12	2	4	0	0	0	无	有 左侧输卵管积水8 ml,性状清亮	有，子宫直肠窝 5ml,性状为血性			7	4	11	G-MOPS	G-MOPSPLUS	G-1	G-IVF	15	CO	新鲜	手淫	3	10	淡黄	3.2	60	7	49	5	39	89	密度梯度离心法	Isolate	1.5	1	1
29	再婚	无业	31	再婚	无业	1	超长方案	IVF	继发性不孕	女方-盆腔及输卵管因素	1 输卵管因素 2 左侧输卵管切除术后 3 右侧输卵管清胚术后 4 盆腔粘连分解术后	25	11	2	2	5	5	0	无	无	有， 右侧卵巢旁，量60ml			3	5	8	G-MOPS	G-MOPSPLUS	G-1	G-IVF	15	CO	新鲜	手淫	4	15	淡黄	3.1	109	12	31	5	51	89	密度梯度离心法	Isolate	1.5	1	1
37	初婚	职员	37	初婚	公务员	1	短效长方案	IVF	继发性不孕	女方-盆腔及输卵管因素	1 右侧输卵管清胚术后 2 2 右侧输卵管切除术后	17	8	3	4	0	0	0	无	无	有，子宫直肠窝10ml,性状为血性			2	4	6	FB	GB	CM	FM	16	vitrolife	新鲜	手淫	3	10	淡黄	2.5	65	3	42	19	36	89	密度梯度离心法	Isolate	1.5	1	1
26	初婚	公务员	26	初婚	公务员	1	短效长方案	IVF	原发性不孕	女方-盆腔及输卵管因素	双侧输卵管伞端粘连	23	10	2	4	0	0	0	无	无	有，子宫直肠窝40ml,性状淡血性			3	6	9	FB	GB	CM	FM	16	CO	新鲜	手淫	3	10	淡黄	2	73	16	41	10	33	89	密度梯度离心法	Isolate	1.5	1	1
29	初婚	农民	32	初婚	司机	2	短效长方案	IVF	原发性不孕	女方-盆腔及输卵管因素	输卵管因素 双侧输卵管结核 盆腔结核	17	10	2	2	4	4	0	无	无	无			5	6	11	G-MOPS	GB	G-1	G-IVF	16	CO	新鲜	手淫	3	10	淡黄	1.9	65	2	30	28	40	89	密度梯度离心法	Isolate	1.5	1	1
31	再婚	职员	33	初婚	销售	1	拮抗剂方案	IVF	继发性不孕	女方-盆腔及输卵管因素	1 右侧输卵管切除术后 2 右侧输卵管积水	50	11	2	3	6	6	0						3		3	G-MOPS	G-MOPSPLUS	G-1	G-IVF	16	CO	新鲜	手淫	3	10	淡黄	3	90	7	35	8	50	89	密度梯度离心法	Isolate	1.5	1	1
29	初婚	无业	33	初婚	个体	1	短效长方案	IVF	原发性不孕	女方-盆腔及输卵管因素	1 双侧输卵卵梗阻 2 双侧输卵管介入再造术后 3 盆腔粘连	26	11	2	4	0	0	0	无	无	有，子宫直肠窝 18 ml,性状为血性			8	8	16	G-MOPS	G-MOPSPLUS	G-1	G-IVF	16	CO	新鲜	手淫	3	10	淡黄	2.7	60	5	37	19	39	89	密度梯度离心法	Isolate	1.5	1	1
24	初婚	农民	25	初婚	农民	1	短效长方案	IVF	继发性不孕	女方-盆腔及输卵管因素		34	11	2	3	6	6	0	无	有 左侧输卵管积水2 ml,性状茶色	有，子宫直肠窝20ml,性状为血性			5	8	13	G-MOPS	G-IVF	G-1	G-IVF	18	VITROLIFE	新鲜	手淫	4	10	淡黄	2.9	19	14	37	8	41	89	密度梯度离心法	Isolate	1.5	1	1
31	初婚	无业	27	初婚	无业	1	短效长方案	IVF	原发性不孕	女方-盆腔及输卵管因素	左侧输卵管不全梗阻 男性弱精子症	56	13	3	3	0	0	0	无	无	有，子宫直肠窝 12ml,性状为血性			9	1	10	G-MOPS	G-MOPSPLUS	G-1	G-IVF	14	CO	新鲜	手淫	3	10	淡黄	3.2	20	3	32	10	55	89	密度梯度离心法	Isolate	2	1	1
29	初婚	销售员	32	初婚	职员	1	短效长方案	IVF	继发性不孕	女方-盆腔及输卵管因素	1 输卵管因素 2 左侧输卵管切除术后 3 右侧输卵管造口术后 4 盆腔粘连松解术后	26	10	3	2	2	2	0	无	无	有，子宫直肠窝26ml,性状为血性			6	6	12	G-MOPS	G-IVF	G-1	G-IVF	15	VITROLIFE	新鲜	手淫	3	15	淡黄	4.2	52	12	33	14	41	89	密度梯度离心法	Isolate	1.5	1	1
30	初婚	无业	32	初婚	个体	1	短效长方案	IVF	原发性不孕	女方-盆腔及输卵管因素	1 双侧输卵管梗阻	27	10	2	3	0	0	0	无	无	无			8	6	14	G-MOPS	G-Mops Plus	G-1	G-IVF	17	VITROLIFE	新鲜	手淫	4	15	淡黄	2.9	50	9	46	2	43	89	密度梯度离心法	Isolate	1.5	1	1
26	初婚	无业	31	初婚	工人	1	短效长方案	IVF	继发性不孕	女方-盆腔及输卵管因素	1 双侧输卵管不全梗阻 2 男性弱精子症	20	10	2	3	0	0	0	无	无	有，子宫直肠窝 62ml,性状为血性			11	5	16	G-MOPS	G-MOPSPLUS	G-1	G-IVF	17	vitrolife	新鲜	手淫	4	10	淡黄	2.2	55	2	39	12	57	89	密度梯度离心法	Isolate	1.5	1	1
36	初婚	职员	32	初婚	职员	1	短效长+思则凯	IVF	继发性不孕	女方-盆腔及输卵管因素		28	10	3	3	6	6	0	无	无	无	4	4	3	4	7	K-SIFB	sigb	K-SICM	K-SIFM	18	sico	新鲜	手淫	4	10	淡黄	2	80	11	41	6	42	89	密度梯度离心法	Isolate	1.5	1	1
33	初婚	职员	35	初婚	职员	1	短效长方案	IVF	继发性不孕	女方-盆腔及输卵管因素		11	7	2	3	0	0	0	无	无	无			3	9	12	G-MOPS	G-IVF	G-1	G-IVF	15	VITROLIFE	新鲜	手淫	3	10	淡黄	3	23	8	34	2	56	89	密度梯度离心法	Isolate	0.9	1	1
24	初婚	销售	29	初婚	自由	1	短效长方案	IVF	原发性不孕	女方-盆腔及输卵管因素	1 左侧输卵管积水 2 男性弱精子症	26	11	1	3	11	8	0	无	无	有，子宫直肠窝22ml,性状为血性			5	10	15	G-MOPS	G-Mops Plus	G-1	G-IVF	17	VITROLIFE	新鲜	手淫	4	10	淡黄	1.9	54	8	41	3	48	89	密度梯度离心法	Isolate	1.5	1	1
37	初婚	农民	37	初婚	农民	1	短效长方案	IVF	继发性不孕	女方-盆腔及输卵管因素		51	11	2	6	8	8	0	无	无	有，子宫直肠窝 22 ml,性状为血性	4	8	3	4	7	G-MOPS	G-MOPS+HSA	G-1	G-IVF	17	vitrolife	新鲜	手淫	5	15	淡黄	2.6	131	9	36	4	51	89	密度梯度离心法	Isolate	1.4	1	1
29			37			1	短效长方案	IVF	原发性不孕	女方-盆腔及输卵管因素	1 左侧输卵管梗阻伴积水 2 人工授精助孕术后（一次） 3 子宫内膜息肉电切术后	71	13	3	3	30	13	0	无	无	有，子宫直肠窝 20ml,性状为血性			5	2	7	G-MOPS	G-MOPSPLUS	G-1	G-IVF	17	CO	新鲜	手淫	4	10	淡黄	3.7	60	60	5	42	13	89	密度梯度离心法	Isolate	1.5	1	1
34	初婚	职员	37	初婚	职员	1	短效长方案	IVF	原发性不孕	不明原因	1 不明原因不孕 2 人工授精助孕术后（二次）	17	9	1	3	2	2	0	无	无	无	9	13	6	8	14	G-MOPS	G-Mops Plus	G-1	G-IVF	16	VITROLIFE	新鲜	手淫	4	10	淡黄	3.2	55	9	47	5	39	89	密度梯度离心法	Isolate	1.5	1	1
34	初婚	无业	34	初婚	司机	1	短效长方案	IVF	继发性不孕	女方-盆腔及输卵管因素	1 输卵管因素 2 右侧输卵管切除术后 3 左侧输卵管妊娠保守治疗后	60	12	3	6	6	5	0	无	无	无			5	2	7	K-SIFB	sigb	K-SICM	K-SIFM	15	sico	新鲜	手淫	3	10	淡黄	2.2	90	12	48	2	38	89	密度梯度离心法	Isolate	1.5	1	1
37	再婚	个体	37	再婚	个体	1	超长方案	IVF	继发性不孕	女方-盆腔及输卵管因素	1 子宫腺肌瘤 2 双侧输卵管梗阻 3 双侧输卵管介入再造术后	46	10	46	10	15	9	0	无	无	有，子宫直肠窝 30 ml,性状为血性			2	2	4	G-MOPS	G-IVF	G-1	G-IVF	19	VITROLIFE	新鲜	手淫	4	10	淡黄	2.9	67	8	35	6	51	89	密度梯度离心法	Isolate	1.5	1	1
28	初婚	职员	29	初婚	工人	1	短效长+思则凯	IVF	原发性不孕	女方-盆腔及输卵管因素		25	9	3	2	3	2	0	无	有 左侧输卵管积水9 ml,性状清亮	有，子宫直肠窝 7 ml,性状为血性			4	5	9	K-SIFB	sigb	K-SICM	K-SIFM		sico	新鲜	手淫	3	20	淡黄	3.3	67	14	32	3	51	89	密度梯度离心法	Isolate	1.5	1	1
29	再婚	无业	37	再婚	工人	1	超长方案	IVF	继发性不孕	女方-盆腔及输卵管因素		40	12	40	12	12	9	12	无	无	无	15	12	15	12	27	G-MOPS	G-mops+HSA	G-IVF	G-IVF	17	Vitrolife	新鲜	手淫	5	15	淡黄	26	170.00	8	45	7	40	88	上游法	Isolate	1	1	1
34			33			1	短效长方案	IVF	继发性不孕	女方-盆腔及输卵管因素		21	10	2	2	0	0	0	无	无	有，子宫直肠窝80ml,性状为血性			9	9	18	G-MOPS	sigb	K-SICM	K-SIFM	17	vitrolife	新鲜	手淫	3	12	淡黄	4.8	43	11	42	3	44	88	密度梯度离心法	Isolate	1.5	1	1
35	再婚	职员	37	初婚	教师	1	长效长方案	IVF	继发性不孕	女方-盆腔及输卵管因素		19	9	19	9	0	0	9	无	无	无	11	8	11	8	19	G-MOPS	G-mops+HSA	G-IVF	G-IVF	19	Vitrolife	新鲜	手淫	4	15	淡黄	2.7	51.00	8	41	5	46	88	密度梯度离心法	Isolate	1.5	1	1
24	初婚	个体	26	初婚	个体	1	短效长方案	IVF	继发性不孕	女方-盆腔及输卵管因素		850	7	150	2	0	0	0	无	无	有，子宫直肠窝35ml,性状淡血性			13	2	15	G-MOPS	G-IVF	G-1	G-IVF	16	VITROLIFE	新鲜	手淫	4	10	淡黄	2.4	62	8	47	7	38	88	密度梯度离心法	Isolate	1.5	1	1
28	初婚	职工	28	初婚	职工	1	长方案	IVF	原发性不孕	女方-盆腔及输卵管因素		2250	10	150	2	375	5	2	无	无	无	5	7	5	6	11	K-SIFB	sigb	K-SICM	K-SIFM	15	sico	新鲜	手淫	3	10	淡黄	2.2	430	2	34	15	49	88	密度梯度离心法	Isolate	1	1	1
35	初婚	农民	34	初婚	农民	2	短效长方案	IVF	继发性不孕	女方-盆腔及输卵管因素	双侧输卵管梗阻	22	11	1	2	0	0	0	无	无	无			6	12	18	G-MOPS	G-MOPSPLUS	G-1	G-IVF	15	CO	新鲜	手淫	5		淡黄	2.2	99	10	39	2	49	88	密度梯度离心法	Isolate	1.5	1	1
29	初婚	教师	28	初婚	会计	1	长方案	IVF	原发性不孕	女方-盆腔及输卵管因素		2450	10	150	2	300	4	2	无	无	无			2	6	8	K-SIFB	sigb	K-SICM	K-SIFM	15	sico	新鲜	手淫	4	11	淡黄	2.4	79	10	32	9	49	88	密度梯度离心法	Isolate	1.5	1	1
27	初婚	职员	26	初婚	无业	1	长效长方案	IVF	原发性不孕	原因不明		1950	10	150	4	0	0	4	无	无	无	13	15	9	8	17	G-MOPS	K-SIGB-50	K-SICM	K-SIFM	16	vitrolife	新鲜	手淫	5	12	淡黄	3.2	29	4	30	20	46	88	密度梯度离心法	Isolate	1	1	1
28	初婚	无业	31	初婚	司机	1	短效长方案	IVF	继发性不孕	女方-盆腔及输卵管因素		49	14	1	4	11	7	0	无	无	无			7	10	17	G-MOPS	G-MOPS+HSA	G-1	G-IVF	16	vitrolife	新鲜	手淫	5	15	淡黄	5	98	24	43	12	21	88	密度梯度离心法	Isolate
26	初婚	个体	27	初婚	个体	1	短效长方案	IVF	原发性不孕	女方-盆腔及输卵管因素		1500	10	150	2	0	0	2	无	无	无	12	9	10	8	18	G-MOPS	G-MOPSPLUS	G-1	G-IVF	16	VITROLIFE	新鲜	手淫	4	13	淡黄	6	105	9	39	4	48	88	密度梯度离心法	Isolate	1	1	1
28	初婚	教师	33	初婚	教师	1	短效长方案	IVF	原发性不孕	女方-盆腔及输卵管因素	1 双侧输卵管梗阻 2 双侧输卵管介入再造术后 3 男性弱精子症	30	13	1	3	0	0	0	无	无	有，子宫直肠窝22ml,性状为血性			8	5	13	G-MOPS	G-Mops Plus	G-1	G-IVF	15	VITROLIFE	新鲜	手淫	3	10	淡黄	3.4	204	15	23	4	58	88	密度梯度离心法	Isolate	1.5	1	1
32	初婚	职员	30	初婚	公务员	1	长方案	IVF	继发性不孕	女方-盆腔及输卵管因素		16	7	16	7	2	2	7	无	无	无	6	5	6	5	11	G-MOPS	G-mops+HSA	G-IVF	G-IVF	13	Vitrolife	新鲜	手淫	3	28	淡黄	4	48.00	6	43	8	43	88	密度梯度离心法	Isolate	1.4	1	1
28	初婚	教师	29	初婚	教师	2	短效长方案	IVF	原发性不孕	女方-盆腔及输卵管因素		1850	13	100	2	0	0	2	无	无	无	8	6	8	6	14	G-MOPS	G-Mops+HSA	K-SICM	K-SIFM	16	vitrolife	新鲜	手淫	5		淡黄	3	154	29	45	4	32	88	密度梯度离心法	Isolate	1	1	1
37	初婚	个体	37	初婚	个体	1	短效长方案	IVF	继发性不孕	女方-盆腔及输卵管因素		21	11	1	4	4	4	0	无	无	无	17	15	12	12	24	G-MOPS	G-MOPS+HSA	G-1	G-IVF	15	vitrolife	新鲜	手淫	5	10	淡黄	3.2	110	3	36	18	43	88	密度梯度离心法	Isolate	1.5	1	1
23	初婚	无业	28	初婚	无业	1	短效长方案	IVF	原发性不孕	女方-盆腔及输卵管因素		11	9	1	4	0	0	0	无	无	无			6	11	17	K-SIFB	G-MOPS+HSA	K-SICM	K-SIFM	18	K-SICO	新鲜	手淫	4	12	淡黄	1.6	85	9	60	3	27	88	密度梯度离心法	Isolate	1.5	1	1
22	初婚	无业	25	初婚	个体	1	拮抗剂方案	IVF	继发性不孕	女方-盆腔及输卵管因素		2625	10	150	2	1125	10	2	无	无	无	6	9	5	7	12	K-SIFB	K-SIGB-50	K-SICM	K-SIFM	16	vitrolife	新鲜	手淫	3	20	淡黄	3.6	75	1	29	17	53	88	密度梯度离心	Isolate	1.5	1	1
29	初婚	职员	32	初婚	自由职业	1	短效长方案	IVF	继发性不孕	女方-盆腔及输卵管因素	1 右侧输卵管切除术后 2 盆腔粘连	2475	10	150	2	525	7	2	有 左6ml，性状：咖啡色粘稠，右10ml，性状：浅茶色	无	无	7	7	7	5	12	G-MOPS	G-MOPSPLUS	G-1	G-IVF	15	VITROLIFE	新鲜	手淫	3	25	淡黄	3.8	75	12	45	13	30	88	密度梯度离心法	Isolate	1.5	1	1
33	初婚	公务员	32	初婚	工人	1	拮抗剂方案	IVF	继发性不孕	女方-盆腔及输卵管因素	输卵管因素 双侧输卵管切除术后 体外受精-胚胎移植术后（二次）	22	9	3	2	3	3	0	无	无	有，右侧卵巢旁量2ml，性状淡血性			4	2	6	G-MOPS	G-MOPSPLUS	G-1	G-IVF	16	CO	新鲜	手淫	5	20	淡黄	4.2	76	9	33	16	42	88	密度梯度离心法	Isolate	1.5	1	1
27	初婚	无业	30	初婚	工人	1	拮抗剂方案	IVF	原发性不孕	女方-盆腔及输卵管因素	1 双侧输卵管梗阻 2 双侧输卵管介入再造术后	24	9	2	3	8	8	0	无	无	无			6	2	8	G-MOPS	G-MOPSPLUS	G-1	G-IVF	15	VITROLIFE	新鲜	手淫	4	30	淡黄	1.6	68	0	28	6	66	88	密度梯度离心法	Isolate	1	1	1
33	初婚	军人	37	初婚	军人	1	长方案	IVF	原发性不孕	女方-盆腔及输卵管因素		1475	9	225	2	0	0	2	无	无	有，左侧卵巢旁18ml,性状为血性			3	6	9	G-MOPS	G-Mops+HSA	G-1	G-IVF	13	vitrolife	新鲜	手淫	3	21	淡黄	3.5	155	1	32	18	49	88	密度梯度离心法	Isolate	1.1	1	1
31	初婚	教师	32	初婚	教师	1	短效长方案	IVF	继发性不孕	女方-盆腔及输卵管因素	1 双侧输卵管梗阻 2 双侧输卵管介入再造术后	17	9	2	2	0	0	0	无	无	有，子宫直肠窝18 ml,性状为血性			12	6	18	G-MOPS	G-IVF	G-1	G-IVF	15	VITROLIFE	新鲜	手淫	4	10	淡黄	3	89	17	22	3	58	88	密度梯度离心法	Isolate	1.5	1	1
29	初婚	无业	32	初婚	职员	1	短效长方案	IVF	原发性不孕	不明原因	1 不明原因不孕 2 人工授精助孕术后（二次）	31	10	2	6	5	6	0	无	无	有，子宫直肠窝72 ml,性状淡血性			6	4	10	G-MOPS	G-IVF	G-1	G-IVF	17	VITROLIFE	新鲜	手淫	3	20	淡黄	3.2	85	8	36	18	38	87	密度梯度离心法	Isolate	1.2	1	1
28	初婚	职员	29	初婚	职员	1	短效长方案	IVF	继发性不孕	女方-盆腔及输卵管因素		5175	14	225	2	1800	11	2	无	无	无			4	0	4	G-MOPS	G-MOPSPLUS	G-1	G-IVF	14	VITROLIFE	新鲜	手淫	3	10	淡黄	3	29	9	40	7	44	87	密度梯度离心法	Isolate	1.5	1	1
27	初婚	教师	37	初婚	教师	1	短效长方案	IVF	原发性不孕	女方-盆腔及输卵管因素	1 双侧输卵管梗阻 2 双侧输卵管再通术后	17	9	2	7	0	0	0	无	无	有，子宫直肠窝25ml,性状为血性			12	7	19	FB	GB	CM	FM	17	CO	新鲜	手淫	4	5	淡黄	3	36	10	26	6	58	87	密度梯度离心法	Isolate	1.4	1	1
24	初婚	无业	25	初婚	无业	1	短效长方案	IVF	原发性不孕	女方-盆腔及输卵管因素	1 双侧输卵管梗阻 2 双侧输卵管介入再通术后	12	9	1	2	0	0	0	无	无	有，子宫直肠窝 36 ml,性状为血性			6	10	16	FB	GB	CM	FM	17	CO	新鲜	手淫	4	15	淡黄	2.1	110	13	41	8	47	87	密度梯度离心法	Isolate	1.5	1	1
34	初婚	工人	36	初婚	工人	1	短效长方案	IVF	继发性不孕	女方-盆腔及输卵管因素	1 左侧输卵管梗阻 2 右侧输卵管不全梗阻 3 双侧输卵管介入再造术后	39	11	3	4	6	4	0						5	6	11	G-MOPS	G-MOPSPLUS	G-1	G-IVF	18	CO	新鲜	手淫	3	10	淡黄	2.3	35	4	36	20	40	87	密度梯度离心法	Isolate	1.5	1	1
35	初婚	职员	36	初婚	职员	1	短效长+思则凯	IVF	原发性不孕	女方-盆腔及输卵管因素	男性畸形精子症	26	11	2	5	4	2	0	无	无	无			7	4	11	G-MOPS	G-MOPS+HSA	G-1	G-IVF	14	vitrolife	新鲜	手淫	4	15	淡黄	1.6	125	8	46	0	46	87	密度梯度离心法	Isolate	1.4	1	1
35	初婚	农民	37	初婚	农民	1	长方案	IVF	继发性不孕	女方-盆腔及输卵管因素	1 右侧输卵管梗阻 2 左侧输卵管不全梗阻伴伞端粘连	3600	12	225	2	750	4	2	无	无	无			9	8	17	G-MOPS	sigb	G-1	K-SIFM	15	vitrolife	新鲜	手淫	4		淡黄	5.6	54	3	43	8	46	87	密度梯度离心法	Isolate	1.5	1	1
36	初婚	农民	36	初婚	工人	1	短效长方案	IVF	原发性不孕	女方-盆腔及输卵管因素		15	8	3	5	0	0	0	无	无	无	7	8	7	7	14	G-MOPS	G-MOPS+HSA	G-1	G-IVF	17	vitrolife	新鲜	手淫	5	20	淡黄	1.7	9.8	5	29	5	61	87	密度梯度离心法	Isolate	1.7	1	1
29	初婚	职员	31	初婚	职员	1	短效长方案	IVF	继发性不孕	女方-盆腔及输卵管因素	1 盆腔粘连	20	12	1	5	0	0	0	无	无	无			9	8	17	G-MOPS	G-MOPSPLUS	G-1	G-IVF	16	CO	新鲜	手淫	4	10	淡黄	2.2	215	22	34	2	42	87	密度梯度离心法	Isolate	1.5	1	1
37	初婚	个体	37	初婚	个体	2	拮抗剂方案	IVF	继发性不孕	女方-盆腔及输卵管因素	1 左侧输卵管不全梗阻 2 双侧输卵管介入再造术后 3 左侧输卵管切除术后	39	10	3	3	9	6	0	无	无	有，子宫直肠窝14ml,性状为血性			3	5	8	G-MOPS	G-MOPSPLUS	G-1	G-IVF	15	CO	新鲜	手淫	4	15	淡黄	3.1	105	19	32	2	47	87	密度梯度离心法	Isolate	1.5	1	1
31	初婚	教师	37	初婚	教师	1	短效长方案	IVF	继发性不孕	女方-盆腔及输卵管因素		3525	11	225	4	1125	11	4	无	无	无	2	4	2	4	6	G-MOPS	G-Mops+HSA	K-SICM	K-SIFM	16	vitrolife	新鲜	手淫	4	12	淡黄	2.5	124	21	75	2	2	87	上游	Isolate	1	1	1
35	初婚	会计	37	初婚	工程师	1	短效长方案	IVF	原发性不孕	不明原因	1.不明原因不孕 2.人工授精助孕术后（1次）	15	7	3	4	0	0	0	无	无	无			5	3	8	K-SIFB	sigb	K-SICM	K-SIFM	17	sico	新鲜	手淫	3	10	淡黄	3.2	25	6	66	3	25	87	密度梯度离心法	Isolate	2.21	1	1
27	初婚	无业	28	初婚	司机	1	短效长方案	IVF	继发性不孕	女方-盆腔及输卵管因素		23	12	3	5	0	0	0	无	无	有，子宫直肠窝 7 ml,性状淡血性	10	11	9	7	16	G-MOPS	G-MOPS+HSA	G-1	G-IVF	19	vitrolife	新鲜	手淫	5	20	淡黄	4	113	4	33	14	49	87	密度梯度离心法	Isolate	1.5	1	1
31	初婚	教师	32	初婚	教师	1	短效长方案	IVF	继发性不孕	女方-盆腔及输卵管因素	左侧输卵管切除术后 男性弱精子症	19	9	2	4	5	5	0	无	无	有，子宫直肠窝30ml,性状为血性			5	13	18	FB	GB	CM	FM	16	CO	新鲜	手淫	5	20	淡黄	2.5	18	2	32	5	52	87	密度梯度离心法	Isolate	2.1	1	1
29			29			1	短效长方案	IVF	原发性不孕	女方-盆腔及输卵管因素	右侧输卵管梗阻 右侧卵巢切除术后	19	9	2	4	1	1	0	无	无	无			13	0	13	FB	GB	CM	FM	17	CO	新鲜	手淫	4	10	淡黄	3.6	39	8	39	5	48	87	密度梯度离心法	Isolate	1.5	1	1
34	初婚	职员	36	初婚	个体	1	短效长方案	IVF	继发性不孕	女方-盆腔及输卵管因素	双侧输卵管伞端年粘连	41	12	3	6	0	0	0	无	有 右侧输卵管积水12ml，性状淡黄色	有，子宫直肠窝7 ml,性状为陈旧性			1	5	6	G-MOPS	G-MOPSPLUS	G-1	G-IVF	15	CO	新鲜	手淫	3	10	淡黄	2	80	5	55	3	37	87	密度梯度离心法	Isolate	1.5	1	1
28	初婚	工人	30	初婚	工人	1	短效长方案	IVF	继发性不孕	女方-盆腔及输卵管因素	1 双侧输卵管梗阻 2 子宫内膜息肉电切术后	39	11	2	5	5	5	0	无	无	无			6	2	8	G-MOPS	G-MOPSPLUS	G-1	G-IVF	17	CO	新鲜	手淫	3	10	淡黄	2.3	54	7	32	18	43	87	密度梯度离心法	Isolate	1.5	1	1
36	初婚	职员	37	初婚	职员	1	短效长方案	IVF	继发性不孕	女方-盆腔及输卵管因素	左侧输卵管梗阻 左侧输卵管介入再造术后 右侧输卵管切除术后 男性少弱畸形精子症	20	9	3	4	0	0	0	无	无	有，子宫直肠窝10ml,性状为血性			8	5	13	FB	GB	CM	FM	18	CO	新鲜	手淫	5	10	淡黄	3.5	21	19	38	16	27	87	密度梯度离心法	Isolate	3.5	1	1
24	初婚	职员	28	初婚	个体	1	短效长方案	IVF	继发性不孕	女方-盆腔及输卵管因素	左侧输卵管梗阻 右侧输卵管不全梗阻 右侧输卵管清胚造口术后	18	9	3	3	0	0	0	无	无	有，子宫直肠窝 22 ml,性状为血性			6	6	12	FB	G-MOPS plus	CM	G-IVF	19	CO	新鲜	手淫	3	20	淡黄	3.2	102	12	36	19	33	87	密度梯度离心法	Isolate	1.2	1	1
30	初婚	职员	31	初婚	职员	1	短效长方案	IVF	原发性不孕	女方-盆腔及输卵管因素		2250	10	225	2	0	0	2	无	无	无			4	5	9	G-MOPS	G-MOPSPLUS	G-1	G-IVF	17	VITROLIFE	新鲜	手淫	3	30	淡黄	1.5	224	13	17	8	50	87	密度梯度离心法	Isolate	1.2	1	1
31	初婚	无业	32	初婚	无业	2	短效长方案	IVF	继发性不孕	女方-盆腔及输卵管因素	1 左侧输卵管梗阻 2 右侧输卵管切除术后	19	9	3	5	0	0	0	无	无	有，子宫直肠窝33ml,性状为陈旧性			9	4	13	G-MOPS	G-Mops Plus	G-1	G-IVF	18	VITROLIFE	新鲜	手淫	4	15	淡黄	2.9	45	5	58	7	30	87	密度梯度离心法	Isolate	1.5	1	1
29	再婚	个体	37	再婚	个体	1	短效长方案	IVF	继发性不孕	女方-盆腔及输卵管因素		2150	10	150	2	0	0	0	无	无	无	7	8	8	7	15	G-MOPS	G-MOPSPLUS	G-1	G-IVF	15	VITROLIFE	新鲜	手淫	5	10	淡黄	6	33	10	63	7	20	87	密度梯度离心法	Isolate	1.4	1	1
29	初婚	文员	31	初婚	个体	1	短效长方案	IVF	继发性不孕	女方-盆腔及输卵管因素	1 左侧输卵管梗阻 2 右侧输卵管切除术后 3 男性弱精子症	19	9	2	5	0	0	0	无	无	有，子宫直肠窝 36 ml,性状为血性			5	6	11	G-MOPS	G-MOPSPLUS	G-1	G-IVF	15	CO	新鲜	手淫	4		淡黄	2.8	71	11	51	7	31	87	密度梯度离心法	Isolate	1.5	1	1
28	初婚	无业	27	初婚	司机	1	短效长方案	IVF	继发性不孕	女方-盆腔及输卵管因素		19	9	2	3	0	0	0	无	无	有，子宫直肠窝40ml,性状淡血性			14	3	17	K-SIFB	sigb	K-SICM	K-SIFM	17	sico	新鲜	手淫	4	10	淡黄	3.8	165	13	58	5	24	87	密度梯度离心法	Isolate	1.5	1	1
35	初婚	职工	33	初婚	职工	1	短效长方案	IVF	继发性不孕	女方-盆腔及输卵管因素		27	9	2	2	5	5	0	无	无	无			4	4	8	G-MOPS	G-IVF	G-1	G-IVF	15	VITROLIFE	新鲜	手淫	4	10	淡黄	2.4	130	13	48	0	39	87	密度梯度离心法	Isolate	1.4	1	1
24	初婚	职员	24	初婚	职工	1	短效长方案	IVF	原发性不孕	女方-盆腔及输卵管因素	1 双侧输卵管梗阻 2 双侧输卵管造口术后	28	10	1	6	15	7	0	无	无	有，子宫直肠窝 10 ml,性状为血性			7	11	18	G-MOPS	G-IVF	G-1	G-IVF	16	VITROLIFE	新鲜	手淫	4	10	淡黄	3.2	79	12	41	3	44	87	密度梯度离心法	Isolate	1.5	1	1
34	初婚	自由	37	初婚	司机	1	短效长方案	IVF	原发性不孕	女方-盆腔及输卵管因素	1 多囊卵巢综合征 2 人工授精助孕术后(二次)	34	11	2	6	13	8	0	无	无	无			8	12	20	FB	GB	CM	FM	16	CO	新鲜	手淫	3	10	淡黄	2.5	25	2	30	18	50	87	密度梯度离心法	Isolate	1.6	1	1
32			35				超长方案	IVF	继发性不孕	女方-盆腔及输卵管因素		1750	10	150	2	450	6	2	无	无	无	13	16	13	16	29	G-MOPS	G-MOPSPLUS	G-1	G-IVF	16	vitrolife	新鲜	手淫	4	10	淡黄	1.5	75	5	42	20	33	87	密度梯度离心法	Isolate	1.5	1	1
37	初婚	科研人员	37	初婚	干部	1	短效长方案	IVF	原发性不孕	女方-盆腔及输卵管因素		2025	10	150	2	150	2	2	无	无	无	9	5	8	2	10	G-MOPS	G-GAMETE	G-1	G-IVF	15	VITROLIFE	新鲜	手淫	5	30	淡黄	2.5	156	17	20	4	59	87	密度梯度离心法	Isolate	0.5	1	1
28	初婚	演员	26	初婚	无业	1	短效长方案	IVF	继发性不孕	女方-盆腔及输卵管因素	1 输卵管因素 2 双侧输卵管切除术后	40	11	2	4	12	8	0	无	无	有，子宫直肠窝 15ml,性状为血性			8	9	17	FB	GB	CM	FM	15	CO	新鲜	手淫	3	30	淡黄	2.8	20	5	72	3	20	87	密度梯度离心法	Isolate	1.5	1	1
36	再婚	职员	37	再婚	职员	1	短效长方案	IVF	继发性不孕	女方-盆腔及输卵管因素	多发性子宫肌瘤	48	12	3	6	0	0	0	无	无	无			7	5	12	G-MOPS	GB	G-1	G-IVF	17	CO	新鲜	手淫	3	10	淡黄	3.1	100	5	30	20	45	87	密度梯度离心法	Isolate	1.5	1	1
37	初婚	无业	34	初婚	无业	1	短效长方案	IVF	继发性不孕	女方-盆腔及输卵管因素	1 双侧输卵管梗阻 2 左侧输卵管积水	16	10	1	5	5	5	0	无	无	无			6	8	14	G-MOPS	G-Mops Plus	G-1	G-IVF	15	VITROLIFE	新鲜	手淫	4	20	淡黄	3	35	5	60	1	25	87	密度梯度离心法	Isolate	1.5	1	1
28	初婚	无业	27	初婚	无业	1	长效长方案	IVF	原发性不孕	女方-盆腔及输卵管因素		2025	9	150	4	675	9	4	无	无	无	7	5	7	5	12	G-MOPS	G-mops+HSA	K-SICM	SIFM	17	Vitrolife	新鲜	手淫	7		淡黄		197	19	37	7	37	87	上游	Isolate	1	1	1
32	初婚	无业	33	初婚	工人	1	拮抗剂方案	IVF	继发性不孕	女方-盆腔及输卵管因素	1 右侧输卵管梗阻 2 输卵管整形术后 3 盆腔粘连松解术后	45	11	2	3	7	7	0	无	无	有，子宫直肠窝 17 ml,性状为血性			9	5	14	G-MOPS	G-MOPSPLUS	G-1	G-IVF	16	CO	新鲜	手淫	4	10	淡黄	2.9	129	8	34	5	53	87	密度梯度离心法	Isolate	1.5	1	1
37	初婚	职员	37	初婚	自由	1	长效长+思则凯	IVF	原发性不孕	女方-盆腔及输卵管因素		2850	11	150	8	525	5	8	无	无	无	6	11	4	11	15	G-MOPS	G-MOPS+HSA	K-SICM	K-SIFM	过夜	vitrolife	新鲜	手淫	3	20	淡黄	3	120	3	40	7	50	86		Isolate	1.5	1	1
28	初婚	教师	30	初婚	公务员	1	短效长方案	IVF	原发性不孕	女方-盆腔及输卵管因素	1 男性弱精子症 2 人工授精助孕术后（一次）	14	9	1	3	0	0	0	无	无	无			14	9	23	G-MOPS	G-Mops Plus	G-1	G-IVF	18	VITROLIFE	新鲜	手淫	5	30	淡黄	1.9	215	11	32	2	55	86	密度梯度离心法	Isolate	0.9	1	1
29	初婚	无业	34	初婚	职员	1	超长方案	IVF	原发性不孕	女方-盆腔及输卵管因素	1 双侧输卵管梗阻 2 双侧输卵管介入再造术后	28	12	1	6	9	8	0	无	无	有，子宫直肠窝10ml,性状为血性			12	8	20	FB	GB	CM	FM	19	CO	新鲜	手淫	4	30	淡黄	2.4	45	5	57	8	30	86	密度梯度离心法	Isolate	1.7	1	1
34	初婚	无业	37	初婚	司机	1	短效长方案	IVF	继发性不孕	不明原因	不明原因不孕 人工授精助孕术后（二次）	44	11	2	2	15	9	0	有 左 3ml，性状：性状咖啡色粘稠	无	有，右侧卵巢旁量27ml性状血性			5	2	7	FB	GB	CM	FM	17	CO	新鲜	手淫	5	30	淡黄	3	61	15	31	5	49	86	密度梯度离心法	Isolate	3	1	1
32	初婚	会计	34	初婚	职员	1	短效长方案	IVF	继发性不孕	女方-盆腔及输卵管因素		23	10	2	3	0	0	0	无	无	有，子宫直肠窝 11 ml,性状陈旧性			7	10	17	K-SIFB	sigb	K-SICM	K-SIFM	18	sico	新鲜	手淫	3	10	淡黄	1.5	65	7	57	3	33	86	密度梯度离心法	Isolate	1.5	1	1
27	初婚	医生	29	初婚	教师	1	短效长方案	IVF	继发性不孕	女方-盆腔及输卵管因素	双侧输卵管梗阻	31	12	3	5	0	0	0						3	11	14	G-MOPS	GB	G-1	G-IVF	14	CO	新鲜	手淫	5	20	淡黄	2.4	79	8	47	13	32	86	密度梯度离心法	Isolate	1.4	1	1
29	初婚	无业	30	初婚	个体	1	长方案	IVF	原发性不孕	女方-盆腔及输卵管因素		1275	8	225	2	0	0	2	无	无	无	3	12	2	12	14	G-MOPS	G-MOPS+HSA	G-1	G-IVF	15	vitrolife	新鲜	手淫	4	12	淡黄	2.6	90	5	31	7	57	86	密度梯度离心法	Isolate	1.5	1	1
31	初婚	无业	33	初婚	无业	1	短效长方案	IVF	原发性不孕	女方-盆腔及输卵管因素		1875	9	150	2	150	2	2	无	无	无	6	5	6	5	11	G-MOPS	G-Mops+HSA	G-1	G-IVF	17	vitrolife	新鲜	手淫	5		淡黄	2.3	32	6	49	5	40	86	密度梯度离心法	Isolate	1.3	1	1
36	初婚	无业	33	初婚	公务员	1	短效长方案	IVF	继发性不孕	女方-盆腔及输卵管因素		27	10	2	3	0	0	0	无	无	无	9	11	6	8	14	K-SIFB	sigb	K-SICM	K-SIFM	17	sico	新鲜	手淫	3	12	淡黄	2.7	105	0	33	29	38	86	密度梯度离心法	Isolate	1.5	1	1
33	初婚	职员	35	初婚	职员	1	短效长+思则凯	IVF	继发性不孕	女方-盆腔及输卵管因素		31	11	3	3	10	4	0	无	无	无	8	5	5	4	9	K-SIFB	sigb	K-SICM	K-SIFM	17	sico	新鲜	手淫	4	10	淡黄	4.2	125	34	34	0	32	86	密度梯度离心法	Isolate	1.5	1	1
29	初婚	无业	33	初婚	个体	1	短效长方案	IVF	原发性不孕	女方-盆腔及输卵管因素	1 左侧输卵管梗阻 2 右侧输卵管不全梗阻 3 双侧输卵管造口术后 4 体外受精-胚胎移植术后	19	10	3	5	0	0	0	无	无	有，子宫直肠窝 13ml,性状为陈旧性			5	6	11	G-MOPS	G-MOPSPLUS	G-1	G-IVF	17	CO	新鲜	手淫	5	20	淡黄	3	73	14	30	1	55	86	密度梯度离心法	Isolate	1	1	1
31	初婚	职员	34	初婚	职员	1	超长方案	IVF	继发性不孕	女方-盆腔及输卵管因素	1 右侧输卵管切除术后 2 盆腔粘连 3 右侧输卵管妊娠修补术后	25	11	1	5	7	7	0	无	无	有，子宫直肠窝 50ml,性状为血性			5	13	18	G-MOPS	G-MOPSPLUS	G-1	G-IVF	18	CO	新鲜	手淫	3	10	淡黄	3	45	7	65	5	23	86	密度梯度离心法	Isolate	1.5	1	1
32	初婚	无业	33	初婚	无业	1	短效长+思则凯	IVF	继发性不孕	女方-盆腔及输卵管因素		18	9	2	2	4	4	0	无	无	无			4	9	13	K-SIFB	sigb	K-SICM	K-SIFM	14	sico	新鲜	手淫	5	15	淡黄	1.6	62	22	41	8	29	86	上游	Isolate	1.5	1	1
37	初婚	无业	37	初婚	无业	3	长方案	IVF	继发性不孕	女方-盆腔及输卵管因素		4950	13	150	3	2175	13	3	无	无	有，子宫直肠窝20ml,性状为血性	9	7	7	5	12	K-SIFB	sigb	K-SICM	K-SIFM	17	sico	新鲜	手淫	4	12	淡黄	4.5	85	9	46	5	40	86	密度梯度离心法	Isolate	1.5	1	1
37	再婚	无业	37	再婚	无业	1	短效长方案	IVF	继发性不孕	女方-盆腔及输卵管因素	1 右侧输卵管梗阻 2 左侧输卵管不全梗阻	37	10	3	6	6	6	0	无	无	有，子宫直肠窝11ml,性状为血性	9	7	8	5	13	G-MOPS	G-Mops Plus	G-1	G-IVF	17	VITROLIFE	新鲜	手淫	3	15	淡黄	2.7	30	3	67	4	26	94	密度梯度离心法	Isolate	1.5	1	1
37	初婚	无业	37	初婚	工人	１	超长方案	IVF	原发性不孕	女方-盆腔及输卵管因素	盆腔粘连	35	11	3	5	0	0	0	无	无	有，子宫直肠窝 33ml,性状为血性			6	5	11	FB	GB	CM	FM	18	CO	新鲜	手淫	3	20	淡黄	3.2	160	2	35	16	47	94	密度梯度离心法	Isolate	1	1	1
34	初婚	无业	37	初婚	无业	3	短效长+思则凯	IVF	继发性不孕	女方-盆腔及输卵管因素		24	9	2	1	8	5	0	无	无	无			7	5	12	K-SIFB	sigb	K-SICM	K-SIFM	17	sico	新鲜	手淫	4	10	淡黄	2.9	107	10	46	8	36	94	密度梯度离心法	Isolate	1.5	1	1
31	初婚	无业	33	初婚	设计师	2	拮抗剂方案	IVF	继发性不孕	女方-盆腔及输卵管因素	1 双侧输卵管梗阻 2 输卵管介入再造术后	51	10	3	3	20	10	0	无	无	有，子宫直肠窝 40 ml,性状为血性			7	3	10	G-MOPS	G-IVF	G-1	G-IVF	15	VITROLIFE	新鲜	手淫	5	10	淡黄	3	31	5	27	4	64	93	密度梯度离心法	Isolate	1.5	1	1
24	初婚	设计	30	初婚	设计	2	短效长方案	IVF	原发性不孕	女方-盆腔及输卵管因素	1 双侧输卵管梗阻 2 盆腔粘连松解术后 3 男性少弱精子症	19	11	1	6	0	0	0	无	无	无			5	5	10	G-MOPS	G-Mops Plus	G-1	G-IVF	14	VITROLIFE	新鲜	手淫	3	15	淡黄	3	20	7	50	6	37	92	密度梯度离心法	Isolate	2	1	1
35	再婚	无业	35	再婚	个体	1	短效长+思则凯	IVF	继发性不孕	女方-盆腔及输卵管因素		32	10	3	4	7	4	0	无	无	有，子宫直肠窝15ml,性状为血性			4	4	8	G-MOPS	sigb	G-1	K-SIFM	16	vitrolife	新鲜	手淫	5	30	淡黄	2.5	80	2	23	18	57	92	密度梯度离心法	Isolate	0.8	1	1
36	再婚	农民	37	初婚	个体	1	短效长方案	IVF	继发性不孕	女方-盆腔及输卵管因素		44	9	2	2	18	9	0	无	无	无	5	6	4	5	9	G-MOPS	G-MOPS+HSA	K-SICM	K-SIFM	过夜	vitrolife	新鲜	手淫	3		淡黄	5.8	51	2	27	17	54	91	密度梯度离心	Isolate	1	1	1
30	初婚	编辑	32	初婚	警察	2	短效长方案	IVF	原发性不孕	女方-盆腔及输卵管因素	1 双侧输卵管梗阻 2 双侧输卵管介入再造术后	28	11	2	3	6	6	0	无	无	有，子宫直肠窝 22 ml,性状为血性			8	7	15	G-MOPS	G-MOPSPLUS	G-1	G-IVF	15	CO	新鲜	手淫	4	10	淡黄	2.4	85	6	29	5	60	90	密度梯度离心法	Isolate	1.5	1	1
24	初婚	自由职业	29	初婚	自由职业	1	短效长+思则凯	IVF	继发性不孕	女方-盆腔及输卵管因素		22	8	2	5	9	8	0	无	无	有，子宫直肠窝27ml,性状为血性			8	6	14	G-MOPS	G-IVF	G-1	G-IVF	16	VITROLIFE	新鲜	手淫	3	10	淡黄	3	43	2	40	18	40	90	密度梯度离心法	Isolate	1.4	1	1
37			37			1	短效长方案	IVF	继发性不孕	不明原因	1 不明原因不孕 2 人工授精助孕术后（二次）	10	7	2	5	0	3	0	无	无	有，右侧卵巢旁，量25ml，性状血性			6	9	15	G-MOPS	G-MOPSPLUS	G-1	G-IVF	19	vitrolife	新鲜	手淫	4	10	淡黄	3.2	130	5	42	18	35	89	密度梯度离心法	Isolate	1.5	1	1
37	初婚	无业	37	初婚	无业	1	短效长方案	IVF	继发性不孕	女方-盆腔及输卵管因素	双侧输卵管梗阻	28	10	2	7	7	4	0	无	无	无			5	4	9	FB	GB	CM	FM	18	CO	新鲜	手淫	4	10	淡黄	4.1	66	8	33	6	53	89	密度梯度离心法	Isolate	1.5	1	1
33	初婚	无业	34	初婚	工人	1	长效长+思则凯	IVF	继发性不孕	女方-盆腔及输卵管因素		2350	11	150	2	300	4	2	无	无	无			11	9	20	G-MOPS	G-MOPSPLUS	G-1	G-IVF	15	VITROLIFE	新鲜	手淫	3	15	淡黄	3.6	135	10	52	18	20	89	密度梯度离心法	Isolate	1.5	1	1
34	初婚	教师	35	初婚	教师	1	短效长方案	IVF	继发性不孕	女方-盆腔及输卵管因素	双方因素： 1 左侧输卵管不全梗阻 2 男性弱精子症	53	13	2	2	11	8	0	无	无	右侧卵巢旁 13ml 血性			6	11	17	FB	GB	CM	FM	17	CO	新鲜	手淫	5	20	淡黄	3	106	10	19	13	58	87	密度梯度离心法	Isolate	1.4	1	1
25	初婚	农民	27	初婚	农民	2	短效长方案	IVF	原发性不孕	女方-盆腔及输卵管因素		20	10	1	6	9	7	0	无	无	无			6	4	10	G-MOPS	G-MOPS+HSA	G-1	G-IVF	16	vitrolife	新鲜	手淫	5	10	淡黄	6	42	7	26	9	58	87	密度梯度离心法	Isolate	1.5	1	1
37	初婚	教师	37	初婚	教师	2	短效长方案	IVF	原发性不孕	女方-盆腔及输卵管因素		12	8	2	3	0	0	0	无	无	无			9	10	19	G-MOPS	G-IVF	G-1	G-IVF	18	VITROLIFE	新鲜	手淫	4	10	淡黄	2.6	75	1	31	4	64	86	密度梯度离心法	Isolate	1.5	1	1
32	再婚	无业	35	再婚	无业	1	短效长方案	IVF	继发性不孕	女方-盆腔及输卵管因素		23	10	3	4	0	0	0	无	无	有，子宫直肠窝26 ml,性状淡血水样			11	8	19	G-MOPS	G-MOPS+HSA	G-1	G-IVF	18	vitrolife	新鲜	手淫	3	12	淡黄	2.4	152	10	50	5	35	86	密度梯度离心法	Isolate	1.5	1	1
26	初婚	职员	29	初婚	职员	2	长方案	IVF	继发性不孕	女方-盆腔及输卵管因素		39	10	2	2	13	9	0	无	无	无	3	3	3	3	6	G-MOPS	G-mops+HSA	G-IVF	G-IVF	17	Vitrolife	新鲜	手淫	6	10	淡黄	1.9	60.00	5	25	7	63	94	密度梯度离心法	Isolate	0.9	1	1
36	初婚	职工	37	初婚	职工	1	长方案	IVF	继发性不孕	女方-盆腔及输卵管因素		24	8	24	8	7	7	8	无	无	有	9	1	9	1	10	G-MOPS	G-GAMETE	G-IVF	G-IVF	15	Vitrolife	新鲜	手淫	5	10	淡黄	2.8	33.00	2	40	17	41	92	密度梯度离心法	Isolate	1.5	1	1
32	初婚	公务员	35	初婚	公务员	2	长方案	IVF	原发性不孕	女方-盆腔及输卵管因素		92	21	92	21	50	15	21	无	无	无	2	4	2	4	6	G-MOPS	G-mops+HSA	G-IVF	G-IVF	17	Vitrolife	新鲜	手淫	5	15	淡黄	2.4	42.00	5	22	16	57	90	密度梯度离心法	Isolate	1.4	1	1
36	初婚	管理	37	初婚	销售	1	长方案	IVF	继发性不孕	女方-盆腔及输卵管因素		30	10	30	10	10	10	10	无	无	无	11	9	11	9	20	G-MOPS	G-GAMETE	G-IVF	G-IVF	17	Vitrolife	新鲜	手淫	3	12	淡黄	2.2	82.00	10	43	8	39	90	密度梯度离心法	Isolate	1.2	1	1
29	再婚	农民	29	再婚	农民	2	长方案	IVF	原发性不孕	女方-盆腔及输卵管因素		28	9	28	9	6	6	9	无	有	无	10	5	10	5	15	G-MOPS	G-mops+HSA	G-IVF	G-IVF	18	Vitrolife	新鲜	手淫	3	10	淡黄	3.4	32.00	3	48	14	35	90	密度梯度离心法	Isolate	1.5	1	1
25	初婚	农民	34	初婚	农民	1	长方案	IVF	继发性不孕	女方-盆腔及输卵管因素		21	10	21	10	0	0	10	无	无	无	16	6	16	6	22	G-MOPS	G-mops+HSA	G-IVF	G-IVF	16	Vitrolife	新鲜	手淫	3	10	淡黄	3	180.00	10	40	12	38	88	上游法	Isolate		1.5	1.5
25	初婚	个体	30	初婚	个体	1	GnRH拮抗剂	IVF	继发性不孕	女方-盆腔及输卵管因素		20	10	20	10	0	0	10	无	无	有	9	9	9	9	18	G-MOPS	G-mops+HSA	G-IVF	G-IVF	15	Vitrolife	新鲜	手淫	4	11	淡黄	2.3	89.00	8	38	4	50	89	密度梯度离心法	Isolate	2.3	1	1
32	初婚	工人	35	初婚	司机	1	长方案	IVF	原发性不孕	女方-盆腔及输卵管因素		32	10	32	10	4	4	10	无	无	无	7	12	7	12	19	G-MOPS	G-mops+HSA	G-IVF	G-IVF	19	Vitrolife	新鲜	手淫	4	15	淡黄	2	100.00	2	40	13	45	95	密度梯度离心法	Isolate	1.5	1	1
32	初婚	农民	33	初婚	工人	1	长方案	IVF	原发性不孕	女方-盆腔及输卵管因素		43	12	43	12	18	10	12	有	无	有	7	5	7	5	12	G-MOPS	G-GAMETE	G-IVF	G-IVF	17	Vitrolife	新鲜	手淫	4	15	淡黄	6	89.00	1	26	5	58	95	密度梯度离心法	Isolate	1.5	1	1
29	初婚	焊工	30	初婚	钻工	1	长方案	IVF	原发性不孕	女方-盆腔及输卵管因素		18	9	18	9	0	0	9	无	无	无	3	5	3	5	8	G-MOPS	G-GAMETE	G-IVF	G-IVF	18	Vitrolife	新鲜	手淫	3	15	淡黄	3.8	42.00	3	41	14	42	95	密度梯度离心法	Isolate	1.5	1	1
29	初婚	农民	32	初婚	农民	1	长方案	IVF	继发性不孕	女方-盆腔及输卵管因素		17	8	17	8	0	0	8	无	无	无	4	9	4	9	13	G-MOPS	G-GAMETE	G-IVF	G-IVF	16	Vitrolife	新鲜	手淫	5	10	淡黄	2.2	39.00	0	37	8	56	95	密度梯度离心法	Isolate	2.2	1	1
37	初婚	工人	37	初婚	干部	3	短方案	IVF	继发性不孕	女方-盆腔及输卵管因素		40	13	40	13	14	9	13	无	无	无	5	11	5	11	16	G-MOPS	G-GAMETE	G-IVF	G-IVF	18	Vitrolife	新鲜	手淫	4	12	淡黄	1.5	79.00	20	43	6	31	95	密度梯度离心法	Isolate	1.5	1	1
28	初婚	教师	29	初婚	工程师	1	短效长方案	IVF	继发性不孕	女方-盆腔及输卵管因素		26	9	26	9	8	8	9	无	无	无	9	4	9	4	13	G-MOPS	G-mops+HSA	G-IVF	G-IVF	18	Vitrolife	新鲜	手淫	4	30	淡黄	3.6	8.30	1	20	3	76	95	密度梯度离心法	Isolate	2.8	1	1
36	初婚	工人	37	初婚	工人	2	GnRH拮抗剂	IVF	原发性不孕	女方-盆腔及输卵管因素		41	10	41	10	13	9	10	无	无	无	2	0	2		2	G-MOPS	G-GAMETE	SIFM	SIFM	17	COOK	新鲜	手淫	6	17	淡黄	2.4	149.00	11	29	2	58	94	密度梯度离心法	Isolate	1	1	1
27	初婚	无业	30	初婚	职员	1	GnRH拮抗剂	IVF	继发性不孕	女方-盆腔及输卵管因素		34	10	34	10	8	5	10	无	无	无	0	10		10	10	G-MOPS	G-mops+HSA	G-IVF	G-IVF	14	Vitrolife	新鲜	手淫	4	17	淡黄	2.2	74.00	8	38	7	47	94	密度梯度离心法	Isolate	1.4	1	1
30	初婚	职工	31	初婚	职工	3	GnRH拮抗剂	IVF	原发性不孕	女方-盆腔及输卵管因素		50	11	50	11	24	9	11	无	无	无	4	6	4	6	10	G-MOPS	G-mops+HSA	G-IVF	G-IVF	17	Vitrolife	新鲜	手淫	4	10	淡黄	1.8	38.00	5	43	5	47	94	密度梯度离心法	Isolate	0.8	1	1
28	初婚	教师	29	初婚	个体	1	短效长方案	IVF	原发性不孕	女方-盆腔及输卵管因素		19	9	19	9	7	7	9	无	无	无	6	5	6	5	11	G-MOPS	G-mops+HSA	G-IVF	G-IVF	16	Vitrolife	新鲜	手淫	3	5	淡黄	1.8	149.00	0	40	13	47	94	密度梯度离心法	Isolate	1	1	1
27	初婚	职员	36	初婚	个体	1	长方案	IVF	继发性不孕	女方-盆腔及输卵管因素		19	9	19	9	0	0	9	无	无	无	3	5	3	5	8	G-MOPS	G-mops+HSA	G-IVF	G-IVF	14	Vitrolife	新鲜	手淫	4	20	淡黄	2.3	149.00	9	36	13	42	93	密度梯度离心法	Isolate	1.3	1	1
32	再婚	无业	36	再婚	个体	1	长方案	IVF	原发性不孕	女方-盆腔及输卵管因素		20	9	20	9	0	0	9	无	无	无	12	5	12	5	17	G-MOPS	G-mops+HSA	G-IVF	G-IVF	16	Vitrolife	新鲜	手淫	3	5	淡黄	2	57.00	5	50	15	30	93	密度梯度离心法	Isolate	2	1	1
29	初婚	职员	29	初婚	会计	1	长方案	IVF	原发性不孕	女方-盆腔及输卵管因素		43	15	43	15	16	10	15	有	无	无	5	6	5	6	11	G-MOPS	G-mops+HSA	G-IVF	G-IVF	16	Vitrolife	新鲜	手淫	5	25	淡黄	3.5	88.00	37	20	10	33	93	密度梯度离心法	Isolate	1	1	1
32	初婚	营业员	35	初婚	自由职业	1	长方案	IVF	继发性不孕	女方-盆腔及输卵管因素		14	6	14	6	2	2	6	无	无	无	2	6	2	6	8	G-MOPS	G-MOPS+	G-IVF	G-IVF	15	Vitrolife	新鲜	手淫	3	5	淡黄	3	70.00	5	22	16	57	93	密度梯度离心法	Isolate	2.5	1	1
29	初婚	无业	30	初婚	司机	1	长方案	IVF	原发性不孕	女方-盆腔及输卵管因素		38	14	38	14	15	9	14	无	无	无	12	9	12	9	21	G-MOPS	G-mops+HSA	G-IVF	G-IVF	17	Vitrolife	新鲜	手淫	4	20	淡黄	3.2	12.00	2	40	25	33	93	密度梯度离心法	Isolate	2	1	1
29	初婚	教师	37	初婚	司机	1	长方案	IVF	原发性不孕	女方-盆腔及输卵管因素		62	16	62	16	38	11	16	无	无	无	1	5	1	5	6	G-MOPS	G-mops+HSA	G-IVF	G-IVF	16	Vitrolife	新鲜	手淫	1	15	淡黄	1.5	6.00	0	27	21	52	93	密度梯度离心法	Isolate	1.5	1	1
30	初婚	工人	30	初婚	工人	1	长方案	IVF	继发性不孕	女方-盆腔及输卵管因素		31	10	31	10	9	7	10	无	无	无	5	5	5	5	10	G-MOPS	G-mops+HSA	G-IVF	G-IVF	15	Vitrolife	新鲜	手淫	5	20	淡黄	3	82.00	7	43	5	45	93	1100	Isolate	1.5	1	1
24	初婚	无业	28	初婚	销售	1	长方案	IVF	继发性不孕	女方-盆腔及输卵管因素		16	10	16	10	0	0	10	无	无	无	13	8	13	8	21	G-MOPS	G-mops+HSA	G-IVF	G-IVF	19	Vitrolife	新鲜	手淫	4	21	淡黄	2.2	68.00	2	33	21	44	93	密度梯度离心法	Isolate	1	1	1
33	再婚	无业	30	再婚	无业	1	长方案	IVF	继发性不孕	女方-盆腔及输卵管因素		32	14	32	14	10	10	14	无	有	无	8	5	8	5	13	G-MOPS	G-mops+HSA	G-IVF	G-IVF	18	Vitrolife	新鲜	手淫	5	12	淡黄	4.8	45.00	4	34	10	52	92	密度梯度离心法	Isolate	1.5	1	1
32	初婚	农民	37	初婚	农民	1	长方案	IVF	继发性不孕	女方-盆腔及输卵管因素		18	8	18	8	0	0	8	有	无	无	6	11	6	11	17	G-MOPS	K-SIGB-50	K-SIFM-50	K-SIFM-50	16	K-SICO-50	新鲜	手淫	5	10	淡黄	1.8	64.00	7	40	21	31	92	密度梯度离心法	Isolate	0.8	1	1
33	初婚	无业	37	初婚	无业	1	短效长方案	IVF	继发性不孕	女方-盆腔及输卵管因素		18	10	18	10	6	6	10	无	无	有	3	8	3	8	11	G-MOPS	G-mops+HSA	G-IVF	G-IVF	15	Vitrolife	新鲜	手淫	4	10	淡黄	1.5	137.00	9	31	7	53	92	密度梯度离心法	Isolate	1.5	1	1
34	初婚	职员	37	初婚	职员	1	长方案	IVF	继发性不孕	女方-盆腔及输卵管因素		46	16	46	16	15	12	16	无	无	有	6	6	6	6	12	G-MOPS	G-GAMETE	G-IVF	G-IVF	18	Vitrolife	新鲜	手淫	4	20	淡黄	4.2	54.00	4	37	18	41	92	上游法	Isolate		1.5	1.5
32	再婚	个体	32	再婚	烹饪	1	长方案	IVF	继发性不孕	女方-盆腔及输卵管因素		28	10	28	10	9	9	10	无	无	无	6	10	6	10	16	G-MOPS	G-mops+HSA	G-IVF	G-IVF	18	Vitrolife	新鲜	手淫	4	18	淡黄	5	17.00	6	47	11	36	91	密度梯度离心法	Isolate	1.5	1	1
31	初婚	职员	29	初婚	销售	1	短效长方案	IVF	继发性不孕	女方-盆腔及输卵管因素		38	18	38	18	10	10	18	无	无	无	4	4	4	4	8	G-MOPS	G-mops+HSA	SIFM	SIFM	17	Vitrolife	新鲜	手淫	6	10	淡黄	3.2	58.00	17	45	2	36	91	密度梯度离心法	Isolate	1.5	1	1
28	初婚	职员	27	初婚	职员	1	长效长方案	IVF	原发性不孕	女方-盆腔及输卵管因素		25	9	25	9	1	1	9	无	无	无	11	12	11	12	23	G-MOPS	G-GAMETE	G-IVF	G-IVF	17	COOK	新鲜	手淫			淡黄	2.1	137.00	9	23	11	57	91	密度梯度离心法	Isolate	1	1	1
31	初婚	无业	31	初婚	工人	1	短效长方案	IVF	原发性不孕	女方-盆腔及输卵管因素	1 侧输卵管不全梗阻 2 双侧输卵管介入再造术后 3 男性弱精子症	42	14	42	14	17	8	14	无	无	无	5	3	5	3	8	G-MOPS	G-mops+HSA	G-IVF	G-IVF	19	Vitrolife	新鲜	手淫	5	20	淡黄	2.3	235.00	9	36	15	40	91	密度梯度离心法	Isolate	1.5	2	2
26	初婚	无业	29	初婚	教师	1	长方案	IVF	原发性不孕	女方-盆腔及输卵管因素		13	8	13	8	0	0	8	无	无	无	4	5	4	5	9	G-MOPS	G-GAMETE	G-IVF	G-IVF	16	Vitrolife	新鲜	手淫	4	20	淡黄	6.5	6.00	5	53	18	24	91	密度梯度离心法	Isolate	2	1	1
35	初婚	无业	37	初婚	职员	1	长方案	IVF	继发性不孕	女方-盆腔及输卵管因素		25	11	25	11	0	0	11	无	无	无	11	9	11	9	20	MHTF	MHTF	G-IVF	G-IVF	17	Vitrolife	新鲜	手淫	5	20	淡黄	2.4	71.00	13	45	7	35	91	密度梯度离心法	Isolate	1.4	1	1
36	初婚	无业	33	初婚	无业	1	长方案	IVF	原发性不孕	女方-盆腔及输卵管因素		22	8	22	8	6	6	8	无	无	无	0	5	0	5	5	G-MOPS	G-mops+HSA	G-IVF	G-IVF	17	Vitrolife	新鲜	手淫	5	10	淡黄	2.3	119.00	7	38	9	46	91	密度梯度离心法	Isolate	1.3	1	1
29	初婚	无业	37	初婚	个体	1	GnRH拮抗剂	IVF	继发性不孕	女方-盆腔及输卵管因素		62	17	62	17	34	17	17	无	无	有	5	9	5	9	14	G-MOPS	G-GAMETE	G-IVF	G-IVF	16	Vitrolife	新鲜	手淫	5	10	淡黄	2	22.00	1	32	16	51	91	密度梯度离心法	Isolate	1.5	1	1
32	再婚	美发	37	初婚	无业	1	长方案	IVF	继发性不孕	女方-盆腔及输卵管因素		32	14	32	14	14	14	14	无	无	无	5	1	5	1	6	G-MOPS	G-GAMETE	G-IVF	G-IVF	14	Vitrolife	新鲜	手淫	4	20	淡黄	5.2	63.00	5	37	14	44	91	密度梯度离心法	Isolate	1	1	1
32	初婚	无业	33	初婚	司机	1	长方案	IVF	继发性不孕	女方-盆腔及输卵管因素		32	8	32	8	18	8	8	无	无	无	6	13	6	13	19	G-MOPS	G-mops+HSA	G-IVF	G-IVF	18	Vitrolife	新鲜	手淫	4	10	淡黄	2.1	139.00	12	40	3	45	91	密度梯度离心法	Isolate	1	1	1
27	初婚	无业	31	初婚	建筑	1	长效长方案	IVF	原发性不孕	女方-盆腔及输卵管因素		25	11	25	11	0	0	11	无	无	无	10	12	10	12	22	G-MOPS	G-mops+HSA	SIFM	SIFM	18	Vitrolife	新鲜	手淫	3	20	淡黄	1.9	32.00	2	65	11	22	90	密度梯度离心法	Isolate	1.2	2	2
22	初婚	医生	27	初婚	警察	1	长方案	IVF	原发性不孕	女方-盆腔及输卵管因素		20	10	20	10	0	0	10	无	无	有	12	19	12	19	31	G-MOPS	G-mops+HSA	G-IVF	G-IVF	15	Vitrolife	新鲜	手淫	5	20	淡黄	2.3	79.00	1	32	19	48	90	密度梯度离心法	Isolate	1.3	1	1
25	初婚	教师	32	初婚	干部	1	长方案	IVF	原发性不孕	女方-盆腔及输卵管因素		25	12	25	12	0	0	12	无	无	无	11	14	11	14	25	G-MOPS	G-GAMETE	G-IVF	G-IVF	15	Vitrolife	新鲜	手淫	4	16	淡黄	4.2	77.00	2	42	10	46	90	密度梯度离心法	Isolate	1.1	1	1
34	初婚	职员	37	初婚	技术员	2	长方案	IVF	原发性不孕	女方-盆腔及输卵管因素		28	10	28	10	1	1	10	无	无	无	8	0	8	0	8	G-MOPS	G-GAMETE	G-IVF	G-IVF	16	Vitrolife	新鲜	手淫	3	15	淡黄	3	27.00	3	33	11	52	90	密度梯度离心法	Isolate	1.5	1	1
28	初婚	护士	33	初婚	公务员	1	长方案	IVF	继发性不孕	女方-盆腔及输卵管因素		35	14	35	14	14	9	14	无	无	无	10	7	10	7	17	G-MOPS	G-mops+HSA	G-IVF	G-IVF	15	Vitrolife	新鲜	手淫	1	10	淡黄	2.5	101.00	2	27	10	61	90	密度梯度离心法	Isolate	1	1	1
33	初婚	职员	33	初婚	工程师	1	长方案	IVF	原发性不孕	女方-盆腔及输卵管因素		13	9	13	9	0	0	9	无	无	有	9	8	9	8	17	G-MOPS	G-GAMETE	G-IVF	G-IVF	16	Vitrolife	新鲜	手淫	5	10	淡黄	3.6	168.00	0	42	32	26	90	密度梯度离心法	Isolate	0.8	1	1
36	初婚	农民	36	初婚	农民	1	长方案	IVF	继发性不孕	女方-盆腔及输卵管因素		17	9	17	9	0	0	9	无	无	有	4	6	4	6	10	G-MOPS	MHTF	G-IVF	G-IVF	19	Vitrolife	新鲜	手淫	5	15	淡黄	3	51.00	1	42	15	42	90	密度梯度离心法	Isolate	1.5	1	1
26	初婚	无业	33	初婚	职员	1	长方案	IVF	继发性不孕	女方-盆腔及输卵管因素		15	8	15	8	0	0	8	无	无	有	7	9	7	9	16	G-MOPS	G-mops+HSA	G-IVF	G-IVF	17	Vitrolife	新鲜	手淫	5	20	淡黄	3.8	27.00	4	56	6	34	90	密度梯度离心法	Isolate	1.4	1	1
29	初婚	待业	30	初婚	待业	1	短效长方案	IVF	继发性不孕	女方-盆腔及输卵管因素		22	10	22	10	0	0	10	无	无	无	5	7	5	7	12	G-MOPS	G-mops+HSA	G-IVF	G-IVF	15	Vitrolife	新鲜	手淫	4	21	淡黄	1.9	97.00	5	29	7	59	90	密度梯度离心法	Isolate	1.5	1	1
37	初婚	会计	37	初婚	厂长	1	GnRH拮抗剂	IVF	继发性不孕	女方-盆腔及输卵管因素	1 输卵管因素（单侧输卵管梗阻介入再造术后） 2 IVF-ET助孕术后（一次） 3 人工授精助孕术后（二次）	19	9	19	9	2	2	9	无	无	无	3	5	3	5	8	G-MOPS	G-mops+HSA	SIFM	SIFM	17	Vitrolife	新鲜	手淫	5	10	淡黄	1.5	79.00	8	38	8	46	90	密度梯度离心法	Isolate	1.5	1	1
32	初婚	无业	32	初婚	个体	1	GnRH拮抗剂	IVF	继发性不孕	女方-盆腔及输卵管因素		28	9	28	9	9	8	9	无	有	无	0	6		6	6	G-MOPS	G-mops+HSA	G-IVF	G-IVF	17	Vitrolife	新鲜	手淫	4	25	淡黄	3.1	33.00	5	41	15	39	90	密度梯度离心法	Isolate	1.4	1	1
29	初婚	无业	29	初婚	无业	1		IVF	继发性不孕	女方-盆腔及输卵管因素		27	9	27	9	9	9	9	无	有	无	6	6	6	6	12	G-MOPS	G-GAMETE	G-IVF	G-IVF	16	Vitrolife	新鲜	手淫	3	10	淡黄	3.8	34.00	3	40	25	32	89	密度梯度离心法	Isolate	2.1	1	1
33	初婚	无业	33	初婚	个体	1	长方案	IVF	继发性不孕	女方-盆腔及输卵管因素		26	9	26	9	4	4	9	无	无	无	10	5	10	5	15	G-MOPS	G-mops+HSA	G-IVF	G-IVF	16	Vitrolife	新鲜	手淫	5	5	淡黄	4.3	100.00	14	43	9	34	89	密度梯度离心法	Isolate	1	1	1
23	初婚	干部	30	初婚	医生	1	长方案	IVF	原发性不孕	女方-盆腔及输卵管因素		28	9	28	9	6	4	9	无	无	无	7	2	7	2	9	G-MOPS	G-mops+HSA	G-IVF	G-IVF	18	Vitrolife	新鲜	手淫	6	25	淡黄	2.1	109.00	17	35	11	37	89	上游法	Isolate		1.5	1.5
26	初婚	营业员	34	初婚	工人	1	长方案	IVF	继发性不孕	女方-盆腔及输卵管因素		15	8	15	8	0	0	8	无	无	无	4	7	4	7	11	G-MOPS	G-mops+HSA	SIFM	SIFM	13	COOK	新鲜	手淫	5	10	淡黄	4	113.00	8	52	3	37	89	密度梯度离心法	Isolate	1	1	1
37	再婚	医生	37	初婚	医生	1	GnRH拮抗剂	IVF	继发性不孕	女方-盆腔及输卵管因素		26	11	26	11	0	0	11	无	无	无	6	4	6	4	10	G-MOPS	G-mops+HSA	G-IVF	G-IVF	13	Vitrolife	新鲜	手淫	3	10	淡黄	2.1	147.00	10	44	4	42	89	密度梯度离心法	Isolate	0.9	1	1
30	初婚	护士	32	初婚	工程师	1	短效长方案	IVF	继发性不孕	女方-盆腔及输卵管因素		26	9	26	9	8	8	9	无	无	有	5	8	5	8	13	G-MOPS	G-mops+HSA	SIFM	SIFM	16	Vitrolife	新鲜	手淫	4	12	淡黄	2.5	71.00	15	48	3	34	89	密度梯度离心法	Isolate	1.5	1	1
33	初婚	无业	32	初婚	司机	1	长方案	IVF	原发性不孕	女方-盆腔及输卵管因素		28	10	28	10	10	9	10	无	无	无	6	6	6	6	12	G-MOPS	G-GAMETE	G-IVF	G-IVF	15	Vitrolife	新鲜	手淫			淡黄	3	270.00	3	18	17	62	89	密度梯度离心法	Isolate	3	2	2
32	初婚	教师	36	初婚	教师	1	长方案	IVF	原发性不孕	女方-盆腔及输卵管因素		41	16	41	16	19	9	16	无	无	无	7	11	7	11	18	G-MOPS	G-GAMETE	G-IVF	G-IVF	17	Vitrolife	新鲜	手淫	5	10	淡黄	3.9	80.00	5	30	15	50	89	密度梯度离心法	Isolate	1.5	1	1
34	初婚	无业	34	初婚	干部	1	长方案	IVF	继发性不孕	女方-盆腔及输卵管因素		33	13	33	13	10	10	13	无	无	无	7	11	7	11	18	G-MOPS	G-GAMETE	G-IVF	G-IVF	16	Vitrolife	新鲜	手淫	4	17	淡黄	4.3	68.00	12	35	5	42	89	上游法	Isolate		1.5	1.5
35	初婚	无业	36	初婚	无业	1	长方案	IVF	继发性不孕	女方-盆腔及输卵管因素		21	7	21	7	7	7	7	无	无	无	4	5	4	5	9	G-MOPS	G-mops+HSA	G-IVF	G-IVF	17	Vitrolife	新鲜	手淫	3	15	淡黄	1.8	180.00	9	47	7	37	89	上游法	Isolate		1.5	1.5
33	再婚	无业	30	初婚	律师	1	长方案	IVF	原发性不孕	女方-盆腔及输卵管因素		23	9	23	9	0	0	9	无	无	有	4	7			11	MHTF	G-GAMETE	G-IVF	G-IVF	18	Vitrolife	新鲜	手淫	5	15	淡黄	6	34.00	2	39	9	50	89	密度梯度离心法	Isolate	1.5	1	1
27	初婚	干部	30	初婚	干部	2	长方案	IVF	原发性不孕	女方-盆腔及输卵管因素		17	8	17	8	0	0	8	无	无	有	7	5	7	5	12	G-MOPS	G-mops+HSA	G-IVF	G-IVF	18	Vitrolife	新鲜	手淫	3	20	淡黄	2.8	127.00	2	18	18	62	89	密度梯度离心法	Isolate	1.3	1	1
34	初婚	待业	34	再婚	教师	1	促排卵方案	IVF	原发性不孕	女方-盆腔及输卵管因素		31	15	31	15	31	15	15	无	无	有	9	6	9	6	15	G-MOPS	G-mops+HSA	SIFM	SIFM	17	COOK	新鲜	手淫	5	10	淡黄	2.3	161.00	11	32	7	50	89	密度梯度离心法	Isolate	1.2	1	1
28	初婚	个体	30	初婚	律师	1	长效长方案	IVF	继发性不孕	女方-盆腔及输卵管因素		25	10	25	10	0	0	10	无	无	无	14	12	14	12	26	G-MOPS	G-mops+HSA	G-IVF	G-IVF	15	Vitrolife	新鲜	手淫	2	17	淡黄	17	27.00	7	37	2	54	89	密度梯度离心法	Isolate	1	1	1
28	初婚	无业	31	初婚	无业	1	长方案	IVF	原发性不孕	女方-盆腔及输卵管因素		14	7	14	7	0	0	7	无	无	无	4	10	4	10	14	G-MOPS	G-GAMETE	G-IVF	G-IVF	16	Vitrolife	新鲜	手淫	5	20	淡黄	3.2	35.00	3	32	24	41	88	密度梯度离心法	Isolate	1.5	1	1
32	初婚	干部	36	初婚	干部	1	长方案	IVF	继发性不孕	女方-盆腔及输卵管因素		20	8	20	8	2	1	8	无	无	有	5	6	5	6	11	G-MOPS	G-mops+HSA	G-IVF	G-IVF	17	Vitrolife	新鲜	手淫	5	20	淡黄	2.5	62.00	10	48	9	33	88	密度梯度离心法	Isolate	1.5	1	1
37	初婚	个体	37	初婚	个体	1	长方案	IVF	继发性不孕	女方-盆腔及输卵管因素		40	12	40	12	14	10	12	无	无	无	4	1	4	1	5	G-MOPS	G-GAMETE	G-IVF	G-IVF	19	Vitrolife	新鲜	手淫	5	5	淡黄	3	13.00	2	24	11	63	88	密度梯度离心法	Isolate	3	1	1
34	再婚	农民	35	初婚	农民	1	长方案	IVF	继发性不孕	女方-盆腔及输卵管因素		29	11	29	11	9	9	11	无	无	有	5	4	5	4	9	G-MOPS	G-mops+HSA	G-IVF	G-IVF	16	Vitrolife	新鲜	手淫	5	14	淡黄	2.4	56.00	12	57	8	23	88	密度梯度离心法	Isolate	1.5	1	1
34	再婚	无业	26	初婚	教师	1		IVF	继发性不孕	女方-盆腔及输卵管因素		42	14	42	14	19	10	14	无	无	无	8	9	8	9	17	G-MOPS	G-GAMETE	G-IVF	G-IVF	15	Vitrolife	新鲜	手淫	3	10	淡黄	4.8	34.00	22	45	2	31	88	密度梯度离心法	Isolate	1.5	1	1
35	初婚	个体	37	初婚	个体	1	长方案	IVF	继发性不孕	女方-盆腔及输卵管因素		36	13	36	13	13	10	13	无	无	无	6	13	6	13	19	G-MOPS	G-mops+HSA	SIFM	SIFM	15	COOK	新鲜	手淫	4	17	淡黄	2.2	62.00	19	35	4	42	88	密度梯度离心法	Isolate	1	1	1
32	初婚	无业	32	初婚	自由职业	2	长方案	IVF	继发性不孕	女方-盆腔及输卵管因素		37	11	37	11	17	8	11	无	无	有	0	3		3	3	mHTF	G-mops+HSA	G-IVF	G-IVF	17	Vitrolife	新鲜	手淫	5	5	淡黄	3	65.00	0	48	9	43	88	密度梯度离心法	Isolate	1.4	1	1
31	初婚	农民	34	初婚	教师	1	长方案	IVF	原发性不孕	女方-盆腔及输卵管因素		20	8	20	8	5	5	8	无	无	无	2	3	2	3	5	mHTF	G-mops+HSA	G-IVF	G-IVF	15	Vitrolife	新鲜	手淫	5	20	淡黄	3.6	103.00	2	49	10	39	88	密度梯度离心法	Isolate	1	1	1
28	初婚	个体	37	初婚	个体	1	长方案	IVF	继发性不孕	女方-盆腔及输卵管因素		37	13	37	13	15	8	13	无	无	有	10	11	10	11	21	G-MOPS	G-mops+HSA	G-IVF	G-IVF	17	Vitrolife	新鲜	手淫	6	30	淡黄	2.1	11.60	0	52	7	41	88	密度梯度离心法	Isolate	2.1	1	1
31	初婚	个体	35	初婚	个体	1	长方案	IVF	继发性不孕	女方-盆腔及输卵管因素		31	13	31	13	11	8	13	无	无	无	6	10	6	10	16	G-MOPS	G-mops+HSA	G-IVF	G-IVF	14	Vitrolife	新鲜	手淫	5	10	淡黄	3	145.00	18	61	5	16	87	上游法	Isolate		1.5	1.5
28	初婚	美发	29	初婚	工人	1	长方案	IVF	原发性不孕	女方-盆腔及输卵管因素		38	14	38	14	12	10	14	无	无	无	5	12	5	12	17	G-MOPS	G-GAMETE	G-IVF	G-IVF	15	Vitrolife	新鲜	手淫	4	10	淡黄	3.1	23.00	5	44	10	41	87	密度梯度离心法	Isolate	1.2	1	1
29	初婚	无业	26	初婚	军人	1		IVF	原发性不孕	女方-盆腔及输卵管因素		10	8	10	8	0	0	8	无	无	无	5	10	5	10	15	G-MOPS	G-GAMETE	G-IVF	G-IVF	15	Vitrolife	新鲜	手淫	3	5	淡黄	1.8	67.00	10	43	12	35	87	密度梯度离心法	Isolate	0.8	1	1
33	初婚	无业	34	初婚	车工	1	长效长方案	IVF	继发性不孕	女方-盆腔及输卵管因素	1 右侧输卵管切除术后 2 左侧输卵管伞端粘连	28	12	28	12	3	3	12	无	有	无	6	10	6	10	16	G-MOPS	MHTF+10%HSA	SIFM	SIFM	18	Vitrolife	新鲜	手淫	4	21	淡黄	1.5	109.00	12	28	9	51	87	密度梯度离心法	Isolate	1.5	1	1
27	初婚	工人	32	初婚	职员	1	长方案	IVF	原发性不孕	女方-盆腔及输卵管因素		23	9	23	9	9	7	9	无	无	无	7	5	7	5	12	G-MOPS	G-mops+HSA	G-IVF	G-IVF	17	Vitrolife	新鲜	手淫	5	20	淡黄	2.3	57.00	9	47	5	39	87	上游法	Isolate		1.5	1.5
33	初婚	职员	34	初婚	职员	1	长方案	IVF	原发性不孕	女方-盆腔及输卵管因素		21	8	21	8	0	0	8	无	无	有	10	6	10	6	16	G-MOPS	G-mops+HSA	G-IVF	G-IVF	14	Vitrolife	新鲜	手淫	6	15	淡黄	2.8	25.00	2	66	13	19	87	密度梯度离心法	Isolate	1	1	1
30	初婚	个体	35	初婚	个体	1	长方案	IVF	继发性不孕	女方-盆腔及输卵管因素		22	9	22	9	2	2	9	无	无	无	10	13	10	13	23	G-MOPS	G-mops+HSA	G-IVF	G-IVF	16	Vitrolife	新鲜	手淫	4	12	淡黄	3	205.00	6	38	3	53	86	密度梯度离心法	Isolate	1	1	1
29	初婚	公务员	29	初婚	个体	1	长方案	IVF	原发性不孕	女方-盆腔及输卵管因素		22	9	22	9	1	2	9	无	无	有	3	1	3	1	4	G-MOPS	G-GAMETE	G-IVF	G-IVF	17	Vitrolife	新鲜	手淫	4	12	淡黄	3.6	68.00	3	40	20	37	86	密度梯度离心法	Isolate	1.5	1	1
31	初婚	公务员	36	初婚	职员	1	长方案	IVF	继发性不孕	女方-盆腔及输卵管因素		18	8	18	8	0	0	8	无	无	有	6	8	6	8	14	G-MOPS	G-mops+HSA	G-IVF	G-IVF	15	Vitrolife	新鲜	手淫	5	20	淡黄	2.8	254.00	9	45	6	40	86	密度梯度离心法	Isolate	1	1	1
26	初婚	农民	27	初婚	农民	2	长方案	IVF	原发性不孕	女方-盆腔及输卵管因素		62	14	62	14	22	11	14	有	有	有	6	3	6	3	9	G-MOPS	G-mops+HSA	G-IVF	G-IVF	17	Vitrolife	新鲜	手淫	5	27	淡黄	2.3	49.00	0	30	19	51	86	密度梯度离心法	Isolate	1.3	1	1
24	初婚	个体	26	初婚	个体	2	长方案	IVF	继发性不孕	女方-盆腔及输卵管因素		24	11	24	11	0	0	11	无	无	无	7	7	7	7	14	MHTF	G-GAMETE	G-IVF	G-IVF	16	Vitrolife	新鲜	手淫	5	12	淡黄	2	225.00	8	32	5	55	86	上游法	Isolate		1.5	1.5
32	初婚	个业	33	初婚	自由职业	1	长方案	IVF	原发性不孕	女方-盆腔及输卵管因素		17	8	17	8	0	0	8	无	无	无	10	8	10	8	18	G-MOPS	G-mops+HSA	G-IVF	G-IVF	19	Vitrolife	新鲜	手淫	4	15	淡黄	2.2	38.00	12	55	4	30	86	密度梯度离心法	Isolate	1	1	1
33	初婚	医生	29	初婚	会计	1	长方案	IVF	继发性不孕	女方-盆腔及输卵管因素		31	15	31	15	15	15	15	无	无	无	7	10	7	10	17	G-MOPS	G-mops+HSA	G-IVF	G-IVF	15	Vitrolife	新鲜	手淫	5	10	淡黄	2.1	124.00	12	44	5	39	86	上游法	Isolate		1.5	1.5
33	初婚	农民	36	初婚	农民	1	长方案	IVF	原发性不孕	女方-盆腔及输卵管因素		18	9	18	9	0	0	9	无	无	无	8	8	8	8	16	G-MOPS	G-mops+HSA	G-IVF	G-IVF	17	Vitrolife	新鲜	手淫	6	5	淡黄	5.6	32.00	7	54	10	29	86	密度梯度离心法	Isolate	1.5	1	1
30	初婚	销售	31	初婚	销售	1	长方案	IVF	原发性不孕	女方-盆腔及输卵管因素		70	18	70	18	30	13	18	无	无	有	5	7	5	7	12	G-MOPS	G-mops+HSA	G-IVF	G-IVF	21	Vitrolife	新鲜	手淫	7	19	淡黄	3.3	161.00	11	41	3	45	86	上游法	Isolate		1.5	1.5
33	初婚	工人	37	初婚	干部	1	短效长方案	IVF	原发性不孕	女方-盆腔及输卵管因素	1 双侧输卵管不全梗阻 2 盆腔粘连 3 双侧输卵管造口术后 4 男性弱精子症	20	10	2	6	0	0	0	无	无	有，子宫直肠窝26ml,性状淡血性			16	11	27	G-MOPS	G-Mops Plus	G-1	G-IVF	17	VITROLIFE	新鲜	手淫	4	10	淡黄	1.9	105	5	57	4	34	95	密度梯度离心法	Isolate	1.5	1	1
37	初婚	农民	35	初婚	农民	1	短效长+思则凯	IVF	继发性不孕	女方-盆腔及输卵管因素		1625	10	150	2	225	2	2	无	无	无			10	8	18	K-SIFB	sigb	K-SICM	K-SIFM	15	VITROLIFE	新鲜	手淫	3	15	淡黄	2.5	85	1	27	12	60	95	密度梯度离心法	Isolate	1.5	1	1
30	初婚	旅游	32	初婚	旅游	1	短效长方案	IVF	继发性不孕	女方-盆腔及输卵管因素	1 双侧输卵管梗阻 2 男性弱畸形精子症	21	9	2	2	0	0	0	无	无	有，子宫直肠窝 50ml,性状淡血性			3	9	12	G-MOPS	G-IVF	G-1	G-IVF	17	VITROLIFE	新鲜	手淫	5	20	淡黄	5	78	3	49	9	39	95	密度梯度离心法	Isolate	1.5	1	1
29	初婚	工人	30	初婚	工人	1	超长方案	IVF	原发性不孕	女方-盆腔及输卵管因素	双侧输卵管不全梗阻	11	8	2	6	0	0	0	无	无	有，子宫直肠窝 16ml,性状为陈旧性			16	5	21	G-MOPS	G-MOPSPLUS	G-1	G-IVF	18	CO	新鲜	手淫	4	10	淡黄	3.7	94	27	40	3	30	95	密度梯度离心法	Isolate	1.7	1	1
29	初婚	个体	34	初婚	个体	1	短效长方案	IVF	继发性不孕	女方-盆腔及输卵管因素	男性畸形精子症	17	9	3	5	0	0	0	无	无	有，子宫直肠窝45ml,性状为血性			9	6	15	K-SIFB	G-MOPSPLUS	K-SICM	G-IVF	17	vitrolife	新鲜	手淫	3	15	淡黄	1.6	65	3	23	20	54	95	密度梯度离心法	Isolate	1.5	1	1
28	初婚	职员	30	初婚	职员	1	短效长方案	IVF	继发性不孕	女方-盆腔及输卵管因素	双侧输卵管积水 左侧输卵管切除术后	20	9	3	3	3	3	0	无	有 右侧输卵管积水10ml，性状清亮	有，子宫直肠窝 55ml,性状淡血性			9	3	12	FB	GB	CM	FM	16	CO	新鲜	手淫	4	10	淡黄	2.6	51	6	32	6	56	95	密度梯度离心法	Isolate	1.5	1	1
35			36			3	长效长方案	IVF	原发性不孕	女方-盆腔及输卵管因素		1950	10	150	2	525	7	2	无	无	有，子宫直肠窝 15 ml,性状为淡黄色清亮	18	17	16	13	29	G-MOPS	G-Mops+HSA	K-SICM	K-SIFM	14	vitrolife	新鲜	手淫	5	10	淡黄	3.6	50	1	25	8	66	95	密度梯度离心法	Isolate	1.5	1	1
28	初婚	职员	27	初婚	职员	1	短效长+思则凯	IVF	继发性不孕	女方-盆腔及输卵管因素		2675	11	150	2	675	8	2	无	无	无			5	6	11	K-SIFB	sigb	K-SICM	K-SIFM	15	sico	新鲜	手淫	4	12	淡黄	1.8	130	21	37	6	16	95	密度梯度离心法	Isolate	1.4	1	1
27	初婚	教师	28	初婚	职员	1	短效长方案	IVF	原发性不孕	女方-盆腔及输卵管因素		1675	10	225	2	0	0	2	无	无	有，子宫直肠窝 12 ml,性状为血性			10	6	16	G-MOPS	G-MOPSPLUS	G-1	G-IVF	15	VITROLIFE	新鲜	手淫	5	10	淡黄	2.4	51	1	50	12	37	95	密度梯度离心法	Isolate	1.4	1	1
31	初婚	职员	35	初婚	个体	1	短效长方案	IVF	继发性不孕	女方-盆腔及输卵管因素		38	11	2	5	4	4	0	无	无	无	7	6	6	6	12	G-MOPS	G-MOPS+HSA	G-1	G-IVF	17	vitrolife	新鲜	手淫	5	20	淡黄	2.7	105	1	27	20	52	95	密度梯度离心法	Isolate	1.2	1	1
32	初婚	教师	28	初婚	工程师	2	短效长方案	IVF	原发性不孕	女方-盆腔及输卵管因素		25	9	3	2	0	0	0	无	无	无			5	5	10	K-SIFB	sigb	K-SICM	K-SIFM	15	sico	新鲜	手淫	3	10	淡黄	2.3	40	10	53	3	34	95	密度梯度离心法	Isolate	1.5	1	1
34	初婚	设计	36	初婚	广告	1	短效长方案	IVF	原发性不孕	女方-盆腔及输卵管因素	1 右侧输卵管梗阻 2 左侧输卵管伞端粘连 3 子宫内膜息肉电切术后	9	6	2	2	0	0	0	无	无	无			7	7	14	G-MOPS	G-IVF	G-1	G-IVF	16	VITROLIFE	新鲜	手淫	4	20	淡黄	2.4	54	10	41	4	45	95	密度梯度离心法	Isolate	1.5	1	1
35	初婚	个体	37	初婚	警察	1	短效长方案	IVF	原发性不孕	女方-盆腔及输卵管因素	1 男性弱精子症	70	12	3	3	37	12	0	无	无	有，子宫直肠窝60ml,性状为血性			1	2	3	G-MOPS	G-Mops Plus	G-1	G-IVF	17	VITROLIFE	新鲜	手淫	4	20	淡黄	3.7	65	3	19	3	75	95	密度梯度离心法	Isolate	2	1	1
29	初婚	无业	29	初婚	职员	1	短效长方案	IVF	原发性不孕	女方-盆腔及输卵管因素	1 双侧输卵管不全梗阻	40	12	2	2	16	9	0	无	无	有，子宫直肠窝 10 ml,性状为血性			8	9	17	G-MOPS	G-MOPSPLUS	G-1	G-IVF	15	CO	新鲜	手淫	4	10	淡黄	2	59	4	35	5	56	95	密度梯度离心法	Isolate	1.5	1	1
25	初婚	无业	34	初婚	工人	1	短效长+思则凯	IVF	原发性不孕	女方-盆腔及输卵管因素		21	8	1	4	8	7	0	无	无	无	19	10	15	7	22	K-SIFB	sigb	K-SICM	K-SIFM	16	sico	新鲜	手淫	4	10	淡黄	4.8	37	7	54	40	29	95	密度梯度离心法	Isolate	1.5	1	1
35	初婚	农民	37	初婚	农民	2	短效长方案	IVF	继发性不孕	女方-盆腔及输卵管因素	1 输卵管因素 2 左侧输卵管切除术后 3 右侧输卵管清胚造口术后	37	12	3	2	0	0	0	无	无	无			7	8	15	G-MOPS	G-MOPSPLUS	G-1	G-IVF	17	CO	新鲜	手淫	3	10	淡黄	2.9	127	7	50	8	35	95	密度梯度离心法	Isolate	1.7	1	1
31	初婚	农民	36	初婚	农民	1	短效长方案	IVF	继发性不孕	女方-盆腔及输卵管因素	左侧输卵管清胚造口术后	13	8	3	5	0	0	0	无	无	有，子宫直肠窝 12 ml,性状淡血性			2	2	4	FB	G-MOPS plus	CM	G-IVF	15	CO	新鲜	手淫	4	10	淡黄	2.4	39	6	29	10	55	95	密度梯度离心法	Isolate	1.5	1	1
34	初婚	教师	35	初婚	教师	1	长方案	IVF	继发性不孕	女方-盆腔及输卵管因素		3325	12	150	2	0	0	2	无	无	有，子宫直肠窝 20ml,性状为血性			6	4	10	K-SIFB	sigb	K-SICM	K-SIFM	13	sico	新鲜	手淫	4	12	淡黄	2.1	16	0	24	9	67	95	密度梯度离心法	Isolate	2.4	1	1
33	初婚	工人	30	初婚	干部	1	长方案	IVF	原发性不孕	女方-盆腔及输卵管因素		2925	12	150	2	675	7	2	无	无	有，子宫直肠窝 25 ml,性状为血性	5	10	6	9	15	K-SIFB	sigb	K-SICM	K-SIFM	18	sico	新鲜	手淫	4	10	淡黄	2.7	125	3	43	13	41	95	密度梯度离心法	Isolate	1.5	1	1
30	初婚	无业	32	初婚	个体	1	短效长方案	IVF	继发性不孕	女方-盆腔及输卵管因素	1 双侧输卵管梗阻 2 双侧输卵管介入再造术后	23	9	2	5	0	0	0	有 左 7 ml，性状：白色混浊粘稠	无	无			0	9	9	G-MOPS	G-MOPS+HSA	G-1	G-IVF	17	VITROLIFE	新鲜	手淫	4	10	淡黄	1.9	39	6	19	4	71	95	密度梯度离心法	Isolate	1.5	1	1
31	初婚	学生	33	初婚	教师	1	短效长方案	IVF	原发性不孕	女方-盆腔及输卵管因素	1 右侧输卵管梗阻 2 体外受精-胚胎移植术后	38	11	2	5	15	10	0	有 右 0.5 ml，性状咖啡色	无	有，右侧卵巢旁量22ml，性状淡血性			6	7	13	G-MOPS	G-MOPSPLUS	G-1	G-IVF	15	CO	新鲜	手淫	4		淡黄	2.2	30	9	22	11	58	95	密度梯度离心法	Isolate	1.5	1	1
28	初婚	职员	31	初婚	职员	1	短效长方案	IVF	继发性不孕	女方-盆腔及输卵管因素	1 排卵障碍 2 多囊卵巢综合征	17	10	1	5	1	1	0	无	无	有，子宫直肠窝 36ml,性状为血性			6	12	18	G-MOPS	G-MOPSPLUS	G-1	G-IVF	15	CO	新鲜	手淫	4	20	淡黄	3.1	120	4	29	5	62	95	密度梯度离心法	Isolate	1.5	1	1
26	初婚	自由职业.	26	初婚	自由职业	2	长效长方案	IVF	原发性不孕	女方-盆腔及输卵管因素	1 左侧输卵管梗阻 2 双侧输卵管成形术后 3 右侧输卵管打孔术后 4 子宫内膜异位病灶清除术后	27	11	1	4	8	8	0	无	无	有，子宫直肠窝21ml,性状陈旧性+血性			7	7	14	G-MOPS	G-MOPSPLUS	G-1	G-IVF	15	CO	新鲜	手淫	4	20	淡黄	2.4	39	5	29	6	60	95	密度梯度离心法	Isolate	1.5	1	1
37	初婚	个体	37	初婚	个体	1	短效长方案	IVF	继发性不孕	女方-盆腔及输卵管因素	双侧输卵管梗阻	56	12	3	3	0	0	0	无	无	有，子宫直肠窝 16 ml,性状为血性			2	2	4	FB	GB	CM	FM	18	CO	新鲜	手淫	4	10	淡黄	4.1	61	8	32	6	54	95	密度梯度离心法	Isolate	1.5	1	1
24	初婚	无业	30	初婚	职员	1	COH周期	IVF	原发性不孕	女方-盆腔及输卵管因素	双侧输卵管梗阻	13	9	2	6	2	2	0	无	无	无			8	6	14	FB	GB	CM	FM	15	CO	新鲜	手淫	4	10	淡黄	1.6	137	20	35	10	35	95	密度梯度离心法	Isolate	1.6	1	1
28	初婚	无业	32	初婚	建筑	1	短效长+思则凯	IVF	原发性不孕	原因不明		4500	12	150	2	1275	12	2	有 左 1 ml，性状：褐色	无	无	4	2	4	2	6	G-MOPS	G-Mops+HSA	K-SICM	K-SIFM	18	vitrolife	新鲜	手淫	4	12	淡黄	2.2	38	5	25	4	66	95	密度梯度离心法	Isolate	1	1	1
30	初婚	无业	28	初婚	职员	1	长方案	IVF	继发性不孕	女方-盆腔及输卵管因素		1475	10	150	2	0	0	2	无	无	无	12	11	12	12	24	K-SIFB	sigb	K-SICM	K-SIFM	15	sico	新鲜	手淫	3	12	淡黄	6	30	7	38	11	44	95	密度梯度离心法	Isolate	1.5	1	1
24	初婚	无业	25	初婚	司机	1	短效长+思则凯	IVF	原发性不孕	女方-盆腔及输卵管因素		1250	8	150	2	300	3	0	无	无	无	10	13	6	7	13	K-SIFB	K-SIGB	K-SICM	K-SIFM	15	VITROLIFE	新鲜	手淫	3	15	淡黄	2.9	42	3	31	21	45	95	密度梯度离心法	Isolate	1.5	1	1
32	初婚	工人	35	初婚	工人	1	拮抗剂方案	IVF	原发性不孕	女方-盆腔及输卵管因素		21	7	3	3	0	0	0	无	无	无			0	2	2	G-MOPS	G-IVF	G-1	G-IVF	18	VITROLIFE	新鲜	手淫	4	20	淡黄	1.6	41	2	36	18	44	95	密度梯度离心法	Isolate	1.5	1	1
29			29			1	短效长方案	IVF	原发性不孕	女方-盆腔及输卵管因素		18	9	2	3	0	0	0	无	无	有，子宫直肠窝 13 ml,性状为血性			9	5	14	G-MOPS	sigb	K-SICM	K-SIFM	19	vitrolife	新鲜	手淫	4	20	淡黄	1.8	34	3	29	1	67	95	密度梯度离心法	Isolate	1.5	1	1
28	再婚	工人	32	再婚	公务员	1	短效长方案	IVF	继发性不孕	女方-盆腔及输卵管因素		17	8	2	3	5	5	0	无	无	无			5	10	15	G-MOPS	G-IVF	G-1	G-IVF	15	VITROLIFE	新鲜	手淫	4	10	淡黄	2.6	57	18	40	3	39	95	密度梯度离心法	Isolate	1.5	1	1
34	初婚	干部	37	初婚	干部	1	拮抗剂方案	IVF	原发性不孕	女方-盆腔及输卵管因素	1 输卵管因素 2 左侧输卵管梗阻 3 盆腔粘连	24	10	2	2	2	2	0	无	无	有，子宫直肠窝 25 ml,性状为血性			5	8	13	K-SIFB	K-SIGB-50	K-SICM	K-SIFM	19	K-SICO	新鲜	手淫	4	10	淡黄	2.8	84	9	31	6	54	95	密度梯度离心法	Isolate	1.5	1	1
26	初婚		27	初婚		1	COH周期	IVF	原发性不孕	女方-盆腔及输卵管因素	多囊卵巢综合征 人工授精助孕术后（一次）	23	11	1	4	6	6	0						7	8	15	FB	GB	CM	FM	18	CO	新鲜	手淫	4	10	淡黄	1.5	64	16	28	4	52	95	密度梯度离心法	Isolate	1.5	1	1
24	初婚	个体	31	初婚	职员	1	短效长方案	IVF	继发性不孕	女方-盆腔及输卵管因素	双侧输卵管梗阻 双侧输卵管介入再造术后	18	10	2	7	0	0	0	无	无	无			9	7	16	FB	GB	CM	FM	18	CO	新鲜	手淫	4	10	淡黄	2.6	4.3	8	30	6	56	95	密度梯度离心法	Isolate	1.5	1	1
[truncated: 1,924 more rows]
[truncated: 80 more columns]
