# Supplementary material for: Probing the Effect of Human Normal Sperm Morphology Rate on Cycle Outcomes and Assisted Reproductive Methods Selection
Source: PLoS One. 2014 Nov 20;9(11):e113392. doi: 10.1371/journal.pone.0113392 (PMC4239063; doi:10.1371/journal.pone.0113392)
Supplement: Figure S2 — The basic information of patient couple treated by ICSI. (XLSX) [file pone.0113392.s002.xlsx]

## Sheet: Sheet1
默认基本信息							周期信息				用药
女方年龄	女方婚姻	女方职业	男方年龄	男方婚姻	男方职业	住址	用药方案	拟行助孕方案	最终助孕方案	不孕类型	GnRha名称	GnRHa总量	GnRHa总天数	Gn名称	Gn总量	Gn总天数	Gn启动量	Gn启动时机	HMG总量	HMG总天数	HCG卵泡数	HCG日内膜形态	卵巢囊肿	输卵管积水	盆腔积液	左侧取卵数	右侧取卵数	卵子总数	配液类型	配液者	卵泡冲洗液	卵子洗涤液	培养液	受精液	CO2平衡时间	微滴用油	取精方式	精液收集地点	禁欲天数	液化时间	处理前容量	处理前密度	处理前a	处理前b	处理前c	处理前d	畸形率	处理方法	处理者
37	初婚	教师	37	初婚	教师	蓝田县前卫镇徐家园村6组	长方案		ICSI	原发性不孕	思则凯	0	0	丽申宝	62	13	62	13	30	11	13		无	无	有	1	4	5		周婷	G-MOPS	G-mops+HSA	G-IVF	G-IVF	17	Vitrolife	手淫	新鲜	5	15	2.3	360	0	24	15	61	77	密度梯度离心法	周婷
32	初婚	工人	33	初婚	工人	西安市阎良华美小区04栋19号	长方案		ICSI	原发性不孕	思则凯	0	0	丽申宝	57	17	57	17	14	11	17		无	无	无	3	6	9		马夜肥	G-MOPS	G-mops+HSA	G-IVF	G-IVF	16	Vitrolife	手淫	新鲜	6	10	5.2	55.00	12	34	12	42	70	密度梯度离心法	周婷
36	初婚	职员	35	初婚	销售	西北大学郭度校区3-3-302	长效长方案		ICSI	原发性不孕	思则凯	0	0	丽申宝	52	11	3	3	11	7	0	C	无	无	无	7	5	12	COOK	刘赛	K-SIFB	K-SIGB-50	K-SICM	K-SIFM	17	K-SICO	手淫	本中心	5	15	3.5	62	31	53	5	11	85	密度梯度离心法	周婷
36	初婚	无业	37	初婚	职员	陕西省神木县神木镇北十字街三中家属院18号	短效长方案		ICSI	继发性不孕	思则凯	4.13	5	丽申宝	35	10	3	3	9	7	0	A	无	无	无	3	3	6	COOK	刘闯	FB	GB	CM	FM	15	CO	手淫	本中心	5	15	1.8	15	7	30	15	48	85	密度梯度离心法	周婷
34	初婚	护士	37	初婚	工人	陕西省绥德县石油公司	拮抗剂方案		ICSI	原发性不孕	思则凯	0	0	丽申宝	3900	10	225	2	1350	10	2		无	无	有	5	8	13	COOK	李丽	MHTF	MHTF	G-IVF	G-IVF	16	Vitrolife	手淫	新鲜	5	15	2.1	123	11	40	9	40	84	上游	刘闯
26	初婚	职员	30	初婚	职员	陕西省渭南市临渭区站北路15号	短效长方案		ICSI	原发性不孕	达菲林	2.4	27	丽申宝	48	14	1	4	2	2	0	B-C	无	无	无	8	9	17	COOK	周婷	K-SIFB	sigb	K-SICM	K-SIFM	19	sico	手淫	本中心	3	10	2.7	50	11	58	0	31	84	密度梯度离心法	李超波
36	初婚	个体	37	初婚	个体	陕西省通关县秦东镇南刘村	短效长方案		ICSI	原发性不孕	达菲林	1.45	19	果纳芬	14	7	3	4	0	0	0	B-C	无	无	有，子宫直肠窝10ml,性状为血性	4	2	6	VITROLIFE	马夜肥	G-MOPS	sigb	G-1	K-SIFM	17	sico	手淫	本中心	3	15	1.8	130	12	35	16	37	84	密度梯度离心法	周婷
31	初婚	会计	31	初婚	工程师	西安市燕翔路58-A号	拮抗剂方案		ICSI	原发性不孕	思则凯	1.13	6	丽申宝	44	11	3	2	18	11	0	C	无	无	无	4	2	6	Vitrolife	李超波	G-MOPS	G-MOPSPLUS	G-1	G-IVF	16	CO	手淫	本中心	4	10	2.4	48	22	28	6	44	84	密度梯度离心法	马夜肥
28	初婚	在读研究生	29	初婚	职员	西安市长安区韦区西街	长方案		ICSI	原发性不孕	思则凯	0	0	丽申宝	20	10	20	10	0	0	10		无	无	有	14	11	25		马夜肥	G-MOPS	G-GAMETE	G-IVF	G-IVF	17	Vitrolife	手淫	新鲜	3	10	2.5	174.00	25	56	4	15	83	上游法	周婷
36	再婚	会计	37	初婚	业务员	西安市电子正街唐园小区	长方案		ICSI	继发性不孕	思则凯	0	0	丽申宝	53	14	53	14	17	11	14		无	无	有	5	5	10		李丽	G-MOPS	G-mops+HSA	G-IVF	G-IVF	16	Vitrolife	手淫	新鲜	4	15	1.8	97.00	23	41	3	33	83	密度梯度离心法	刘闯
37	初婚	个体	37	初婚	个体	西安市电厂石家花园	GnRH拮抗剂		ICSI	原发性不孕	思则凯	0	0	丽申宝	62	10	62	10	56	10	10		有	无	无	0	1	1		李丽	G-MOPS	G-mops+HSA	G-IVF	G-IVF	15	Vitrolife	手淫	新鲜	3	20	3	130.00	4	34	10	52	83	密度梯度离心法	周婷
37	初婚	工人	37	初婚	工人	汉中市汉台区站前小区	短效+思则凯		ICSI	原发性不孕	思则凯	0	0	丽申宝	89	19	89	19	41	14	19		无	无	无	0	5	5		刘闯	G-MOPS	G-mops+HSA	SIFM	SIFM	17	Vitrolife	手淫	新鲜	5	10	4.6	46.00	3	32	6	59	83	密度梯度离心法	马夜肥
33	初婚	工人	38	初婚	下岗工人	陕西省高陵县药惠管委会裴南村	短效长+思则凯		ICSI	原发性不孕	思则凯	0	0	果纳芬	1800	8	150	5	450	6	5		无	无	有，子宫直肠窝13ml,性状血性	6	6	12	COOK	周婷	G-MOPS	G-Mops+HSA	K-SICM	K-SIFM	12	vitrolife	手淫	本中心	5	15	1.5	111	2	40	34	24	83	上游	周婷
34	初婚	职员	34	初婚	职员	西安市莲湖区龙首村	短效长方案		ICSI	原发性不孕	达菲林	2.2	25	果纳芬	47	12	2	6	7	7	0	C	无	无	无	5	4	9	COOK	周婷	K-SIFB	sigb	K-SICM	K-SIFM	16	sico	手淫	本中心	3	10	2	315	1	16	6	77	83	密度梯度离心法	马夜肥
37	初婚	农民	38	初婚	农民		短效长方案		ICSI	原发性不孕	达菲林	3.05	29	丽申宝	40	12	3	7	0	0	0	B-C	无	无	有，子宫直肠窝22ml,性状淡血性	3	2	5	Vitrolife	马夜肥	G-MOPS	G-Mops Plus	G-1	G-IVF	16	VITROLIFE	手淫	本中心	4	10	3	40	0	35	19	46	83	密度梯度离心法	李超波
27	初婚	医生	30	初婚	医生	临潼区妇幼保健院	长方案		ICSI	原发性不孕	达菲林	0	0	丽申宝	17	9	17	9	0	0	9		无	无	有	9	13	22		李丽	G-MOPS	MHTF	G-IVF	G-IVF	15	Vitrolife	手淫	新鲜	3	15	3.2	25.00	11	36	9	44	82	密度梯度离心法	周婷
28	再婚	农民	30	初婚	农民	陕西省汉中市洋县黄安镇黄安村10组	长方案		ICSI	原发性不孕	达菲林	0	0	丽申宝	34	10	34	10	12	7	10		无	无	无	4	10	14		李丽	G-MOPS	G-GAMETE	G-IVF	G-IVF	16	Vitrolife	手淫	新鲜	5	10	3.8	97.00	1	40	26	34	81	密度梯度离心法	周婷
24	初婚	无业	28	初婚	无业	汉中市南郑县协税镇	长方案		ICSI	原发性不孕	达菲林	0	0	丽申宝	57	14	57	14	36	11	14		无	无	有	8	2	10		李丽	G-MOPS	G-GAMETE	G-IVF	G-IVF	19	Vitrolife	手淫	新鲜	5	10	3	120.00	11	59	5	25	81	上游法	马夜肥
30	初婚	教师	35	初婚	职工	西航小区2单元607楼	长方案		ICSI	原发性不孕	达菲林	0	0	丽申宝	5475	12	225	2	1275	12	2		无	无	无	4	4	8	VITROLIFE	李丽	K-SIFB	G-MOPS+HSA	G-1	G-IVF	16	vitrolife	手淫	本中心	3	15	4.5	57	1	30	17	52	81	密度梯度离心法	周婷
37	初婚	教师	37	初婚	教师	蓝田县前卫镇徐家园村6组	长方案		ICSI	原发性不孕	达菲林	0	0	丽申宝	33	15	33	15	10	8	15		无	无	无	3	5	8		周婷	G-MOPS	G-mops+HSA	G-IVF	G-IVF	17	Vitrolife	手淫	新鲜	4	15	2.3	108.00	1	52	17	30	80	密度梯度离心法	周婷
34	初婚	无业	37	初婚	职工	渭南市第二监狱家属院	长效长方案		ICSI	原发性不孕	达菲林	0	0	丽申宝	50	16	50	16	20	12	16		无	无	无	3	4	7		马夜肥	G-MOPS	MHTF+10%HSA	G-IVF	G-IVF	15	Vitrolife	手淫	新鲜	5	20	2.5	17.00	0	35	24	41	80	密度梯度离心法	周婷
37	初婚	工人	37	初婚	工人	西安市南郊铁路新村151栋1门2号	短方案		ICSI	继发性不孕	达菲林	0	0	丽申宝	31	10	31	10	8	8	10		无	无	无	5	2	7		李丽	G-MOPS	MHTF	G-IVF	G-IVF	16	Vitrolife	手淫	新鲜	3	15	3.8	28.00	5	38	18	39	76	密度梯度离心法	周婷
37	再婚	销售	37	初婚	电脑	西安市朱雀大街北路19号A座	长方案		ICSI	继发性不孕	达菲林	0	0	果纳芬	2175	10	150	2	375	5	2		无	无	无	4	5	9	VITROLIFE	周婷	K-SIFB	sigb	G-1	G-IVF	16	sico	手淫	本中心	5	25	1.5	86	24	20	2	54	76	密度梯度离心法	马夜肥
37	初婚	职员	33	初婚	职员	西安市科技路239号	拮抗剂方案		ICSI	继发性不孕	思则凯	5.17	7	丽申宝	64	12	3	3	12	12	0	B-C	无	无	无	0	4	4	Vitrolife	周婷	G-MOPS	G-MOPSPLUS	G-1	G-IVF	18	CO	手淫	本中心	5	25	5.2	170	22	21	10	46	70	密度梯度离心法	周婷
28	初婚	无业	33	初婚	干部	甘肃省徽县桥西17号楼	长效长+思则凯		ICSI	原发性不孕	思则凯	0	0	果纳芬	2175	11	150	2	225	3	2		无	无	无	10	13	23	VITROLIFE	李丽	G-MOPS	G-MOPSPLUS	G-1	G-IVF	15	VITROLIFE	手淫	本中心	5	10	4	370	7	49	3	41	84	密度梯度离心法	刘赛
37	初婚	会计	37	初婚	无业	西安市创新路19号	拮抗剂方案		ICSI	原发性不孕	思则凯	0	0	丽申宝	4669	14	3	3	1883	14	3		无	无	无	4	2	6	VITROLIFE	马夜肥	PBS	G-MOPS+HSA	G-1	G-IVF	18	vitrolife	手淫	本中心	5	15	3.9	105	20	17	18	45	84	密度梯度离心法	周婷
25	初婚	农民	27	初婚	农民	山西省临汾市襄汾县古城镇东侯村	短效长方案		ICSI	原发性不孕	思则凯	0	0	丽申宝	2925	10	150	2	1050	10	2		无	无	无	1	2	3	COOK	周婷	G-MOPS	K-SIGB-50	K-SICM	K-SIFM	14	vitrolife	手淫	本中心	5	15	5	33	3	36	9	52	83	密度梯度离心法	刘赛
35	初婚	农民	34	初婚	农民	西安市长安区鸣犊镇师一村西街7号	短方案		ICSI	原发性不孕	思则凯	0	0	丽申宝	100	24	100	24	50	16	24		无	无	无	3	4	7		李丽	G-MOPS	G-mops+HSA	G-IVF	G-IVF	16	Vitrolife	手淫	新鲜	4	20	6.2	50.00	2	47	7	44	82	密度梯度离心法	马夜肥
29	初婚	化验员	35	初婚	司机	吴起县兆苑西路油库巷石油公司家属楼	长方案		ICSI	原发性不孕	思则凯	0	0	丽申宝	21	10	21	10	0	0	10		无	无	有	10	4	14		李丽	G-MOPS	G-mops+HSA	G-IVF	G-IVF	15	Vitrolife	手淫	新鲜	5	10	4.5	147.00	0	51	18	31	82	上游法	刘赛
28	初婚	农民	28	初婚	农民	山西省运城风陵渡镇东章村	长方案		ICSI	原发性不孕	思则凯	0	0	丽申宝	42	13	42	13	1	1	13		无	无	无	15	10	25		刘赛	G-MOPS	G-mops+HSA	G-IVF	G-IVF	18	Vitrolife	手淫	新鲜	5	10	2.6	68.00	21	60	2	17	81	上游法	刘赛
35	初婚	农民	35	初婚	农民	陕西省绥德县名州镇新民区59号	长方案		ICSI	原发性不孕	思则凯	0	0	丽申宝	27	10	27	10	12	8	10		无	无	无	5	7	12		李丽	G-MOPS	G-mops+HSA	G-IVF	G-IVF	17	Vitrolife	手淫	新鲜	5	15	2.3	77.00	3	38	8	51	73	密度梯度离心法	周婷
37	初婚	公务员	37	初婚	公务员	宝鸡市宝福路1号市财政局	GnRH拮抗剂		ICSI	原发性不孕	思则凯	0	0	丽申宝	60	15	60	15	23	11	15		无	无	有	1	2	3		李丽	G-MOPS	G-mops+HSA	G-IVF	G-IVF	17	Vitrolife	手淫	新鲜	5	10	3.2	108.00	2	21	19	58	85	密度梯度离心法	马夜肥
33	初婚	工人	37	初婚	干部	山西省晋城市城区黄华街新华巷	长方案		ICSI	原发性不孕	思则凯	0	0	丽申宝	37	14	37	14	8	8	14		无	无	无	10	9	19		李丽	G-MOPS	G-GAMETE	G-IVF	G-IVF	14	Vitrolife	手淫	新鲜	4	15	2.2	52.00	11	54	9	26	84	密度梯度离心法	马夜肥
35	初婚	工人	37	初婚	干部	陕西省洋县241信箱24分箱			ICSI	原发性不孕	思则凯	0	0	丽申宝	24	8	24	8	8	8	8		无	无	无	2	5	7		周婷	G-MOPS	G-GAMETE	G-IVF	G-IVF	18	Vitrolife	手淫	新鲜	5	20	2	61.00	9	59	8	24	73	上游法	刘赛
31	初婚	教师	33	初婚	狱警	西安市新城区东元西路八府庄45号	长方案		ICSI	原发性不孕	思则凯	0	0	丽申宝	54	20	54	20	24	18	20		无	无	有	12	5	17		马夜肥	G-MOPS	G-mops+HSA	G-IVF	G-IVF	17	Vitrolife	手淫	新鲜	5	20	2.5	62.00	0	15	17	68	72	密度梯度离心法	马夜肥
28	初婚	工人	28	初婚	工人	陕西省高陵县马家湾镇	短效长+思则凯		ICSI	原发性不孕	思则凯	1.98	22	果纳芬	43	12	2	4	6	3	0		无	无	有，子宫直肠窝65ml,性状淡血水样	13		13	COOK	周婷	K-SIFB	sigb	K-SICM	K-SIFM	13	sico	手淫	本中心	5	10	1.6	60	35	35	5	25	85	上游	刘赛
30	初婚	中专	30	初婚	大专	西安市丁白村187号	短效长方案		ICSI	继发性不孕	达菲林	1.5	22	普丽康	16	9	2	3	3	3	0	B	无	无	无	9	4	13	COOK	周婷	FB	GB	CM	FM	16	CO	手淫	本中心	3	10	2	55	7	35	18	40	85	密度梯度离心法	李超波
33	初婚	个体	31	初婚	公务员	陕西省南郑县城关镇人民南路4号	拮抗剂方案		ICSI	原发性不孕	达菲林	0	0	丽申宝	4575	12	225	3	1875	9	3		无	有 左侧输卵管积水20 ml,性状血性	无	5	3	8	VITROLIFE	周婷	G-MOPS	G-Mops+HSA	G-1	G-IVF	17	vitrolife	手淫	本中心	5	18	2	29	11	36	9	44	85	密度梯度离心法	刘赛
37	初婚	职员	37	初婚	职员	榆林市湖滨路湖滨小区3号楼2单元101号	短效长方案		ICSI	继发性不孕	达菲林	0	0	果纳芬	3150	11	150	2	1050	11	2		无	无	无	5	5	10	VITROLIFE	马夜肥	G-MOPS	G-MOPSPLUS	G-1	G-IVF	15	VITROLIFE	手淫	本中心	1	25	1.9	102	11	51	5	33	82	密度梯度离心法	周婷
30	初婚	职员	30	初婚	职员	山西省运城市盐湖区河东东街333号	拮抗剂方案		ICSI	原发性不孕	思则凯	4	4	果纳芬	22	9	2	3	3	3	0		无	无	无	5	3	8	Vitrolife	刘赛	G-MOPS	G-Mops Plus	G-1	G-IVF	15	VITROLIFE	手淫	本中心	4	10	4.3	35	5	11	9	75	85	密度梯度离心法	刘闯
33	初婚	护士	37	初婚	军人	陕西省武功县93802部队	短效长方案		ICSI	原发性不孕	达必佳	1.35	24	普丽康	33	10	2	6	10	10	6		无	无	无	2	4	6	VITROLIFE	刘赛	G-MOPS	G-MOPS+HSA	G-1	G-IVF	15	VITROLIFE	手淫	本中心	5	10	3.5	110	5	21	30	44	83	密度梯度离心法	周婷
28	初婚	护士	31	初婚	医生	陕西省凤翔县城关镇东大街72号	长效长方案		ICSI	原发性不孕	达必佳	0	0	果纳芬	2850	11	150	2	1050	8	2		无	无	有，子宫直肠窝 30 ml,性状淡血性	7	7	14	vitrolife	周婷	G-MOPS	G-Mops+HSA	G-1	G-IVF	16	vitrolife	手淫	本中心	4	15	2	52	12	52	3	33	83	密度梯度离心	马夜肥
32	初婚	护士	34	初婚	职员	山西省太原市万柏林区西线街	短效长方案		ICSI	原发性不孕	达菲林	1.5	20	果纳芬	23	8	2	5	8	8	0	B	无	无	无	3	3	6	VITROLIFE		G-MOPS	G-IVF	G-1	G-IVF	15	VITROLIFE	手淫	本中心	5	10	4	65	19	48	5	28	82	上游	刘赛
29	初婚	教师	31	初婚	警察		短效长方案		ICSI	原发性不孕	达必佳	2.7	26	果纳芬	40	13	2	8	0	0	0	B-C	无	无	无	8	12	20	Vitrolife	周婷	G-MOPS	G-MOPSPLUS	G-1	G-IVF	17	CO	手淫	本中心	4	10	2.1	210	33	32	4	31	82	密度梯度离心法	马夜肥
37	再婚	个体	37	再婚	个体	陕西省西安市幸福中路	短效长方案		ICSI	原发性不孕	达必佳	0.6	9	果纳芬	17	7	2	3	7	7	0					4	3	7	VITROLIFE	李超波	G-MOPS	GB	G-1	G-IVF	16	CO	手淫	本中心	5	10	3	83	18	34	12	36	82	密度梯度离心法	刘赛
26	初婚	教师	30	初婚	司机	河南省三门峡灵宝市工业路世纪小区	拮抗剂方案		ICSI	原发性不孕	达必佳	0	0	果纳芬	1425	8	150	2	300	3	2		无	无	无	5	5	10	COOK	刘赛	G-MOPS	K-SIGB-50	K-SICM	K-SIFM	24	vitrolife	手淫	本中心	3	5	2.8	46	6	31	10	53	68	上游	周婷
34	初婚	职员	37	初婚	职员	陕西省白水县杜康中路	长方案		ICSI	原发性不孕	达必佳		0	果纳芬	0		0				0		无	无	无	10	3	13		李丽	G-MOPS	G-GAMETE	G-IVF	G-IVF	11	Vitrolife	手淫	新鲜	3	20	3	68.00	23	51	2	24	67	上游法	刘赛
26	初婚	无业	26	初婚	无业	湖北省监利局网市镇三圣村7-32号	长效长方案		ICSI	原发性不孕	达必佳	0	0	丽申宝	2775	12	225	2	0	0	2		无	无	有，子宫直肠窝 10 ml,性状淡红色	8	3	11	COOK	李丽	K-SIFB	G-GAMETE	K-SICM	K-SIFM	18	VITROLIFE	手淫	本中心	3	10	3.5	110	12	46	8	34	67	密度梯度离心法	周婷
34	初婚	农民	34	初婚	农民	陕西省旬邑县原底乡下西头村三组	短效长方案		ICSI	原发性不孕	达必佳	0	0	果纳芬	1425	9	225	2	0	0	0	B	无	无	无	2	2	4	COOK	周婷	K-SIFB	K-SIGB-50	K-SICM	K-SIFM	14	VITROLIFE	手淫	本中心	5	26	3.4	15	11	21	19	49	89	密度梯度离心法	刘赛
27	初婚	文职	31	初婚	文职	陕西省汉中市城固县小西关48号	长方案		ICSI	原发性不孕	达必佳	0	0	果纳芬	18	9	18	9	0	0	9		无	无	无	6	8	14		李丽	G-MOPS	G-GAMETE	G-IVF	G-IVF	16	Vitrolife	手淫	新鲜	5	20	5	34	1	33	18	48	94	密度梯度离心法	马夜肥
37	初婚	职员	37	初婚	职员	西安市莲湖区西伙一零三街坊16号楼30号	短效长方案		ICSI	原发性不孕	达菲林	1.6	24	丽申宝	41	11	3	2	5	5	0	B				5	1	6	COOK	马夜肥	FB	GB	CM	FM	15	CO	手淫	本中心	5	20	2.1	120	10	29	15	46	93	密度梯度离心法	周婷
24	初婚	销售	29	初婚	销售	西安市北关新村	长效长方案		ICSI	原发性不孕	达菲林	0	0	普丽康	26	10	1	12	6	7	0	B-C	无	无	无	14	11	25	COOK	李丽	K-SIFB	sigb	K-SICM	K-SIFM	过夜	VITROLIFE	手淫	本中心	4	30	2.4	231	0	20	5	75	87	密度梯度离心法	李丽
37	初婚	个体	37	初婚	个体	陕西省延川县贾家坪镇樊家川行政村078号	拮抗剂方案		ICSI	原发性不孕	达菲林	0	0	果纳芬	2025	9	225	2	675	9	2		无	无	无	3	3	6	VITROLIFE	李丽	K-SIFB	sigb	K-SICM	K-SIFM	16	sico	手淫	本中心	3	10	3.2	55	1	27	15	57	86	密度梯度离心法	周婷
26	初婚	护士	31	初婚	无业	陕西省榆林市绥德县国税局家属院502	长方案		ICSI	原发性不孕	达菲林	0	0	果纳芬	1800	10	150	2	0	0	2		无	无	无	9	6	15	cook	周婷	K-SIFB	sigb	K-SICM	K-SIFM	15	sico	手淫	本中心	4	12	3.2	26	1	18	10	71	93	密度梯度离心法	马夜肥
25	初婚	无业	26	初婚	职工	西安市未央区杜家堡四组	拮抗剂方案		ICSI	原发性不孕	思则凯	1.17	6	丽申宝	27	9	3	2	5	5	0	B-C	无	有 左侧输卵管积水 17ml,性状清亮	有，子宫直肠窝10 ml,性状陈旧性	2	5	7	VITROLIFE	马夜肥	G-MOPS	G-IVF	G-1	G-IVF	17	VITROLIFE	手淫	本中心	4	10	2.6	16	3	43	8	46	95	密度梯度离心法	马夜肥
32	初婚	教师	38	初婚	教师	河南省漯河市郾城区黄河路900号	短效长方案		ICSI	原发性不孕	达必佳	1.95	28	普丽康	33	13	1	7	11	10	0	C	无	无	有，子宫直肠窝18ml,性状为血性	9	7	16	Vitrolife	刘闯	G-MOPS	G-Mops Plus	G-1	G-IVF	15	VITROLIFE	手淫	本中心	4	10	2.5	98	5	13	8	74	93	密度梯度离心法	刘闯
25	初婚	无业	28	初婚	无业	西安市雁塔区白家村	长效长方案		ICSI	原发性不孕	达必佳	0	0	普丽康	2875	14	100	2	825	8	2		无	无	有，子宫直肠窝40 ml,性状为血性	9	16	25	COOK	周婷	K-SIFB	sigb	K-SICM	K-SIFM	17	VITROLIFE	手淫	本中心	3	18	2.9	88	1	28	23	48	92	密度梯度离心法	周婷
33	初婚	个体	33	初婚	个体	翠华路历史博物馆西门兰溪都市开园	短效长+思则凯		ICSI	原发性不孕	达必佳	0	0	果纳芬	2550	10	150	2	675	8	2		无	无	无	6	4	10	COOK	周婷	G-MOPS	G-Mops+HSA	K-SICM	K-SIFM	17	vitrolife	手淫	本中心	5	13	3	56	0	14	6	80	90	密度梯度离心法	刘赛
34	初婚	个体	33	初婚	职员	西安市长安区樱花北路	超长方案		ICSI	原发性不孕	达菲林	1.85	22	丽申宝	39	10	2	3	9	7	0	B-C	无	无	有，子宫直肠窝 14 ml,性状为陈旧性	0	5	5	Vitrolife	马夜肥	G-MOPS	G-MOPSPLUS	G-1	G-IVF	18	CO	手淫	本中心	5	30	1.8	72	9	21	7	63	90	密度梯度离心法	刘赛
29	初婚	职员	29	初婚	职员	延安市江化小区	短效长方案		ICSI	原发性不孕	达必佳	0.55	11	普丽康	28	11	3	4	7	7	0	C				9	7	16	COOK	周婷	FB	GB	CM	FM	17	CO	手淫	本中心	4	15	2.2	53	8	23	6	63	89	密度梯度离心法	刘赛
29	初婚	农民	28	初婚	教师	甘肃省礼县红河村253号	长效长方案		ICSI	原发性不孕	达必佳	0	0	丽申宝	6000	14	225	4	2400	10	4		无	无	无	6	3	9	COOK	周婷	G-MOPS	G-GAMETE	K-SICM	K-SIFM	14	vitrolife	手淫	本中心	4		2.3	46	0	24	10	66	95	密度梯度离心法	马夜肥
34	初婚	会计	38	初婚	军人	西安市公园南路11号	短效长方案		ICSI	继发性不孕	达菲林	1.45	22	果纳芬	15	7	3	2	0	0	0	B-C	无	无	有，子宫直肠窝 81 ml,性状陈旧性	3	4	7	COOK	刘闯	G-MOPS	G-IVF	G-1	G-IVF	18	VITROLIFE	手淫	本中心	3	15	2.7	21	7	38	2	53	95	密度梯度离心法	李超波
36	初婚	职员	37	初婚	无业	陕西省丹凤县龙驹寨镇西街居委会北新街9号	短效长方案		ICSI	继发性不孕	达菲林	3.1	10	果纳芬	28	10	3	4	0	0	0	B	无	无	有，子宫直肠窝15 ml,性状为血性	4	3	7	Vitrolife	刘赛	G-MOPS	G-MOPSPLUS	G-1	G-IVF	15	CO	手淫	本中心	4	15	2.6	125	11	43	6	40	95	密度梯度离心法	刘闯
37	再婚	农民	37	初婚	农民	陕西省横山县塔湾镇石井村 杜兴庄组	短效长方案		ICSI	原发性不孕	达必佳	1.8	29	普丽康	33	12	3	3	16	9	0	C				5	6	11	Vitrolife	周婷	G-MOPS	G-MOPSPLUS	G-1	G-IVF	15	CO	手淫	本中心	3	30	2.9	80	1	15	13	71	94	密度梯度离心法	李超波
31	初婚	个体	34	初婚	个体	陕西省泾阳县白王镇太和村6组26号	短效长方案		ICSI	原发性不孕	达菲林	2.6	27	果纳芬	57	14	3	8	0	0	0		无	无	有，子宫直肠窝 12 ml,性状淡血性	1	6	7	Vitrolife	刘闯	G-MOPS	G-MOPSPLUS	G-1	G-IVF	15	CO	手淫	本中心	5		2.7	97	10	34	6	50	93	密度梯度离心法	刘闯
37	初婚	教师	37	初婚	干部	陕西省山阳县城关镇西关居委会5组13号	COH周期		ICSI	继发性不孕	达菲林	0	0	丽申宝	66	12	66	12	34	12	0	C	无	无	有。左侧卵巢旁。量20ml性状血性	3	6	9	Vitrolife	李超波	G-MOPS	G-MOPSPLUS	G-1	G-IVF	16	CO	手淫	本中心	3	10	1.9	73	12	29	2	57	91	密度梯度离心法	刘赛
30	初婚	教师	33	初婚	职员		短效长方案		ICSI	继发性不孕	达菲林	1.3	23	果纳芬	27	10	3	5	4	4	0	A	无	无	无	7	5	12	COOK	周婷	FB	GB	CM	FM	17	CO	手淫	本中心	3	10	3.2	110	0	20	13	67	90	密度梯度离心法	李超波
33	初婚	无业	37	初婚	职员	陕西省洋县洋洲镇东城开发区997号	短效长+思则凯		ICSI	继发性不孕	思则凯	1.33	4	果纳芬	20	9	3	3	0	0	0	B-C	无	无	无	4	2	6	Vitrolife	周婷	G-MOPS	G-MOPSPLUS	G-1	G-IVF	15	CO	手淫	本中心	4	20	2.5	95	4	25	6	65	94	密度梯度离心法	刘闯
30	初婚		30	初婚		西安市曲江新区雁南路曲江新村	短效长方案		ICSI	原发性不孕	达必佳	1.75	25	丽申宝	42	12	3	3	6	5	0	A-B	无	无	无	3	6	9	COOK	马夜肥	FB	GB	CM	FM	17	CO	手淫	本中心	4	10	2.4	29	5	29	6	60	94	密度梯度离心法	刘闯
31	初婚	无业	28	初婚	无业	陕西省甘泉县道镇蔡家湾村民委员会第二村民小组064号	短效长方案		ICSI	原发性不孕	达菲林	2.1	24	丽申宝	38	12	3	4	0	0	0	C	无	无	无	10	3	13	Vitrolife	周婷	G-MOPS	G-MOPSPLUS	G-1	G-IVF	16	CO	手淫	本中心	4	10	4	60	5	39	15	41	94	密度梯度离心法	李超波
36	初婚	职员	38	初婚	职员	西安市雁塔区西影路2号	短效长方案		ICSI	继发性不孕	达菲林	1.5	24	丽申宝	37	11	2	4	7	7	0	B-C	有 右 4 ml，性状：/咖啡色	无	有，子宫直肠窝 40 ml,性状为血性	6	6	12	Vitrolife	周婷	G-MOPS	G-MOPSPLUS	G-1	G-IVF	17	CO	手淫	本中心	5	20	3	28	5	20	8	67	93	密度梯度离心法	刘赛
37	初婚	农民	37	初婚	农民	河南省虞城县站集乡西北街	短效长方案		ICSI	原发性不孕	达菲林	1.9	24	果纳芬	44	11	3	5	11	8	0	C	无	无	有，子宫直肠窝 8ml,性状为血性	3	5	8	COOK	刘闯	G-MOPS	G-MOPS+HSA	G-1	G-IVF	15	vitrolife	手淫	本中心	5	10	3	113	21	42	7	30	87	密度梯度离心法	刘赛
37	初婚	设计师	37	初婚	无业	西安市未央区重型机器厂福利区	拮抗剂方案		ICSI	原发性不孕	思则凯	1.13	5	丽申宝	32	9	2	3	13	9	0	B	无	无	无	1	2	3	VITROLIFE	刘赛	G-MOPS	G-IVF	G-1	G-IVF	16	VITROLIFE	手淫	本中心	5	10	1.8	32	2	23	5	70	95	密度梯度离心法	马夜肥
30	初婚	职员	32	初婚	职员	西安市长安区曲韦西长安街85号144号	长效长方案		ICSI	原发性不孕	思则凯	0	0	丽申宝	19	10	19	10	0	0	10		无	无	无	6	11	17		周婷	G-MOPS	G-mops+HSA	G-IVF	G-IVF	13	Vitrolife	手淫	新鲜	5	20	5	46.00	0	5	5	90	95	密度梯度离心法	周婷
21	初婚	营业员	26	初婚	营业员	西安市灞桥区路家湾334号	长方案		ICSI	原发性不孕	思则凯	0	0	丽申宝	27	10	27	10	3	2	10		无	无	有	11	16	27		李丽	G-MOPS	G-mops+HSA	G-IVF	G-IVF	15	Vitrolife	手淫	新鲜	5	12	1.5	270.00	0	6	8	86	94	密度梯度离心法	马夜肥
33	初婚	无业	37	初婚	无业	山西省铝厂	长方案		ICSI	继发性不孕	思则凯	0	0	丽申宝	32	11	32	11	13	7	11		无	无	有	4	2	6		李丽	G-MOPS	G-mops+HSA	G-IVF	G-IVF	18	Vitrolife	手淫	新鲜	4	12	4.8	6.50	3	28	5	64	92	密度梯度离心法	马夜肥
27	初婚	无业	26	初婚	司机	延安市宝塔区永宁路53号1号楼1单元202室	长方案		ICSI	原发性不孕	思则凯	0	0	丽申宝	13	8	13	8	0	0	8		无	无	无	5	19	24		刘赛	G-MOPS	G-GAMETE	G-IVF	G-IVF	16	Vitrolife	手淫	新鲜	4	15	3.6	69.00	0	0	38	62	90	密度梯度离心法	李丽
32	初婚	无业	32	初婚	工人	山西省运城市石化花园3号楼	短效长方案		ICSI	继发性不孕	达菲林	1.7	26	果纳芬	37	11	3	2	5	5	0	A	无	无	有，子宫直肠窝30ml,性状为血性	7	2	9	COOK	刘赛	K-SIFB	sigb	K-SICM	K-SIFM		vitrolife	手淫	本中心	4	25	2.9	81	21	24	8	47	95	密度梯度离心法	刘闯
32	初婚	职员	36	初婚	司机	西安市临潼区徐扬办公义村一组	超长方案		ICSI	原发性不孕	达菲林	2	25	果纳芬	20	10	2	3	0	0	0	A-B	无	无	无	5	3	8	COOK	李超波	FB	GB	CM	FM	15	CO	手淫	本中心	4	20	2.7	35	3	34	5	58	95	密度梯度离心法	李超波
24			27			西安市临潼区北田镇增月村第四组55号	短效长方案		ICSI	原发性不孕	达菲林	2.1	22	果纳芬	18	9	2	3	0	0	0	B	无	无	无	8	8	16	COOK	马夜肥	FB	GB	CM	FM	18	CO	手淫	本中心	4	10	2.3	47	0	5	10	85	95	密度梯度离心法	刘闯
33	初婚	无业	33	初婚	医生	四川省威远县新店镇民富村5组8号	短效长方案		ICSI	继发性不孕	达菲林	1.56	25	丽申宝	53	12	3	5	15	7	0	C	无	无	有，子宫直肠窝12 ml,性状陈旧性淡血性	7	1	8	COOK	李丽	FB	GB	CM	FM	14	CO	手淫	本中心	4	10	2.4	20	1	10	4	85	95	密度梯度离心法	刘闯
34	初婚	工人	35	初婚	工人	甘肃省庆城县马岭镇井下新村1号	拮抗剂方案		ICSI	原发性不孕	思则凯	6	6	丽申宝	45	11	3	3	0	0	0	B	有 左 5 ml，性状：咖啡色	无	无	6	4	10	COOK	马夜肥	FB	GB	CM	FM	20	vitrolife	手淫	本中心	4	10	2	68	10	31	8	51	95	密度梯度离心法	刘闯
27	初婚	导游	28	初婚	铁路职工	陕西省安康市汉滨区西站区92栋一单元6楼17号	短效长方案		ICSI	继发性不孕	达菲林	2.2	24	丽申宝	38	11	2	7	3	3	0		无	无	有，子宫直肠窝5 ml,性状为血性	3	4	7	Vitrolife	马夜肥	G-MOPS	G-Mops Plus	G-1	G-IVF	15	VITROLIFE	手淫	本中心	4	15	1.8	45	3	13	2	82	94	密度梯度离心法	李超波
25	初婚	职员	32	初婚	公务员	长乐路沁水新城38B座901室	短效长方案		ICSI	原发性不孕	达必佳	1	11	普丽康	25	11	2	5	5	5	0	B	无	无	有，子宫直肠窝 5ml,性状为血性	7	8	15	Vitrolife	李超波	G-MOPS	G-MOPSPLUS	G-1	G-IVF	17	CO	手淫	本中心	4	10	2	49	0	10	10	80	94	密度梯度离心法	刘闯
34	初婚	无业	35	初婚	司机	陕西省横山县塔湾镇海则沟村后沙峁组113号	短效长方案		ICSI	继发性不孕	达菲林	2.15	24	果纳芬	32	10	3	5	0	0	0	B-C	无	无	有，子宫直肠窝 25 ml,性状为陈旧性	7	9	16	VITROLIFE	马夜肥	G-MOPS	G-MOPS+HSA	G-1	G-IVF	18	VITROLIFE	手淫	本中心	5	10	1.8	65	2	45	3	50	93	密度梯度离心法	李超波
34	初婚	职员	33	初婚	职员	西安市碑林区新郭门6号	短效长方案		ICSI	继发性不孕	达菲林	2.25	25	普丽康	22	9	2	7	6	4	0	A-B	无	无	无	11	6	17	COOK	刘赛	G-MOPS	G-IVF	G-1	G-IVF	18	VITROLIFE	手淫	本中心	4	10	2.3	23	1	32	2	65	92	密度梯度离心法	马夜肥
30	初婚	工人	32	初婚	工人	西安市新城区兴盛里	超长方案		ICSI	继发性不孕	达菲林	1.45	23	果纳芬	24	9	2	4	4	4	0	B-C	无	无	有，子宫直肠窝 32ml,性状为血性	1	5	6	Vitrolife	李超波	G-MOPS	G-MOPSPLUS	G-1	G-IVF	18	CO	手淫	本中心	3	10	1.7	25	0	45	10	45	92	密度梯度离心法	刘赛
33	再婚	个体	36	再婚	个体		短效长方案		ICSI	原发性不孕	达菲林	1.6	22	果纳芬	21	9	2	3	5	5	0	B-C	无	无	无	9	4	13	COOK	周婷	FB	GB	CM	FM	17	CO	手淫	本中心	3	15	2.7	50	2	28	25	45	91	密度梯度离心法	李超波
25	初婚	职员	30	初婚	职员	山西省运城市盐湖区生产资料家属院	短效长方案		ICSI	原发性不孕	达菲林	2.05	24	丽申宝	27	10	2	3	0	0	0		无	无	无	6	11	17	COOK	马夜肥	FB	GB	CM	FM	18	CO	手淫	本中心	4	10	1.5	39	4	29	11	56	90	密度梯度离心法	刘闯
33	初婚	会计	36	初婚	工程师	西安市西斜十路新一代公寓B座	长方案		ICSI	原发性不孕	达菲林	0	0	普丽康	1325	7	150	2	375	5	2		无	无	有，子宫直肠窝11ml,性状淡血性（淡黄色）	4	4	8	VITROLIFE	周婷	G-MOPS	G-MOPS+HSA	G-1	G-IVF	16	vitrolife	手淫	本中心	4	12	2.5	48	2	8	1	89	90	密度梯度离心法	马夜肥
31	初婚	教师	33	初婚	医生	陕西省延安市宝塔区北大街43号	拮抗剂方案		ICSI	原发性不孕	思则凯	3.21	5	果纳芬	20	9	2	5	4	4	0	B	无	无		2	3	5	COOK	刘赛	G-MOPS	G-MOPSPLUS	G-1	G-IVF	18	CO	手淫	本中心	4	10	3.4	33	0	19	11	70	90	密度梯度离心法	刘闯
25	初婚	无业	30	初婚	职员	陕西省白水县杜康镇后洼村2社	短效长方案		ICSI	原发性不孕	达菲林	2.2	24	丽申宝	33	11	3	3	0	0	0	C	无	无	右侧卵巢旁 24ml 陈旧性血性	5	6	11	COOK	李超波	FB	GB	CM	FM	15	CO	手淫	本中心	3	10	3.2	135	7	21	2	70	89	密度梯度离心法	李超波
37	初婚	会计	37	初婚	司机	宁夏省石嘴山市大武呕文明路怡心花园14-5-202号	GnRH拮抗剂		ICSI	继发性不孕	达菲林	0	0	丽申宝	37	10	37	10	13	9	10		无	无	有	4	5	9		刘闯	G-MOPS	G-mops+HSA	G-IVF	G-IVF	17	Vitrolife	手淫	新鲜	3	15	1.5	36	0	21	12	67	88	密度梯度离心法	周婷
37	初婚	无业	38	初婚	无业	蒲城县兴镇余兴四组	长效长方案		ICSI	原发性不孕	达菲林	0	0	丽申宝	5175	13	150	2	1950	13	2					5	5	10	VITROLIFE	刘闯	K-SIFB	sigb	K-SICM	K-SIFM	14	sico	手淫	本中心	3	5	2	149	2	41	6	51	87	上游	刘赛
34	初婚	会计	37	初婚	个体	江苏省靖江市景馨花园7栋301室	短效长方案		ICSI	继发性不孕	达菲林	0	0	普丽康	1075	8	225	2	0	0	0	A-B	无	无	无	4	9	13	VITROLIFE	刘赛	G-MOPS	G-IVF	G-1	G-IVF	16	VITROLIFE	手淫	本中心	5	10	4.7	57	0	23	13	64	86	密度梯度离心法	李丽
27	初婚	教师	31	初婚	教师	西安市蓝田县蓝关镇大寨村	短效长方案		ICSI	原发性不孕	达菲林	2.6	24	果纳芬	20	10	2	5	0	0	0	B	无	无	有，子宫直肠窝 20 ml,性状淡血性	5	11	16	VITROLIFE	刘赛	G-MOPS	G-MOPS+HSA	G-1	G-IVF	15	vitrolife	手淫	本中心	5	15	3	65	12	48	12	28	90	密度梯度离心法	刘赛
34	初婚	个体	37	初婚	个体	陕西省宝鸡市盛华园4号楼	短效长方案		ICSI	继发性不孕	思则凯	1.63	7	丽申宝	44	10	2	3	10	9	0	A-B	无	无	无	5	5	10	VITROLIFE	刘赛	G-MOPS	G-IVF	G-1	G-IVF	16	VITROLIFE	手淫	本中心	1	10	2.7	102	13	38	2	47	90	密度梯度离心法	刘赛
34	初婚	个体	33	初婚	职员	西安市长安区樱花北路	短效长方案		ICSI	原发性不孕	达菲林	1.9	22	果纳芬	25	9	3	3	2	2	0	B-C	无	无	有，子宫直肠窝10 ml,性状为血性	4	3	7	COOK	刘闯	FB	GB	CM	FM	16	CO	手淫	本中心	5	18	3.3	78	3	12	6	79	90	密度梯度离心法	周婷
30	初婚	教师	27	初婚	教师	陕西省甘泉县城关镇育英路011号	短效长方案		ICSI	原发性不孕	达菲林	0	0	果纳芬	17	7	17	7	3	3	7		无	无	无	10	7	17		马夜肥	G-MOPS	G-mops+HSA	SIFM	SIFM	16	Vitrolife	手淫	新鲜	2	10	2.4	34	2	11	8	79	93	密度梯度离心法	马夜肥
32	初婚	销售	28	初婚	销售	咸阳市秦都区人民西路60号	长效长方案		ICSI	继发性不孕	达菲林	0	0	果纳芬	45	15	45	15	18	13	15		无	无	有	7	6	13		刘赛	G-MOPS	G-mops+HSA	G-IVF	G-IVF	16	Vitrolife	手淫	新鲜	4	10	4	72.00	21	44	3	32	92	密度梯度离心法	马夜肥
32	初婚	农民	33	初婚	农民	华县华州镇吴家村	长方案		ICSI	原发性不孕	达菲林	0	0	果纳芬	64	20	64	20	15	12	20		无	无	有	2	3	5		马夜肥	G-MOPS	G-mops+HSA	G-IVF	G-IVF	17	Vitrolife	手淫	新鲜	5	10	5.6	25.00	0	20	24	56	91	密度梯度离心法	周婷
34	初婚	农民	36	初婚	农民	陕西省柞水县乾县佑镇三星村	长方案		ICSI	继发性不孕	达菲林	0	0	果纳芬	13	7	13	7	0	0	7		无	无	有	11	7	18		李丽	MHTF	G-mops+HSA	G-IVF	G-IVF	17	Vitrolife	手淫	新鲜	5	20	3	34.00	0	6	1	93	91	密度梯度离心法	马夜肥
35	初婚	教师	37	初婚	私企	陕西省西安市碑林区文艺路5号	长效长+思则凯		ICSI	原发性不孕	达菲林	0	0	果纳芬	18	8	18	8	6	6	8		无	无	无	5	1	6		周婷	mHTF	MHTF+10%HS	SIFM	SIFM	17	COOK	手淫	新鲜	5	10	2	51.00	0	12	16	72	91	密度梯度离心法	李丽
33	再婚	个体	37	初婚	个体	黄陵县月安坪乡张庄村	长方案		ICSI	继发性不孕	达菲林	0	0	果纳芬	20	10	20	10	0	0	10		无	无	无	7	9	16		李丽	G-MOPS	G-mops+HSA	G-IVF	G-IVF	15	Vitrolife	手淫	新鲜	3	15	1.5	22.00	9	22	17	52	90	密度梯度离心法	周婷
36	初婚	待业	36	初婚	待业	陕西省榆林市靖边县杨桥畔镇九里滩村一组	长方案		ICSI	原发性不孕	达菲林	0	0	果纳芬	40	16	40	16	12	12	16		无	无	有	5	8	13		李丽	G-MOPS	G-mops+HSA	G-IVF	G-IVF	16	Vitrolife	手淫	新鲜	5	12	1.8	73.00	0	6	19	75	90	密度梯度离心法	马夜肥
31	初婚	职工	33	初婚	职工	陕西省澄城县城关镇南大街588号	短效长+思则凯		ICSI	原发性不孕	达菲林	0	0	果纳芬	34	10	34	10	13	10	10		无	无	有	3	7	10		李丽	G-MOPS	K-SIGB-50	SIFM	SIFM	14	Vitrolife	手淫	新鲜	5	15	5.2	85.00	0	10	13	77	88	密度梯度离心法	周婷
26	初婚	教师	28	初婚	职员	山西省平陆县辛下街东三巷22号	长效长方案		ICSI	原发性不孕	达菲林	0	0	丽申宝	4725	12	150	2	1950	12	2		无	无	无	10	6	16	COOK	马夜肥	G-MOPS	G-Mops+HSA	K-SICM	K-SIFM	19	vitrolife	手淫	本中心	5	10	1.8	18	0	35	15	50	95		马夜肥
25	初婚	打字员	29	初婚	无业	山西省闻喜县石门乡后交村石匣居民组	短效长方案		ICSI	原发性不孕	达菲林	0	0	普丽康	29	11	2	4	10	8	0		无	无	无	11	8	19	COOK	周婷	K-SIFB	sigb	K-SICM	K-SIFM	16	sico	手淫	本中心	3	20	2.4	22	1	11	4	84	95	密度梯度离心法	马夜肥
29	初婚	无业	29	初婚	工人	陕西省宝鸡市渭滨区高家镇苟家岭村5组	COH周期		ICSI	原发性不孕	达菲林	2.3	23	果纳芬	12	9	2	2	0	0	0	B	无	无	有，右侧卵巢旁，量40ml性状血性	7	6	13	COOK	周婷	FB	GB	CM	FM	17	CO	手淫	本中心	4	10	2.5	20	5	30	10	55	95	密度梯度离心法	周婷
30	初婚	无业	36	初婚	职员	陕西省兴平市丰仪乡洛庄村1组25号	短效长方案		ICSI	原发性不孕	达菲林	1.95	26	丽申宝	54	12	3	3	18	9	0	B-C	无	无	有，子宫直肠窝 22 ml,性状淡血性	3	2	5	COOK	马夜肥	FB	GB	CM	FM	16	CO	手淫	本中心	4	10	2.1	17	4	20	16	60	95	密度梯度离心法	刘闯
31	初婚	职员	30	初婚	职员	西安市文艺南路金地园小区	拮抗剂方案		ICSI	原发性不孕	思则凯	0.88	4	果纳芬	17	8	3	3	0	0	0	B-C	无	无	无	4	4	8	COOK	刘赛	K-SIFB	K-SIGB-50	K-SICM	K-SIFM	15	sico	手淫	本中心	3	10	4.3	27	2	43	8	47	95	密度梯度离心法	李超波
33	初婚	销售	33	初婚	工程师		短效长方案		ICSI	原发性不孕	达菲林	1.6	23	果纳芬	27	10	3	2	6	6	0	B-C	无	无	无	6	4	10	VITROLIFE	周婷	G-MOPS	GB	G-1	G-IVF	18	CO	手淫	本中心	5	5	1.8	230	0	8	0	92	95	密度梯度离心法	李丽
26	初婚	无业	27	初婚	无业	甘肃省西和县石堡乡王寺村88号	短效长方案		ICSI	原发性不孕	达菲林	1.5	25	果纳芬	22	10	2	2	0	0	0	B-C	无	无	无	10	2	12	COOK	周婷	FB	GB	CM	FM	16	CO	手淫	本中心	4	10	2.1	19	0	17	10	73	95	密度梯度离心法	刘闯
33	初婚	电台导播	38	初婚	个体	陕西省榆林市榆阳区钟楼中巷7号	短效长方案		ICSI	原发性不孕	达菲林	2.25	24	普丽康	17	12	2	6	3	3	0	B-C	无	无	有，子宫直肠窝 26 ml,性状为血性	4	11	15	COOK	马夜肥	FB	GB	CM	FM	19	vitrolife	手淫	本中心	4	10	2.4	78	4	20	6	70	95	密度梯度离心法	刘闯
30	初婚	营业员	32	初婚	工程师	陕西省商洛市商州区牧护关镇秦关村6组	长效长方案		ICSI	原发性不孕	达菲林	0	0	果纳芬	4800	14	225	2	1875	11	2		无	无	有，子宫直肠窝22ml,性状为血性	0	3	3	VITROLIFE	李丽	G-MOPS	G-MOPSPLUS	G-1	G-IVF	15	VITROLIFE	手淫	本中心	3	15	6	17	4	53	1	42	94	密度梯度离心法	刘赛
28	初婚	职员	27	初婚	职员	陕西省咸阳市秦都区人民中路33号眷字45楼32号	COH周期		ICSI	原发性不孕	达菲林	1.85	23	果纳芬	27	10	2	3	4	4	0	B-C	无	无	无	6	4	10	COOK	周婷	FB	GB	CM	FM	18	CO	手淫	本中心	1	10	2	23	8	40	7	45	94	密度梯度离心法	刘闯
28	初婚	护士	36	初婚	自由职业	西安市北二环文景路佳家小区	短效长方案		ICSI	原发性不孕	达菲林	2.3	26	果纳芬	43	13	1	2	20	10	0	B-C	无	无	有，左侧卵巢旁，量 8 ml,性状为血性	4	10	14	COOK	李丽	FB	GB	CM	FM	17	CO	手淫	本中心	4	10	2.4	81	12	37	6	45	94	密度梯度离心法	刘闯
34	初婚	职员	30	初婚	教师	陕西省清涧县秀延街道办事处牌楼台175号	拮抗剂方案		ICSI	继发性不孕	曲普瑞林	1.25	5	丽申宝	38	10	3	2	0	0	0	B	无	无	无	1	2	3	Vitrolife	马夜肥	G-MOPS	G-MOPSPLUS	G-1	G-IVF	16	CO	手淫	本中心	5		2.7	98	5	25	6	64	94	密度梯度离心法	周婷
31	初婚	工人	33	初婚	工人	西安市朱雀大街421号	短效长方案		ICSI	原发性不孕	达菲林	2.25	25	普丽康	23	11	2	5	0	0	0					10	6	16	Vitrolife	周婷	G-MOPS	G-MOPSPLUS	G-1	G-IVF	16	CO	手淫	本中心	4	10	4	46	0	22	5	73	94	密度梯度离心法	刘赛
30	初婚	无业	23	初婚	无业	西安市辛家庙	拮抗剂方案		ICSI	继发性不孕	思则凯	1.38	6	果纳芬	27	10	3	3	1	1	0	B-C	无	无	无	10	2	12	COOK	周婷	K-SIFB	sigb	K-SICM	K-SIFM	17	vitrolife	手淫	本中心	3	20	3.2	125	20	48	0	32	94	密度梯度离心法	马夜肥
35	初婚	无业	35	初婚	无业	甘肃省平凉市崆峒区西路6号西景园26号楼	短效长方案		ICSI	原发性不孕	达菲林	0	0	果纳芬	32	9	32	9	10	8	9		无	无	有	2	3	5		李丽	G-MOPS	G-GAMETE	G-IVF	G-IVF	14	Vitrolife	手淫	新鲜	4	12	2.5	18.00	4	25	8	63	93	密度梯度离心法	刘闯
28	初婚	护士	29	初婚	职员	渭南市临渭区乐天村	短效长方案		ICSI	继发性不孕	达必佳	1.3	20	果纳芬	29	9	2	2	11	6	0	B-C	无	无	无	9	6	15	COOK	周婷	K-SIFB	sigb	K-SICM	K-SIFM	16	sico	手淫	本中心	3	10	2.7	43	4	37	0	59	93	密度梯度离心法	李超波
37	初婚	个体	37	初婚	自由	重庆市巴南区三江街80号附6号	短效长方案		ICSI	继发性不孕	达必佳	1.9	22	果纳芬	26	9	2	5	5	5	0		无	无	有。右侧卵巢旁。30ml。性状血性	6	3	9	Vitrolife	刘闯	G-MOPS	G-Mops Plus	G-1	G-IVF	15	VITROLIFE	手淫	本中心	4	10	1.9	175	2	19	5	74	93	密度梯度离心法	刘闯
34	初婚	无业	37	初婚	无业	陕西省子长县余家坪乡岭湾村民委员会58号	短效长方案		ICSI	原发性不孕	达必佳	2.05	26	普丽康	19	11	1	6	8	7	0		无	无	无	7	16	23	COOK	刘赛	G-MOPS	G-IVF	G-1	G-IVF	20	VITROLIFE	手淫	本中心	5	10	3.2	130	0	12	17	71	92	密度梯度离心法	周婷
25	初婚	无业	26	初婚	无业	山西省淳山县天坛镇神山路106号	短效长方案		ICSI	继发性不孕	达菲林	1.85	24	果纳芬	28	10	2	4	7	7	0	0.4	无	无	有，子宫直肠窝 55 ml,性状为血性	8	3	11	COOK	马夜肥	FB	GB	CM	FM	17	CO	手淫	本中心	4	10	2.5	41	10	23	8	59	92	密度梯度离心法	刘闯
34	初婚	职员	33	初婚	公务员	陕西省安塞县真武洞镇居委水利局	短效长方案		ICSI	原发性不孕	达菲林	0	0	果纳芬	2475	10	150	3	900	9	3		无	无	无	2	4	6	VITROLIFE	周婷	G-MOPS	G-Mops+HSA	K-SICM	K-SIFM	17	vitrolife	手淫	本中心	5		2.4	37	0	0	10	90	91	密度梯度离心法	李丽
25			29			甘肃省陇南市武都区龙凤乡罗家山行政村010号	短效长方案		ICSI	原发性不孕	达菲林	2.4	22	普丽康	15	10	1	3	0	0	0	B-C	无	无	有，子宫直肠窝 30 ml,性状为血性	6	4	10	Vitrolife	刘闯	G-MOPS	G-Mops Plus	G-1	G-IVF	14	VITROLIFE	手淫	本中心	4	30	3.9	35	3	63	5	29	91	密度梯度离心法	李超波
31	初婚	个体	38	初婚	工程师	西安市未央路68号时代明丰苑C座1103	短效长方案		ICSI	原发性不孕	达菲林	0	0	果纳芬	18	9	2	3	4	4	0	B-C	无	无	有，子宫直肠窝 25 ml,性状为血性	7	4	11	VITROLIFE	周婷	G-MOPS	G-IVF	G-1	G-IVF	17	VITROLIFE	手淫	本中心	4	10	2.8	48	4	14	5	77	91	密度梯度离心法	马夜肥
24	初婚	无业	24	初婚	工人	山西省霍州市白龙矿家属区	短效长+思则凯		ICSI	原发性不孕	思则凯	1.33	23	普丽康	23	11	1	2	6	3	0	B-C	无	无	有，子宫直肠窝15ml,性状为血性	10	7	17	COOK	周婷	K-SIFB	sigb	K-SICM	K-SIFM	17	sico	手淫	本中心	3	20	4	32	7	60	2	31	90	密度梯度离心法	李超波
37	初婚	会计	37	初婚	无业	西高新米家桥小区	拮抗剂方案		ICSI	继发性不孕	达必佳	0	0	丽申宝	2925	10	225	2	450	6	2		无	无	无	3	6	9	VITROLIFE	马夜肥	G-MOPS	G-MOPSPLUS	G-1	G-IVF	15	VITROLIFE	手淫	本中心	5	20	2.1	155	1	46	17	36	90	密度梯度离心法	周婷
30	初婚	职员	29	初婚	工程师	西安市雁塔区高新路四十八号综合办公楼	COH周期		ICSI	原发性不孕	达菲林	2.15	24	丽申宝	37	11	3	5	0	0	0		无	无	无	2	8	10	Vitrolife	周婷	G-MOPS	G-MOPSPLUS	G-1	G-IVF	16	CO	手淫	本中心	3	10	3.2	60	3	36	12	49	90	密度梯度离心法	李超波
26	初婚	护士	31	初婚	无业	陕西省榆林市绥德县国税局家属院502	超长方案		ICSI	原发性不孕	达菲林	2.35	24	果纳芬	18	9	2	6	4	4	0		无	无	有，子宫直肠窝 11ml,性状为血性	7	6	13	COOK		G-MOPS	G-Mops Plus	G-1	G-IVF	15	VITROLIFE	手淫	本中心	4	10	3.2	65	3	44	3	50	89	密度梯度离心法	李超波
37	初婚	职员	38	初婚	职员	陕西省富平县觅子乡觅自组	超长方案		ICSI	继发性不孕	达菲林	0	0	果纳芬	31	10	31	10	10	7	0	B	无	无	有，右卵巢旁5ml,性状为血性	10	8	18	Vitrolife	周婷	G-MOPS	G-MOPSPLUS	G-1	G-IVF	17	CO	手淫	本中心	4	10	2.9	155	12	37	3	48	89	密度梯度离心法	刘闯
28	初婚	教师	32	初婚	公务员	甘肃省平凉市民馨苑4单元	长方案		ICSI	原发性不孕	达菲林	0	0	丽申宝	2275	11	100	2	75	1	2		无	无	有，子宫直肠窝10ml,性状为血性	4	9	13	VITROLIFE	刘赛	G-MOPS	G-MOPSPLUS	G-1	G-IVF	15	sico	手淫	本中心	4	12	2.4	134	3	26	2	69	88	密度梯度离心法	马夜肥
30	初婚	教师	36	初婚	教师	西安市莲湖区丰盛园小区	短效长方案		ICSI	原发性不孕	达菲林	2.55	27	普丽康	26	10	2	4	0	0	0	B	无	无	无	8	5	13	COOK	刘赛	K-SIFB	K-SIGB-50	K-SICM	K-SIFM	16	vitrolife	手淫	本中心	4	14	2.8	95	8	51	6	35	88	密度梯度离心法	马夜肥
27	初婚	服务员	28	初婚	厨师	陕西省渭南市吝店镇时赵村1组	短效长方案		ICSI	原发性不孕	达必佳	0.4	8	普丽康	10	8	1	6	2	2	0	A	无	无	有，子宫直肠窝15ml,性状为血性	9	9	18	COOK	周婷	FB	GB	CM	FM	16	CO	手淫	本中心	3	10	2.8	70	2	20	10	68	88	密度梯度离心法	李超波
34	初婚	职员	37	再婚	电工	西安市东郊东方厂	超长方案		ICSI	继发性不孕	达必佳	0	0	普丽康	51	16	51	16	29	11	16		无	无	无	7	8	15		李丽	G-MOPS	G-mops+HSA	G-IVF	G-IVF	16	Vitrolife	手淫	新鲜	5	20	2.2	18.00	3	10	12	75	95	密度梯度离心法	刘闯
37	初婚	个体	37	初婚	个体	陕西省洛南西街一组	长方案		ICSI	原发性不孕	达必佳	0	0	普丽康	79	15	79	15	37	12	15		无	无	无	2	2	4		李丽	G-MOPS	G-mops+HSA	G-IVF	G-IVF	16	Vitrolife	手淫	新鲜	6	19	4.3	137.00	10	42	7	41	95	密度梯度离心法	刘赛
36	初婚	职员	37	初婚	自由职业	西安市康乐路十四街坊	促排卵方案		ICSI	原发性不孕	达必佳	0	0	普丽康	13	8	13	8	13	8	8		无	无	有	5	6	11		周婷	G-MOPS	G-mops+HSA	G-IVF	G-IVF	13	Vitrolife	手淫	新鲜	5	10	2	54.00	0	23	8	69	95	密度梯度离心法	马夜肥
30	初婚	职员	34	初婚	公务员	陕西省商洛市洛南县东街村116号	拮抗剂方案		ICSI	原发性不孕	达必佳	0	0	丽申宝	2550	9	150	2	975	9	2		无	无	无	3	2	5	vitrolife	马夜肥	G-MOPS	G-Mops+HSA	G-1	G-IVF	14	vitrolife	手淫	本中心	3	30	3.1	28	0	10	20	70	95	密度梯度离心法	周婷
35	初婚	会计	37	初婚	设计师	西安市金花南路5号	长效长+思则凯		ICSI	继发性不孕	达必佳	0	0	丽申宝	2925	10	225	2	1200	10	2		无	无	无	3	3	6	COOK	马夜肥	K-SIFB	sigb	K-SICM	K-SIFM		VITROLIFE	手淫	本中心	3		2.9	20	0	5	27	68	95	密度梯度离心法	周婷
32	初婚	无业	36	初婚	无业	福建省长乐市华达小区15座401室	短效长+思则凯		ICSI	原发性不孕	达必佳	0	0	果纳芬	1875	10	225	2	75	1	0	A-B	无	无	无	7	3	10	COOK	马夜肥	K-SIFB	sigb	K-SICM	K-SIFM	17	vitrolife	手淫	本中心	3	15	2.2	55	1	12	9	78	95	密度梯度离心法	周婷
30	初婚	财务	33	初婚	职员	西安市凤城一路文景家园2号楼	短效长方案		ICSI	继发性不孕	达菲林	1.9	31	丽申宝	69	14	3	2	36	11	0	B-C	无	无	无	3	5	8	COOK	刘赛	K-SIFB	sigb	K-SICM	K-SIFM	15	sico	手淫	本中心	4	10	2.1	37	8	19	7	66	95	密度梯度离心法	刘闯
29	初婚	教师	32	初婚	教师	山西省稷山县师范东单宿舍	短效长方案		ICSI	原发性不孕	达菲林	2.1	26	果纳芬	53	11	2	7	22	11	0		无	无	无	2	3	5	COOK	李丽	K-SIFB	sigb	K-SICM	K-SIFM	18	vitrolife	手淫	本中心	5	10	3	63	15	32	13	40	95	上游	李丽
30	再婚	工程	29	初婚	司机	西安市安装四处	短效长+思则凯		ICSI	继发性不孕	思则凯	1.73	21	普丽康	16	10	2	2	4	3	0	B-C	无	无	有，子宫直肠窝 ml,性状为血性	9	7	16	COOK	周婷	K-SIFB	sigb	K-SICM	K-SIFM	17	sico	手淫	本中心	3	10	4.1	66	9	27	11	53	95	密度梯度离心法	刘闯
37	初婚	无业	37	初婚	无业	陕西省定边县贺圈镇	拮抗剂方案		ICSI	原发性不孕	思则凯	3.17	6	丽申宝	45	10	3	3	14	6	0	B	无	无	无	3	5	8	COOK		K-SIFB	sigb	K-SICM	K-SIFM	15	sico	手淫	本中心	5	20	3	92	20	29	7	42	95	密度梯度离心法	刘赛
37	初婚	无业	37	初婚	公务员	陕西省富平县庄里镇	短效长方案		ICSI	原发性不孕	达菲林	2.15	26	丽申宝	55	12	3	3	0	0	0	B-C	无	无		4	1	5	Vitrolife	周婷	G-MOPS	G-Mops Plus	G-1	G-IVF	16	VITROLIFE	手淫	本中心	4	10	2.5	31	1	12	5	82	95	密度梯度离心法	刘闯
37	初婚	职员	37	初婚	无业	西安市雁塔区兴善寺东街十五号1号楼1单元5层2号	拮抗剂方案		ICSI	原发性不孕	思则凯	2.21	4	果纳芬	18	8	2	3	3	3	0	B-C	无	无	无	1	2	3	Vitrolife	周婷	G-MOPS	G-MOPSPLUS	G-1	G-IVF	17	CO	手淫	本中心	3	5	3.8	80	10	32	12	46	95	密度梯度离心法	周婷
26	初婚	干部	30	初婚	工人	陕西省宜川县街道办环东路社区一组环城东路19号	短效长方案		ICSI	原发性不孕	达菲林	1.2	20	果纳芬	14	7	2	5	3	4	0	B	无	无	有，子宫直肠窝70 ml,性状淡血性	1	4	5	COOK	周婷	FB	GB	CM	FM	15	CO	手淫	本中心	4	10	1.9	25	8	21	12	69	95	密度梯度离心法	刘闯
34	初婚	农民	33	初婚	农民	陕西省礼泉县叱开镇西王庄	短效长方案		ICSI	原发性不孕	达必佳	2.5	25	果纳芬	21	11	2	4	1	1	0	B-C	无	无	无	12	6	18	COOK	周婷	FB	GB	CM	FM	16	CO	手淫	本中心	4	10	1.7	39	5	20	15	60	95	密度梯度离心法	刘闯
36	再婚		38	再婚		西安市新城区联志路2号	拮抗剂方案		ICSI	继发性不孕	思则凯	5.13	6	果纳芬	38	10	2	3	5	5	0	B	无	有 右侧输卵管积水16ml，左侧输卵管积水18ml，性状均为浅茶色	无	5	1	6	Vitrolife	周婷	G-MOPS	G-MOPSPLUS	G-1	G-IVF	16	CO	手淫	本中心	3	30	2	20	1	42	17	40	94	密度梯度离心法	李超波
37	初婚	化验员	37	初婚	商业	西安市高新区枫叶苑北区	自然周期		ICSI	继发性不孕	思则凯	0	0	果纳芬	75	1	75	1	75	1	1		无	无	无	1	3	4	cook	李丽	K-SIFB	sigb	K-SICM	K-SIFM	17	sico	手淫	本中心	4		3.4	17	0	9	17	74	94	密度梯度离心法	刘闯
37	初婚	干部	37	初婚	商人	陕西省洋县洋洲镇小西街123号	长方案		ICSI	继发性不孕	思则凯	0	0	丽申宝	25	7	25	7	9	6	0	C	无	无	无	2		2	cook	周婷	K-SIFB	sigb	K-SICM	K-SIFM	12	sico	手淫	本中心	4	20	2	18	1	23	6	70	94	密度梯度离心法	马夜肥
35	初婚	教师	34	初婚	电信业	西安市周至县二曲镇老城东街108号	拮抗剂方案		ICSI	继发性不孕	思则凯	6	6	果纳芬	30	10	3	3	2	2	0		无	无	无	5	2	7	COOK	周婷	K-SIFB	sigb	K-SICM	K-SIFM	17	sico	手淫	本中心	3	12	3.4	85	8	33	5	54	94	密度梯度离心法	马夜肥
35	初婚	营业员	35	初婚	巡警	陕西省兴平市西街半截巷15号	短效长+思则凯		ICSI	原发性不孕	达菲林	1.85	25	果纳芬	52	11	2	3	14	8	0	B-C	无	无	无	4	6	10	VITROLIFE	马夜肥	G-MOPS	sigb	G-1	K-SIFM	15	vitrolife	手淫	本中心	4	10	3.2	47	11	23	8	58	94	密度梯度离心法	刘闯
37	初婚	职员	37	初婚	无业	陕西省西安市草场坡	拮抗剂方案		ICSI	原发性不孕	思则凯	1.38	6	丽申宝	30	9	3	2	0	0	0	B-C	无	无	无	5	5	10	COOK	周婷	K-SIFB	sigb	K-SICM	K-SIFM	18	vitrolife	手淫	本中心	3	15	2.3	29	0	14	12	24	94	密度梯度离心法	刘闯
37	再婚	职员	37	再婚	自由	甘肃省庆阳市西峰区长庆南路200号恒美花园C3楼242室	拮抗剂方案		ICSI	继发性不孕	思则凯	1.13	5	果纳芬	22	8	3	3	4	4	0	B	无	无	有，子宫直肠窝 15ml,性状陈旧性	1	2	3	VITROLIFE	刘闯	G-MOPS	G-IVF	G-1	G-IVF	17	VITROLIFE	手淫	本中心	3	10	1.9	15	2	53	9	36	94	密度梯度离心法	李超波
34	初婚	护士	38	初婚	研究生	西安市莲湖区永泉路8号桐芳巷小区	短效长方案		ICSI	原发性不孕	思则凯	1	5	果纳芬	24	10	3	3	5	4	0	C	无	无	有，子宫直肠窝 26ml,性状为血性	6	4	10	VITROLIFE	刘赛	G-MOPS	G-IVF	G-1	G-IVF	17	VITROLIFE	手淫	本中心	3	30	1.6	70	10	53	2	36	94	密度梯度离心法	李超波
30			35			陕西省铜川市印台区印秀乡虎头村三组40号	短效长方案		ICSI	原发性不孕	达菲林	1.85	23	丽申宝	36	10	3	6	10	6	0	B	无	无	有，子宫前方 12 ml,性状陈旧性	2	3	5	VITROLIFE	刘赛	G-MOPS	G-IVF	G-1	G-IVF	16	VITROLIFE	手淫	本中心	4	10	2.8	39	4	11	2	83	94	密度梯度离心法	马夜肥
34	初婚	职员	37	初婚	司机	陕西省宝鸡市渭滨区钛城路	短效长方案		ICSI	继发性不孕	达菲林	2.7	25	果纳芬	36	12	2	7	0	0	0		无	无	有，子宫直肠窝20 ml,性状为血性	9	5	14	VITROLIFE	刘闯	G-MOPS	G-IVF	G-1	G-IVF	15	VITROLIFE	手淫	本中心	3	10	3	25	4	42	0	54	94	密度梯度离心法	李超波
28	初婚	教师	30	初婚	公务员	陕西省蒲城县翔村2组	短效长方案		ICSI	继发性不孕	达菲林	1.7	25	丽申宝	43	11	2	3	16	8	0	B-C	无	无	有，子宫直肠窝36ml,性状为陈旧性	5	10	15	Vitrolife	周婷	G-MOPS	G-Mops Plus	G-1	G-IVF	16	VITROLIFE	手淫	本中心	4	10	3	45	5	40	2	53	94	密度梯度离心法	李超波
29	初婚	职员	29	初婚	职员	西安市雁塔区丈八东路709号	短效长方案		ICSI	继发性不孕	达必佳	1.8	24	果纳芬	41	13	2	5	3	2	0	B-C	无	有 右侧输卵管积水7ml，性状清亮	有，子宫直肠窝 4 ml,性状为血性	5	6	11	COOK	刘闯	FB	GB	CM	FM	16	CO	手淫	本中心	3		3	26	5	59	7	29	94	密度梯度离心法	李超波
37	再婚	会计	37	再婚	干部	西安市碑林区长胜街8号5门6层1号	短效长方案		ICSI	原发性不孕	达菲林	2	24	果纳芬	27	10	2	3	0	0	0	B	无	无	无	5	3	8	Vitrolife	周婷	G-MOPS	G-MOPSPLUS	G-1	G-IVF	17	CO	手淫	本中心	4	10	5	61	3	35	8	54	94	密度梯度离心法	刘赛
30	初婚	农民	28	初婚	农民	呼和浩特市新城区保合乡甲兰板村2号	短效长方案		ICSI	原发性不孕	达必佳	2.2	26	果纳芬	34	12	2	2	14	9	0	B-C	无	无	有，子宫直肠窝 8 ml,性状陈旧性	4	7	11	COOK	马夜肥	FB	GB	CM	FM	16	CO	手淫	本中心	4	10	2.4	55	0	18	10	72	94	密度梯度离心法	刘闯
34	初婚	职工	37	初婚	工人	河南省方城县广阳镇中南机械厂中14栋30号	短效长方案		ICSI	原发性不孕	达菲林	1.3	24	果纳芬	38	11	3	6	13	8	0	B-C	无	无	无	3	7	10	COOK	周婷	FB	GB	CM	FM	15	CO	手淫	本中心			2.1	39	6	29	6	59	94	密度梯度离心法	刘闯
37	初婚	个体	37	初婚	个体	内蒙古鄂尔多斯市鄂尔多斯西街1号街坊	短方案		ICSI	继发性不孕	达菲林	0	0	果纳芬	69	16	69	16	32	12	16		无	无	无	4	2	6		李丽	G-MOPS	G-mops+HSA	G-IVF	G-IVF	18	Vitrolife	手淫	新鲜	5	10	2.1	84.00	0	15	12	73	93	密度梯度离心法	周婷
29	初婚	职员	30	初婚	工人	西安市自强西路送变电家属院	长方案		ICSI	原发性不孕	达菲林	0	0	果纳芬	26	10	26	10	0	0	10		无	无	无	7	1	8		马夜肥	G-MOPS	G-mops+HSA	G-IVF	G-IVF	14	Vitrolife	手淫	新鲜	5	16	3.6	31.00	0	28	12	60	93	密度梯度离心法	刘赛
33	初婚	个体	33	初婚	个体	翠华路历史博物馆西门兰溪都市开园	GnRH拮抗剂		ICSI	原发性不孕	达菲林	0	0	果纳芬	25	9	25	9	6	5	9		无	无	无	7	5	12		周婷	G-MOPS	G-mops+HSA	G-IVF	G-IVF	16	Vitrolife	手淫	新鲜	5	30	3.3	139.00	0	20	13	67	93	密度梯度离心法	刘赛
26	初婚	个体	26	初婚	个体	渭南市临渭区双王办	长方案		ICSI	原发性不孕	达菲林	0	0	丽申宝	2975	13	100	2	1050	10	2		无	无	无	10	9	19	cook	马夜肥	K-SIFB	sigb	K-SICM	K-SIFM	16	sico	手淫	本中心	4	12	1.5	93	16	21	1	62	93	密度梯度离心法	马夜肥
30	初婚	无业	25	初婚	农民	渭南市开发区	长方案		ICSI	原发性不孕	达菲林	0	0	丽申宝	5175	14	225	2	1425	6	2		无	无	无	3	2	5	cook	马夜肥	K-SIFB	sigb	K-SICM	K-SIFM	17	sico	手淫	本中心	3	15	1.5	75	0	18	9	73	93	密度梯度离心法	周婷
37	再婚	个体	37	再婚	个体	西安市碑林区乐居坊三巷22号	拮抗剂方案		ICSI	继发性不孕	思则凯	4.17	6	果纳芬	36	10	3	3	0	0	0	B-C	无	无	无	1	2	3	VITROLIFE	马夜肥	G-MOPS	G-MOPS+HSA	G-1	G-IVF	10	vitrolife	手淫	本中心	5	20	3	108	2	26	3	69	93	密度梯度离心法	刘赛
37	初婚	教师	37	初婚	干部	陕西省山阳县城关镇西关居委会5组13号	长效长方案		ICSI	继发性不孕	思则凯	0	0	普丽康	46	11	46	11	27	11	0	C	无	无	无	7	3	10	Vitrolife	周婷	G-MOPS	G-Mops Plus	G-1	G-IVF	16	VITROLIFE	手淫	本中心	3	15	1.7	55	7	64	5	24	93	密度梯度离心法	李超波
34	初婚	教师	35	初婚	教师	陕西省咸阳市秦都区世纪大道东段50号内	短效长方案		ICSI	继发性不孕	达必佳	2.2	26	果纳芬	62	13	3	2	23	10	0	B-C	无	无	有，子宫直肠窝 35ml,性状为血性	6	1	7	Vitrolife	李超波	G-MOPS	G-MOPSPLUS	G-1	G-IVF	19	CO	手淫	本中心	5	15	3	67	11	19	5	65	93	密度梯度离心法	刘赛
35	初婚	教师	36	初婚	交通局	山西省大宁县新城区路北西滩32号	短效长方案		ICSI	原发性不孕	达菲林	2.15	25	果纳芬	69	14	2	4	25	10	0	C	无	无	有，子宫直肠窝 13 ml,性状为血性	5	4	9	Vitrolife	刘赛	G-MOPS	G-MOPSPLUS	G-1	G-IVF	18	CO	手淫	本中心	5	10	3.2	95	28	30	26	16	93	密度梯度离心法	周婷
33	初婚	无业	33	初婚	无业		短效长方案		ICSI	原发性不孕	达必佳	0.8	16	果纳芬	24	13	1	5	10	9	0	B-C	无	无	无	12	9	21	VITROLIFE	李超波	G-MOPS	GB	G-1	G-IVF	17	CO	手淫	本中心	5	10	3	52	0	18	4	78	93	密度梯度离心法	刘赛
37	初婚	教师	37	初婚	医生	陕西省绥德县义合镇杨家渠113号	短效长方案		ICSI	继发性不孕	达菲林	1.4	23	丽申宝	26	10	3	5	5	5	0	B-C	无	无	无	8	4	12	VITROLIFE	周婷	G-MOPS	GB	G-1	G-IVF	15	CO	手淫	本中心	3	10	3.7	34	2	22	18	58	93	密度梯度离心法	李超波
25	初婚	销售员	31	初婚	工人	西安市长乐坡东村296号	短效长方案		ICSI	原发性不孕	达菲林	0	0	普丽康	1350	9	100	2	450	6	2		无	无	无	13	4	17	COOK	李丽	K-SIFB	sigb	K-SICM	K-SIFM	16	VITROLIFE	手淫	本中心	3	15	3.6	22	0	10	48	42	92	密度梯度离心法	周婷
37	初婚		37	初婚		兰州军区临潼	短效长方案		ICSI	继发性不孕	达必佳	2.65	25	果纳芬	33	9	2	3	12	9	0		无	无	无		6	6	COOK	李丽	K-SIFB	sigb	K-SICM	K-SIFM	16	sico	手淫	本中心	3	15	2.3	43	0	15	17	68	92	密度梯度离心法	刘闯
28	初婚	自由	29	初婚	自由	陕西省南郑县城关镇西大街	短效长方案		ICSI	原发性不孕	达菲林	3.1	25	果纳芬	52	13	3	4	20	10	0		无	无	有，子宫直肠窝 60 ml,性状为血性	6	3	9	VITROLIFE	刘闯	G-MOPS	G-IVF	G-1	G-IVF	15	VITROLIFE	手淫	本中心	5	10	3	29	5	21	6	68	92	密度梯度离心法	刘闯
27	初婚	业务员	29	初婚	业务员	西安市灞桥区黄邓村三组14号	拮抗剂方案		ICSI	继发性不孕	思则凯	0.63	5	果纳芬	17	8	3	3	4	4	0	B-C	无	有左8ml。性状浅茶色，清亮		4	3	7	COOK	李超波	FB	GB	CM	FM	19	CO	手淫	本中心	4	10	2.7	205	12	45	4	39	92	密度梯度离心法	刘闯
30	初婚	个体	37	初婚	个体	西安市未央区草镇一村55号副一号	短效长方案		ICSI	继发性不孕	达菲林	0.75	10	普丽康	17	9	2	5	3	3	0	B-C		无	有，子宫直肠窝20 ml,性状淡血性	16	13	29	Vitrolife	刘赛	G-MOPS	G-MOPSPLUS	G-1	G-IVF	15	CO	手淫	本中心	4		2.2	41	4	29	6	61	92	密度梯度离心法	刘闯
29	初婚	护士	30	初婚	职员	四川省宜汉县胡家镇	短效长方案		ICSI	原发性不孕	达菲林	2.1	22	果纳芬	13	9	2	4	0	0	0	B	无	无	有，子宫直肠窝 37ml,性状为血性	5	5	10	Vitrolife	周婷	G-MOPS	G-MOPSPLUS	G-1	G-IVF	18	vitrolife	手淫	本中心	3	10	2.3	80	2	34	17	47	92	密度梯度离心法	李超波
34	初婚	教师	36	初婚	个体	西安市未央区帽耳31号	长方案		ICSI	原发性不孕	达菲林	0	0	果纳芬	28	10	28	10	9	9	10		无	无	有	2	4	6		李丽	G-MOPS	MHTF	G-IVF	G-IVF	15	Vitrolife	手淫	新鲜	4	10	4.3	17.40	0	15	10	75	91	密度梯度离心法	周婷
37	初婚	无业	37	初婚	无业	陕西省富平县薛镇沟龙村4组	GnRH拮抗剂		ICSI	继发性不孕	达菲林	0	0	果纳芬	53	11	53	11	15	6	11		无	无	无	3	3	6		周婷	G-MOPS	G-mops+HSA	SIFM	SIFM	16	COOK	手淫	新鲜	4	13	2.7	131.00	6	31	7	56	91	密度梯度离心法	刘闯
33	初婚	农民	30	初婚	农民	内蒙古鄂尔多斯市	短效长方案		ICSI	继发性不孕	达菲林	0	0	果纳芬	19	9	19	9	1	1	9		无	无	无	10	2	12		刘赛	G-MOPS	G-mops+HSA	G-IVF	G-IVF	16	Vitrolife	手淫	新鲜	4	12	2.1	91.00	0	11	9	80	91	密度梯度离心法	刘闯
37	初婚	自由	37	初婚	自由	西安市紫薇田园都市	拮抗剂方案		ICSI	继发性不孕	思则凯	6.54	11	果纳芬	70	11	3	3	7	5	0	A-B	无	无	有，子宫直肠窝 36 ml,性状为血性	1	4	5	COOK	马夜肥	K-SIFB	sigb	K-SICM	K-SIFM	14	sico	手淫	本中心	4	30	1.5	19	5	17	15	63	91	密度梯度离心法	刘闯
36	再婚	无业	37	再婚	药师	西安市长安大学一区1号楼	短效长方案		ICSI	继发性不孕	思则凯	0	0	普丽康	16	8	2	4	5	5	0	A-B	无	无	无	4	12	16	VITROLIFE	刘赛	G-MOPS	K-SIGB-50	K-SICM	K-SIFM	15	VITROLIFE	手淫	本中心	5	12	1.8	25	1	40	12	47	91	密度梯度离心法	周婷
37	初婚		37	初婚		巡西安市新城区金花北路20号院29栋46号	拮抗剂方案		ICSI	继发性不孕	思则凯	0	0	普丽康	28	10	2	38	8	8	0	B-C	无	无	无	7	3	10	Vitrolife	刘赛	G-MOPS	G-Mops Plus	G-1	G-IVF	19	VITROLIFE	手淫	本中心	4	10	2.5	94	5	43	4	48	91	密度梯度离心法	刘闯
27	初婚	个体	32	初婚	个体	陕西省礼泉县烽火镇烽火村	短效长方案		ICSI	原发性不孕	达菲林	0.9	10	普丽康	18	10	1	3	2	2	0	C	无	无	有，子宫直肠窝 18 ml,性状为血性	7	8	15	Vitrolife	周婷	G-MOPS	G-MOPSPLUS	G-1	G-IVF	18	CO	手淫	本中心	4	10	2.9	59	5	29	6	60	91	密度梯度离心法	刘闯
32	初婚	工人	36	初婚	干部	陕西省咸阳市渭城区金旭璐长庆石化小区6号楼1单元502号	短效长方案		ICSI	继发性不孕	达菲林	2.2	22	丽申宝	26	10	3	5	0	0	0	B-C	无	无	有，子宫直肠窝 26ml,性状淡血性	6	3	9	COOK	马夜肥	FB	GB	CM	FM	15	CO	手淫	本中心	5	28	3.2	58	15	42	16	37	91	密度梯度离心法	周婷
26	初婚	农民	28	初婚	农民	陕西省吴起县吴起镇	长方案		ICSI	原发性不孕	达菲林	0	0	丽申宝	23	9	23	9	0	0	9		无	无	有	5	11	16		李丽	G-MOPS	G-GAMETE	G-IVF	G-IVF	28	Vitrolife	手淫	新鲜	5	10	2.9	37.00	0	41	12	47	90	密度梯度离心法	刘赛
33	初婚	无业	35	初婚	个体	咸阳市电影院家属院	长方案		ICSI	原发性不孕	达菲林	0	0	丽申宝	58	12	58	12	28	10	12		无	无	无	4	1	5		李丽	mHTF	G-mops+HSA	G-IVF	G-IVF	17	Vitrolife	手淫	新鲜	1	12	2.4	61.00	2	25	8	65	90		刘闯
37	初婚		37	初婚		兰州军区临潼	短效长方案		ICSI	继发性不孕	达菲林	24.65	14	丽申宝	91	14	3	2	39	14	0	B-C	无	无	无	0	2	2	COOK	马夜肥	K-SIFB	sigb	K-SICM	K-SIFM	16	VITROLIFE	手淫	本中心	5		3.6	107	3	23	15	59	90	密度梯度离心法	周婷
27	初婚	农民	37	初婚	农民	陕西省商州市杨峪河镇金鸡村	短效长方案		ICSI	原发性不孕	达菲林	2.15	23	普丽康	29	12	1	3	9	6	0		无	无	无	7	14	21	Vitrolife	刘赛	G-MOPS	G-Mops Plus	G-1	G-IVF	16	VITROLIFE	手淫	本中心	4	10	3.4	21	2	29	8	61	90	密度梯度离心法	刘闯
27	初婚	职员	24	初婚	干部	陕西省定边县	超长方案		ICSI	原发性不孕	达必佳	1.4	22	果纳芬	18	9	2	5	6	6	0	B-C	无	无	有，右侧卵巢旁，25ml,血性	7	12	19	Vitrolife	周婷	G-MOPS	G-MOPSPLUS	G-1	G-IVF	14	CO	手淫	本中心	3	10	2.7	36	5	67	5	23	90	密度梯度离心法	李超波
37	初婚	职员	37	初婚	无业	西安市雁塔区兴善寺东街十五号1号楼1单元5层2号	短效长方案		ICSI	原发性不孕	思则凯	0.25	3	丽申宝	42	10	2	3	12	6	0					4	1	5	COOK	刘赛	FB	GB	CM	FM	17	CO	手淫	本中心	3	20	2.3	25	2	27	19	52	90	密度梯度离心法	李超波
37	再婚	无业	37	初婚	个体	浙江温州市鹿城区双屿镇	短方案		ICSI	继发性不孕	思则凯	0	0	丽申宝	21	7	21	7	7	7	7		无	无	无		2	2		马夜肥	G-MOPS	G-GAMETE	G-IVF	G-IVF	16	Vitrolife	手淫	冷冻			1.5	87.00	1	23	13	63	89	密度梯度离心法	李丽
29	初婚	自由	30	初婚	教练	西安市长安区韦曲青年街129号2单元202室	长方案		ICSI	继发性不孕	思则凯	0	0	丽申宝	28	11	2	2	1	1	0	B	无	无	有，子宫直肠窝20ml,性状为血性	5	8	13	cook	刘赛	K-SIFB	sigb	K-SICM	K-SIFM	17	sico	手淫	本中心	5	20	3.6	85	0	3	8	89	89	密度梯度离心法	周婷
35	初婚	教师	36	初婚	教师	咸阳市人民西路49号	短效长方案		ICSI	原发性不孕	达必佳	1.5	23	丽申宝	40	10	2	6	10	7	6		无	无	无	2	7	9	COOK	刘闯	G-MOPS	G-IVF	G-1	G-IVF	15	VITROLIFE	手淫	本中心	3	10	2.2	55	7	50	3	40	89	密度梯度离心法	李超波
25	初婚	无业	26	初婚	无业	山西省淳山县天坛镇神山路106号	超长方案		ICSI	继发性不孕	达必佳	1.05	21	丽申宝	24	8	2	3	8	8	0	A-B	无	无	有，子宫直肠窝 24ml,性状为血性	1	3	4	Vitrolife	李超波	G-MOPS	G-MOPSPLUS	G-1	G-IVF	16	CO	手淫	本中心	5	10	4	106	10	28	7	55	89	密度梯度离心法	刘赛
37	初婚	无业	37	初婚	干部	陕西省宝鸡市金台区东风路2号	COH周期		ICSI	继发性不孕	思则凯	4	4	丽申宝	30	9	2	3	5	5	0	B-C	无	无	有，子宫直肠窝 ml,性状为血性	4	3	7	Vitrolife	周婷	G-MOPS	G-MOPSPLUS	G-1	G-IVF	19	CO	手淫	本中心	3	20	2.3	70	5	45	11	39	89	密度梯度离心法	李超波
32	初婚	干部	32	初婚	干部	陕西省定边县安边镇东街一组	短效长方案		ICSI	原发性不孕	达菲林	1.5	14	果纳芬	19	11	2	5	0	0	0		无	无	无	5	4	9	VITROLIFE	马夜肥	G-MOPS	GB	G-1	G-IVF	16	CO	手淫	本中心	3	10	2.9	60	5	37	18	40	89	密度梯度离心法	李超波
37	初婚	自由	37	初婚	职工	山西省运城市盐湖区泰山巷西五巷2号	短效长方案		ICSI	继发性不孕	达菲林	2.8	24	丽申宝	74	14	3	2	6	3	0	C	无	无	有，子宫直肠窝40 ml,性状为血性	5	3	8	COOK	马夜肥	FB	GB	CM	FM	18	CO	手淫	本中心	4	10	2.2	77	0	8	18	74	89	密度梯度离心法	刘闯
36	初婚	工人	37	初婚	干部	扶凤县城关镇教场路1号	短方案		ICSI	继发性不孕	达菲林	0	0	丽申宝	78	14	78	14	57	12	14		无	无	有	2	1	3		马夜肥	G-MOPS	G-mops+HSA	G-IVF	G-IVF	20	Vitrolife	手淫	新鲜	5	12	7.6	42.00	9	36	10	45	88	密度梯度离心法	马夜肥
29	初婚	无业	35	初婚	职员	甘肃省泾川县东新街新苑小区	长方案		ICSI	原发性不孕	达菲林	0	0	丽申宝	27	11	27	11	9	9	11		无	无	无	6	8	14		李丽	G-MOPS	G-GAMETE	G-IVF	G-IVF	17	Vitrolife	手淫	新鲜	5	12	3.6	142.00	8	30	6	56	88	密度梯度离心法	马夜肥
37	初婚	公务员	37	初婚	教师	陕西省兴平市县门街西路金融巷3排23号	自然周期		ICSI	继发性不孕	达菲林	0	0	丽申宝	26	7	26	7	19	7	7		有	无	无	2		2		周婷	G-MOPS	G-mops+HSA	G-IVF	G-IVF	21	Vitrolife	手淫	新鲜	5	15	2	75.00	0	37	11	52	87	密度梯度离心法	刘赛
27	初婚	待业	26	初婚	待业	咸阳市秦都区马泉镇赵家村2组105号	长方案		ICSI	原发性不孕	达菲林	0	0	丽申宝	18	9	18	9	0	0	9		无	无	无	8	3	11		刘赛	G-MOPS	G-mops+HSA	G-IVF	G-IVF	15	Vitrolife	手淫	新鲜	5	20	3.8	56.00	0	11	9	80	87	密度梯度离心法	马夜肥
37	初婚	个体	37	初婚	个体	西安市西影路48号3号楼	长方案		ICSI	继发性不孕	达菲林	0	0	丽申宝	3675	11	150	2	1425	11	2		无	无	有，右侧卵巢旁22ml,性状为血性	8	6	14	VITROLIFE	李丽	G-MOPS	G-MOPSPLUS	G-1	G-IVF	18	vitrolife	手淫	本中心	4	10	1.5	280	7	51	3	39	87	上游	马夜肥
37	初婚	文员	37	初婚	公务员	西安市莲湖区西北路3号市场粮食局家属楼807号	短效长方案		ICSI	继发性不孕	达菲林	0	0	丽申宝	4575	10	225	2	1875	10	2		无	无	无	1	1	2	COOK	李丽	K-SIFB	sigb	K-SICM	K-SIFM	16	VITROLIFE	手淫	本中心	5	10	3	145	10	25	5	60	87	密度梯度离心法	刘赛
37	初婚	营业员	37	初婚	工人	安康市朝阳小区20号楼	短效长方案		ICSI	原发性不孕	达菲林	0	0	普丽康	20	8	2	3	8	8	0	B				2	6	8	VITROLIFE	马夜肥	G-MOPS	G-MOPSPLUS	G-1	G-IVF	15	VITROLIFE	手淫	本中心	3		2.3	115	31	5	4	61	87	上游	刘赛
27	初婚	农民	33	初婚	农民	河南省罗山县莽张乡直财政家属院	短效长方案		ICSI	继发性不孕	达菲林	1.5	21	普丽康	22	8	2	4	5	5	0	B-C	无	有 左侧输卵管积水13 ml,性状深茶色	无	2	5	7	VITROLIFE	刘闯	G-MOPS	G-IVF	G-1	G-IVF	16	VITROLIFE	手淫	本中心	4	10	3.2	46	6	53	7	36	87	密度梯度离心法	马夜肥
37	初婚	工人	37	初婚	教师	陕西省咸阳市渭城区文汇西路	拮抗剂方案		ICSI	原发性不孕	达菲林	3.2	5	丽申宝	28	9	3	3	0	0	0	B	无	无	有，子宫直肠窝 7 ml,性状淡血性	4	1	5	Vitrolife	李丽	G-MOPS	G-MOPSPLUS	G-1	G-IVF	15	CO	手淫	本中心	4	15	2.5	54	6	32	4	58	87	密度梯度离心法	刘闯
26	初婚	护士	29	初婚	军人	湖北省咸宁温泉路54号	自然周期		ICSI	原发性不孕	达菲林		0	丽申宝	0		0				0		有	有	无	1	0	1		周婷	G-MOPS	G-mops+HSA	G-IVF	G-IVF	21	Vitrolife	手淫	新鲜	5	10	2	66.00	4	55	15	26	86	上游法	刘闯
30	初婚	个体	31	初婚	个体	西安市文景路青门新区	长方案		ICSI	原发性不孕	达菲林	0	0	丽申宝	44	13	44	13	19	10	13		无	无	有	11	11	22		李丽	G-MOPS	G-mops+HSA	G-IVF	G-IVF	14	Vitrolife	手淫	新鲜	3	10	1.7	155.00	1	20	19	60	86	上游法	周婷
26	初婚	工人	29	初婚	工人	陕西省宝鸡市陈仓路雅典丽舍小区5#-601	长效长方案		ICSI	原发性不孕	达菲林	0	0	果纳芬	34	10	2	2	13	10	0	B				12	12	24	COOK	刘赛	K-SIFB	K-SIGB-50	K-SICM	K-SIFM	14	vitrolife	手淫	本中心	4	20	4.5	54	2	41	5	52	86	密度梯度离心	刘赛
32	初婚	自由职业	34	初婚	工人	周至县楼观镇姚川村	拮抗剂方案		ICSI	继发性不孕	达菲林	4.13	5	丽申宝	40	10	2	3	2	2	0	A-B	无	无	有，右侧卵巢旁8ml,性状淡血性	2	7	9	Vitrolife	马夜肥	G-MOPS	G-Mops Plus	G-1	G-IVF	17	VITROLIFE	手淫	本中心	4	15	3.5	55	7	50	3	40	86	密度梯度离心法	李超波
37	初婚	职员	37	初婚	职员	西安市洪庆镇向阳似3小区	拮抗剂方案		ICSI	原发性不孕	达菲林	3.08	4	丽申宝	57	10	3	9	42	9	0	B	无	无	有，子宫直肠窝23ml,性状为血性	1	2	3	COOK	周婷	FB	GB	CM	FM	18	CO	手淫	本中心	3	10	3	71	5	21	13	61	86	密度梯度离心法	刘赛
31	初婚	无业	37	初婚	工人	西安市灞桥区洪庆街向阳二区57楼3单元8号	短效长方案		ICSI	继发性不孕	达菲林	2.2	22	普丽康	21	10	3	3	4	4	0	B	有 左2ml，性状：咖啡色	无	无	3	7	10	VITROLIFE	刘闯	G-MOPS	G-IVF	G-1	G-IVF	15	VITROLIFE	手淫	本中心	4	10	2.1	22	5	12	9	74	95	密度梯度离心法	刘闯
34	初婚	工人	34	初婚	工人	河南省西峡县城关镇团结巷6号	短效长方案		ICSI	原发性不孕	达菲林	1.65	26	果纳芬	44	12	2	5	11	6	0	C	无	无	有，子宫前方6 ml,性状	6	6	12	COOK	周婷	FB	GB	CM	FM	15	CO	手淫	本中心	4	10	4.4	87	25	25	10	40	95	密度梯度离心法	李丽
33	初婚	无业	31	初婚	无业	西安市沙井村	短效长方案		ICSI	原发性不孕	达菲林	5	22	果纳芬	26	10	2	6	4	4	0		无	无	无	6	6	12	VITROLIFE	马夜肥	G-MOPS	G-MOPS+HSA	G-1	G-IVF	17	vitrolife	手淫	本中心	4	10	4.8	56	0	16	7	77	93	密度梯度离心法	马夜肥
24	初婚	职员	34	初婚	司机	西安市长安区引镇姚家寨村	短效长方案		ICSI	原发性不孕	达菲林	0	0	果纳芬	19	9	3	4	0	0	0	B-C	无	无	有，子宫直肠窝11ml,性状淡血性	8	5	13	COOK	刘赛	PBS	GB	K-SICM	K-SIFM	15	vitrolife	手淫	本中心	5	12	5.2	35	0	16	45	39	92	密度梯度离心法	周婷
28	初婚	无业	32	初婚	司机	西安市蓝田县厚镇乡韩坪村	短效长方案		ICSI	原发性不孕	达菲林	2.8	26	果纳芬	30	11	2	2	0	0	0	B				8	6	14	COOK	刘赛	G-MOPS	G-IVF	G-1	G-IVF	15	VITROLIFE	手淫	本中心	5	10	3.2	45	0	28	0	72	92	密度梯度离心法	李超波
28	初婚	无业	32	初婚	司机	西安市蓝田县厚镇乡韩坪村	短效长方案		ICSI	原发性不孕	达菲林	3.3	28	丽申宝	52	13	2	3	0	0	0	B	无	无	有，子宫直肠窝 5ml,性状为陈旧性	7	8	15	Vitrolife	马夜肥	G-MOPS	G-MOPSPLUS	G-1	G-IVF	17	CO	手淫	本中心	3	15	1.9	35	0	12	27	61	92	密度梯度离心法	李超波
29	初婚	无业	33	初婚	无业	安徽省蚌埠市空龙广场10号	短效长方案		ICSI	继发性不孕	达菲林	0	0	普丽康	1450	8	150	5	0	0	5		无	无	有，子宫直肠窝 23 ml,性状为血性	9	7	16	VITROLIFE	周婷	G-MOPS	G-Mops+HSA	K-SICM	K-SIFM	15	vitrolife	手淫	本中心	4	10	3	131	28	44	5	23	91	密度梯度离心法	刘赛
29	初婚	教师	28	初婚	教师	安康市旬邑县红军乡红军中学	短效长方案		ICSI	继发性不孕	达菲林	0	0	果纳芬	30	9	2	6	12	9	0	B-C	无	无	无	8	6	14	VITROLIFE	周婷	G-MOPS	G-IVF	G-1	G-IVF	17	VITROLIFE	手淫	本中心			1.5	31	0	19	4	17	90	密度梯度离心法	周婷
34	初婚	职员	34	初婚	职员	西安市莲湖区龙首村	短效长方案		ICSI	原发性不孕	达菲林	1.7	25	普丽康	30	11	2	3	4	4	0	B-C				8	3	11	Vitrolife	周婷	G-MOPS	G-Mops Plus	G-1	G-IVF	17	VITROLIFE	手淫	本中心	4	10	2.4	25	37	2	58	65	89	密度梯度离心法	李超波
35	初婚	教师	36	初婚	教师	咸阳市人民西路49号	短效长+思则凯		ICSI	原发性不孕	达菲林	0	0	果纳芬	3600	11	150	2	1500	9	0	B-C	无	无	无	9	3	12	VITROLIFE	马夜肥	G-MOPS	G-MOPSPLUS	G-1	G-IVF	16	VITROLIFE	手淫	本中心	4	15	1.8	35	3	52	8	37	87	密度梯度离心法	马夜肥
37	再婚	个体	37	再婚	个体	陕西省西安市幸福中路	短效长方案		ICSI	原发性不孕	达菲林	1.25	21	普丽康	15	8	2	5	4	4	0	B-C	无	无	有，子宫直肠窝12ml,性状为血性	3	3	6	COOK	刘闯	G-MOPS	G-Mops Plus	G-1	G-IVF	15	VITROLIFE	手淫	本中心	4	5	2.2	110	17	38	4	41	96	密度梯度离心法	马夜肥
27	初婚	个体	36	初婚	个体	陕西省富平县庄里镇凤凰村	长方案		ICSI	原发性不孕	达菲林	0	0	普丽康	22	9	22	9	4	4	9		无	无	无	3	6	9		李丽	G-MOPS	G-mops+HSA	G-IVF	G-IVF	17	Vitrolife	手淫	新鲜	5	10	1.8	35	0	38	14	48	96	密度梯度离心法	刘赛
31	初婚	教师	33	初婚	无业	礼泉县东关村	短方案		ICSI	原发性不孕	达菲林	0	0	普丽康	16	8	16	8	0	0	8		无	无	无	2	6	8		刘赛	MHTF	G-GAMETE	G-IVF	G-IVF	19	Vitrolife	手淫	新鲜	5	10	2.4	34	0	14	13	73	96	密度梯度离心法	刘赛
30	初婚	无业	29	初婚	厨师	陕西省榆林市榆阳区红石桥	短效长方案		ICSI	原发性不孕	达菲林	1.9	23	普丽康	19	11	2	3	8	7	0	B	无	无	无	7	8	15	VITROLIFE		G-MOPS	G-IVF	G-1	G-IVF	15	VITROLIFE	手淫	本中心	4	15	3.4	27	1	32	6	61	96	密度梯度离心法	刘闯
37	再婚	教师	37	初婚	公务员	西安市兴庆路79号	超长方案		ICSI	继发性不孕	达菲林	1.5	1	丽申宝	81	14	2	21	41	14	0	B-C	无	无	有，子宫直肠窝 8 ml,性状为陈旧性	2	4	6	COOK	李丽	G-MOPS	G-IVF	G-1	G-IVF	17	VITROLIFE	手淫	本中心	4	10	2.2	40	6	30	7	57	96	密度梯度离心法	马夜肥
32	初婚	公务员	33	初婚	大专	陕西省榆林市榆阳区北大街	拮抗剂方案		ICSI	继发性不孕	思则凯	1.75	7	丽申宝	47	11	3	2	4	4	0	B-C	无	无	无	4	3	7	COOK	刘闯	G-MOPS	K-SIGB-50	K-SICM	K-SIFM	16	K-SICO	手淫	本中心	3	10	2.7	65	9	54	3	34	96	密度梯度离心法	李超波
30	初婚	职员	32	初婚	职员	四川省源市梨树乡池家坝村梨树溪组107号	短效长方案		ICSI	原发性不孕	达菲林	2.5	25	普丽康	25	11	2	5	0	0	0	B	无	无	有，子宫直肠窝 20 ml,性状为血性	9	5	14	Vitrolife		G-MOPS	G-Mops Plus	G-1	G-IVF	20	VITROLIFE	手淫	本中心	14	10	1.8	50	8	58	2	32	96	密度梯度离心法	李超波
33	初婚	无业	36	初婚	工人	陕西省礼泉县骏马乡北庄村7组	短效长方案		ICSI	原发性不孕	达菲林	1.75	22	果纳芬	31	10	2	5	11	8	0	A-B	无	无	有，子宫直肠窝28ml,性状为血性	5	8	13	Vitrolife	马夜肥	G-MOPS	G-Mops Plus	G-1	G-IVF	15	VITROLIFE	手淫	本中心	4	10	2.8	20	0	5	5	90	96	密度梯度离心法	刘闯
37	初婚	博士后	37	初婚	职员	西安市雁塔区朱雀大街二零一号平房31号	短效长方案		ICSI	继发性不孕	达菲林	1.55	23	丽申宝	68	11	3	4	33	11	0	B	有 左85 ml，性状：咖啡色	无	有，子宫直肠窝 30 ml,性状淡血性	1	2	3	Vitrolife	周婷	G-MOPS	G-Mops Plus	G-1	G-IVF	17	VITROLIFE	手淫	本中心	4	10	3.2	21	2	19	5	74	96	密度梯度离心法	刘闯
37	初婚	职员	37	初婚	职员	西安市碑林区大学东路东村52号	超长方案		ICSI	原发性不孕	达菲林	2.25	23	丽申宝	44	12	3	7	1	1	0	C	无	无	有，右侧卵巢旁。量20ml。性状血性	5	0	5	Vitrolife	周婷	G-MOPS	G-MOPSPLUS	G-1	G-IVF	17	CO	手淫	本中心	5	15	6.2	68	6	28	7	59	96	密度梯度离心法	周婷
30	初婚	工人	30	初婚	工人	河南省洛阳市回族区五股路二街坊	短效长方案		ICSI	继发性不孕	思则凯	7	7	丽申宝	43	11	3	3	3	3	0	B-C	无	无	无	2	10	12	VITROLIFE	周婷	G-MOPS	GB	G-1	G-IVF	17	CO	手淫	本中心	3	10	3	90	1	18	7	74	96	密度梯度离心法	李超波
28	初婚	职员	30	初婚	职员	陕西省兴平市	短效长方案		ICSI	原发性不孕	达菲林	2.2	23	果纳芬	14	9	2	5	0	0	0	B-C	无	无	无	12	10	22	VITROLIFE	马夜肥	FB	G-MOPS plus	CM	G-IVF	16	CO	手淫	本中心	4	10	2.4	44	4	31	6	59	96	密度梯度离心法	刘闯
30	初婚	农民	33	初婚	农民	陕西省丹凤县峦庄镇街坊村三组72号	短效长方案		ICSI	原发性不孕	达菲林	1.5	22	丽申宝	59	12	3	6	13	8	0	B	无	无	无	3	3	6	COOK	马夜肥	FB	GB	CM	FM	17	CO	手淫	本中心	4	10	1.7	59	4	20	6	70	96	密度梯度离心法	刘闯
33	初婚	无业	32	初婚	司机	陕西省华阴市华西镇罗西村三组	长方案		ICSI	原发性不孕	达菲林	0	0	丽申宝	28	11	28	11	6	4	11		无	无	无	8	12	20		李丽	G-MOPS	G-mops+HSA	SIFM	SIFM	16	COOK	手淫	新鲜	4	10	2.3	26	5	10	12	73	96	密度梯度离心法	刘闯
29	初婚	护士	30	初婚	职员	四川省宜汉县胡家镇	短效长方案		ICSI	原发性不孕	达菲林	2.5	23	普丽康	24	10	2	5	3	3	0	B	无	无	有，子宫直肠窝 30 ml,性状为血性	6	5	11	COOK	马夜肥	G-MOPS	G-MOPS+HSA	G-1	G-IVF	17	vitrolife	手淫	本中心	5	25	1.6	73	0	20	15	65	96	密度梯度离心法
30	初婚	无业	32	初婚	无业	西安市碑林区白庙村5号楼	短效长方案		ICSI	原发性不孕	达菲林	2.05	24	普丽康	27	10	2	5	13	7	0	B-C	无	无	有，子宫直肠窝 22 ml,性状为血性	6	7	13	VITROLIFE	李丽	G-MOPS	G-IVF	G-1	G-IVF	16	VITROLIFE	手淫	本中心	5	12	3.2	75	14	45	1	40	96	密度梯度离心法	马夜肥
31	初婚	个体	27	初婚	个体	西安市红樱东坊11号	长方案		ICSI	原发性不孕	达菲林	0	0	普丽康	12	8	12	8	0	0	8		无	无	无	9	11	20		李丽	MHTF	MHTF	G-IVF	G-IVF	16	Vitrolife	手淫	新鲜	5	20	2.5	23	0	12	18	70	96	密度梯度离心法	马夜肥
34	初婚	待业	32	初婚	教师	西北工业大学西苑17号楼2103室	长方案		ICSI	继发性不孕	达菲林	0	0	普丽康	28	10	28	10	10	9	10		无	无	无	0	5	5		李丽	G-MOPS	G-GAMETE	G-IVF	G-IVF	15	Vitrolife	手淫	新鲜	5	20	2.1	236.00	4	34	15	47	96	密度梯度离心法	马夜肥
23	初婚	无业	24	初婚	工人	陕西省神木县马镇镇苏袁家村47号	短效长方案		ICSI	原发性不孕	达菲林	2.2	21	果纳芬	13	8	2	3	0	0	0	B	无	无	无	9	6	15	COOK	马夜肥	FB	GB	CM	FM	18	CO	手淫	本中心	3	27	3.2	20	0	22	24	54	96	密度梯度离心法	周婷
35	初婚	无业	37	初婚	无业	西安市未央区三桥镇阿房宫村17号	长方案		ICSI	继发性不孕	达菲林	0	0	丽申宝	4125	12	150	2	1500	12	2		无	无	无	5	9	14	cook	马夜肥	K-SIFB	sigb	K-SICM	K-SIFM	15	sico	手淫	本中心	6	10	4.3	32	3	18	4	70	96	密度梯度离心法	刘闯
29	初婚	个体	33	初婚	个体	西安市雁塔区北山门口95号付1号	短效长+思则凯		ICSI	原发性不孕	达菲林	0	0	果纳芬	27	11	2	4	5	3	0	B	无	无	无	11	8	19	VITROLIFE	周婷	G-MOPS	G-IVF	G-1	G-IVF	15	VITROLIFE	手淫	本中心	5	10	3	45	0	6	16	78	96	密度梯度离心法	周婷
32	初婚	职员	36	初婚	职员	山西省芮城市永乐镇	短效长方案		ICSI	原发性不孕	思则凯	1.83	22	果纳芬	13	9	2	2	1	1	0	B-C	有 左 10 ml，性状：咖啡色	无	无	4	8	12	COOK	李超波	FB	GB	CM	FM	19	CO	手淫	本中心	5	12	2.5	31	0	10	14	76	96	密度梯度离心法	刘赛
27	初婚	农民	28	初婚	农民	陕西省延安市宝塔区李渠镇周家湾村210号	短效长方案		ICSI	原发性不孕	达菲林	1.4	13	丽申宝	58	13	1	6	8	8	0	B	无	无	无	6	1	7	Vitrolife	刘赛	G-MOPS	G-MOPSPLUS	G-1	G-IVF	17	CO	手淫	本中心	5	10	3.6	75	12	50	0	38	96	密度梯度离心法	周婷
27	初婚	农民	28	初婚	职员	陕西省韩城市龙门镇东白汎村	短效长方案		ICSI	原发性不孕	达菲林	2.5	26	丽申宝	34	11	2	3	8	6	0	B	无	有 右侧输卵管积水 25ml，性状无色清亮	有，子宫直肠窝 20 ml,性状为血性	8	5	13	COOK	马夜肥	FB	GB	CM	FM	20	CO	手淫	本中心	4	10	2.7	33	5	32	6	57	96	密度梯度离心法	刘闯
24	初婚	无业	26	初婚	无业	陕西省安塞县化子平镇	短效长方案		ICSI	原发性不孕	达菲林	2.15	21	普丽康	11	9	1	2	0	0	0	B	无	无	无	10	4	14	COOK	刘赛	K-SIFB	K-SIGB-50	K-SICM	K-SIFM	15	sico	手淫	本中心	4	10	3	43	5	19	18	58	97	密度梯度离心法	刘闯
36	再婚	护士	34	再婚	医生	陕西省大荔县城关镇东大街64号	短效长方案		ICSI	继发性不孕	达菲林	2	20	普丽康	12	8	2	5	0	0	0	B-C	无	无	有，双侧卵巢间量10ml,性状为血性	5	3	8	Vitrolife	周婷	G-MOPS	G-MOPSPLUS	G-1	G-IVF	16	CO	手淫	本中心	4	10	2.3	23	2	18	7	73	97	密度梯度离心法	马夜肥
30	初婚	职工	31	初婚	电工	陕西省汉中市汉台区莲湖路71号	长效长方案		ICSI	原发性不孕	达菲林	0	0	普丽康	47	13	47	13	15	8	13		无	无	无	9	10	19		李丽	G-MOPS	G-mops+HSA	G-IVF	G-IVF	12	Vitrolife	手淫	新鲜	3	18	3.3	35.00	0	3	6	81	97	密度梯度离心法	周婷
28	初婚	公务员	31	初婚	公务员	西安市碑林区西木头市36号201室	短效长方案		ICSI	继发性不孕	达菲林	1.7	24	果纳芬	20	10	3	3	0	0	0	B-C	无	无	无	4	9	13	COOK	刘赛	FB	GB	CM	FM	17	CO	手淫	本中心	5	18	4	36	0	21	15	64	97	密度梯度离心法	刘赛
33	初婚	职员	34	初婚	工人	青海省茫崖行政委员会花狗沟土镇东二村	短效长方案		ICSI	原发性不孕	达菲林	2.05	21	果纳芬	11	8	2	5	0	0	0	B-C	无	无	无	12	2	14	Vitrolife	马夜肥	G-MOPS	G-MOPSPLUS	G-1	G-IVF	17	CO	手淫	本中心	3	10	2.7	20	5	48	10	37	97	密度梯度离心法	李超波
33	初婚	职员	36	初婚	职员	陕西省高陵县东街三组	短效长方案		ICSI	继发性不孕	达菲林	2	23	果纳芬	27	10	3	6	0	0	0	C	无	无	有，子宫直肠窝5ml,性状为血性	1	10	11	VITROLIFE	周婷	G-MOPS	G-IVF	G-1	G-IVF	15	VITROLIFE	手淫	本中心	5	10	2.2	32	0	10	1	89	97	密度梯度离心法	李超波
27	初婚	职员	28	初婚	职员	陕西省榆林市胜利中巷	长方案		ICSI	继发性不孕	达菲林	0	0	果纳芬	1350	9	150	2	0	0	2		无	无	无	6	4	10	cook	周婷	K-SIFB	sigb	K-SICM	K-SIFM	17	sico	手淫	本中心	5	26	2.3	32	0	12	1	87	97	密度梯度离心法	刘赛
28	初婚	职员	31	初婚	职员	山西省永济市会计核算中心	长方案		ICSI	原发性不孕	达菲林	0	0	果纳芬	2475	11	150	2	750	8	2		无	无	有，子宫直肠窝 60 ml,性状为血性	6	13	19	VITROLIFE		G-MOPS	sigb	G-1	G-IVF		vitrolife	手淫	本中心			1.9	72	1	10	5	84	97	密度梯度离心法
28	初婚	职员	26	初婚	公务员		短效长方案		ICSI	原发性不孕	达菲林	1.2	17	果纳芬	10	7	2	4	0	0	0	B	无	无	无	6	5	11	Vitrolife	刘赛	G-MOPS	G-MOPSPLUS	G-1	G-IVF	18	CO	手淫	本中心	3	10	3	27	2	18	47	33	97	密度梯度离心法	李超波
31	初婚	无业	31	初婚	无业	宝鸡市陇县河滨路58号	短效长+思则凯		ICSI	原发性不孕	达菲林	0	0	果纳芬	38	10	38	10	10	3	10		无	无	无	3	2	5		马夜肥	K-SIFB	G-GAMETE	G-IVF	G-IVF	17	Vitrolife	手淫	新鲜	3	23	2.8	53.00	0	30	17	53	97	密度梯度离心法	周婷
32	初婚	教师	38	初婚	记者	西安市碑林区文艺南路17号2楼3门12号	短效长方案		ICSI	继发性不孕	达菲林	2.6	26	丽申宝	46	12	2	6	6	3	0	A-B	无	无	无	7	5	12	Vitrolife	刘闯	G-MOPS	G-Mops Plus	G-1	G-IVF	15	VITROLIFE	手淫	本中心	4	10	2.4	49	8	23	5	64	97	密度梯度离心法	刘闯
33	初婚	文员	34	初婚	职员	甘肃省庆阳市西峰区南大街	短效长方案		ICSI	原发性不孕	达菲林	1.6	22	果纳芬	18	9	2	2	5	5	0	B	无	无	有，子宫直肠窝 12ml,性状为血性	7	6	13	Vitrolife	李超波	G-MOPS	G-MOPSPLUS	G-1	G-IVF	20	CO	手淫	本中心	5	15	5.2	37	0	20	28	52	97	密度梯度离心法	周婷
36	初婚	职员	35	初婚	职员	西安市曲江新区芙蓉西路曲江城市花园	短效长方案		ICSI	原发性不孕	达菲林	1.85	25	果纳芬	35	11	3	3	5	3	0	C	无	无	无	7	4	11	VITROLIFE	刘赛	G-MOPS	G-MOPS+HSA	G-1	G-IVF	16	sico	手淫	本中心	5	30	2.1	30	0	7	10	83	97	密度梯度离心法
34	初婚	化验员	34	初婚	焊工	山西省林汾尧福小区	长方案		ICSI	原发性不孕	达必佳	0	0	果纳芬	26	10	26	10	9	9	10		无	无	有	3	3	6		周婷	G-MOPS	G-GAMETE	G-IVF	G-IVF	15	Vitrolife	手淫	新鲜	5	12	3.8	72.00	10	40	7	43	97	密度梯度离心法	马夜肥
26	初婚	职员	27	初婚	农民	河北省武安市伯延镇胜利街181号	短效长方案		ICSI	原发性不孕	达必佳	1.5	18	果纳芬	13	7	2	4	4	4	0	B	无	无	无	9	7	16	COOK	马夜肥	K-SIFB	K-SIGB-50	K-SICM	K-SIFM	15	vitrolife	手淫	本中心	5	10	5.3	55					97	密度梯度离心法	刘赛
32	初婚	职员	31	初婚	职员	西宁市城中区合作巷3号楼162室	短效长方案		ICSI	继发性不孕	达菲林	1.9	22	果纳芬	28	11	3	4	3	2	0	B	无	无	无	3	6	9	COOK	李丽	G-MOPS	G-IVF	G-1	G-IVF	17	VITROLIFE	手淫	本中心	5	20	1.8	45	16	18	1	65	97	密度梯度离心法	马夜肥
32	初婚	医生	32	初婚	公务员	宝鸡市百合花城小区	长方案		ICSI	原发性不孕	达菲林	0	0	果纳芬	43	14	43	14	18	12	14		无	无	无	8	5	13		李丽	G-MOPS	G-mops+HSA	G-IVF	G-IVF	20	Vitrolife	手淫	新鲜	6	30	2.3	58.00	0	7	5	88	97	密度梯度离心法	刘赛
28	初婚	农民	30	初婚	干部	榆林市榆阳区小纪汗林场	长方案		ICSI	原发性不孕	达菲林	0	0	果纳芬	23	11	23	11	5	5	11		无	无	无	4	2	6		李丽	G-MOPS	G-mops+HSA	G-IVF	G-IVF	18	Vitrolife	手淫	新鲜	5	10	4.2	19	1	38	25	36	97	密度梯度离心法	马夜肥
32	初婚	公务员	33	初婚	公务员	陕西省米脂县银川镇盘龙	短效长+思则凯		ICSI	继发性不孕	达菲林	0	0	丽申宝	5175	13	150	2	1725	13	0	B-C	无	无	无	8	4	12	COOK	周婷	K-SIFB	K-SIGB-50	K-SICM	G-IVF	15	VITROLIFE	手淫	本中心	5	30	6	55	2	25	7	66	97	密度梯度离心法	刘赛
29	初婚	会计	34	初婚	工程师	宝鸡市渭滨区姜潭路69号	长方案		ICSI	原发性不孕	达菲林	0	0	丽申宝	46	16	46	16	22	15	16		无	无	无	13	15	28		李丽	G-MOPS	G-mops+HSA	G-IVF	G-IVF	15	Vitrolife	手淫	新鲜	5	25	2.3	28	0	11	9	80	97	密度梯度离心法	周婷
34	初婚	职员	38	初婚	职员	陕西省宝鸡市金台区东风路二号	短效长方案		ICSI	原发性不孕	达菲林	2.3	23	丽申宝	27	11	2	4	5	6	0		无	无	有，子宫直肠窝30ml,性状为血性	4	12	16	VITROLIFE	李丽	G-MOPS	G-IVF	G-1	G-IVF	18	VITROLIFE	手淫	本中心	5	30	4.2	19	0	12	37	51	97	密度梯度离心法	周婷
37	初婚	会计	35	初婚	职员	西安市电子城青松路7号	短效长方案		ICSI	继发性不孕	达菲林	2.05	23	果纳芬	16	8	2	6	0	0	0	B	无	无	无	4	4	8	COOK	马夜肥	K-SIFB	sigb	K-SICM	K-SIFM	16	sico	手淫	本中心	4	10	1.6	38	1	23	11	65	97	密度梯度离心法	马夜肥
32	初婚	无业	32	初婚	工人	山西省运城市石化花园3号楼	长方案		ICSI	继发性不孕	达菲林	0	0	果纳芬	23	9	23	9	0	0	9		无	有	无	4	6	10		李丽	G-MOPS	G-GAMETE	G-IVF	G-IVF	16	Vitrolife	手淫	新鲜	5	20	5	62.00	1	20	8	71	97	密度梯度离心法	马夜肥
30	初婚	工人	29	初婚	工人	延安市罗家坪村	长方案		ICSI	原发性不孕	达菲林	0	0	果纳芬	20	9	20	9	0	1	9		有	无	无	3	3	6		李丽	G-MOPS	G-GAMETE	G-IVF	G-IVF	16	Vitrolife	手淫	新鲜	5	15	1.8	36.00	1	30	19	50	97	密度梯度离心法	马夜肥
37	再婚	教师	37	再婚	教师	蒲城县尧山东路46号	GnRH拮抗剂		ICSI	继发性不孕	达菲林	0	0	果纳芬	68	12	68	12	33	11	12		无	无	无	4	0	4		李丽	G-MOPS	G-mops+HSA	G-IVF	G-IVF	14	Vitrolife	手淫	新鲜	5	30	2.2	62.00	0	5	7	88	97	密度梯度离心法	周婷
27	初婚	警察	25	初婚	警察	陕西省神木县王渠西村9排	短效长方案		ICSI	继发性不孕	达菲林	0	0	丽申宝	2400	10	150	2	600	8	2		无	无	无	10	4	14	COOK	李丽	G-MOPS	K-SIGB-50	K-SICM	K-SIFM	15	vitrolife	手淫	本中心	5	10	5.2	67	0	41	15	44	97	密度梯度离心法	刘赛
22	初婚	个体	29	初婚	设计师	西安市雁塔区沙乎沱359号	长效长方案		ICSI	原发性不孕	达菲林	0	0	普丽康	2375	12	100	2	675	7	2		无	无	无	11	18	29	vitrolife	李丽	G-MOPS	G-Mops+HSA	G-1	G-IVF	15	vitrolife	手淫	本中心	4	18	1.7	20	0	14	12	74	97	密度梯度离心法	马夜肥
31	初婚	无业	29	初婚	司机	陕西省安塞县镰刀湾乡双山行政村	长方案		ICSI	原发性不孕	达菲林	0	0	普丽康	11	7	2	2	0	0	0	B-C	无	无	无	9	9	18	cook	马夜肥	K-SIFB	sigb	K-SICM	K-SIFM	15	sico	手淫	本中心	5	18	2.1	42	2	16	6	76	97	密度梯度离心法	马夜肥
32	初婚	司机	37	初婚	司机	西安市雁塔区丈八东路潘家庄村	拮抗剂方案		ICSI	继发性不孕	达菲林	0	0	丽申宝	3075	10	150	2	1050	10	2		无	无	无	3	6	9	VITROLIFE	周婷	G-MOPS	G-MOPS+HSA	G-1	G-IVF	21	vitrolife	手淫	本中心	4	5	2.2	18	3	20	19	58	97	密度梯度离心法	马夜肥
28	初婚	无业	29	初婚	自由职业	锡安山雁塔区曲江	短效长+思则凯		ICSI	原发性不孕	达菲林	0	0	果纳芬	31	10	2	5	8	6	0	B-C				6	5	11	VITROLIFE	李丽	G-MOPS	G-MOPSPLUS	G-1	G-IVF	18	VITROLIFE	手淫	本中心	3	15	3	65	53	13	11	23	97	密度梯度离心法	刘赛
27	初婚	无业	28	初婚	采购	西安市长安区郭杜镇	短效长方案		ICSI	继发性不孕	达菲林	0	0	普丽康	11	7	2	3	0	0	0	B-C	无	无	有，子宫直肠窝 18 ml,性状为血性	6	13	19	VITROLIFE	李丽	G-MOPS	G-MOPSPLUS	G-1	G-IVF	16	VITROLIFE	手淫	本中心	3		2.1	37	0	20	27	53	97	密度梯度离心法	周婷
30	初婚	技术员	26	初婚	军人	西安市未央区徐家湾西安航空发动机有限公司	短效长+思则凯		ICSI	原发性不孕	思则凯	1.73	20	丽申宝	67	15	3	3	22	8	0	B-C	无	无	有，子宫直肠窝23ml,性状淡血性	3	6	9	COOK	李丽	K-SIFB	K-SIGB-50	K-SICM	K-SIFM	15	VITROLIFE	手淫	本中心	5	25	5	25	0	7	13	80	97	密度梯度离心法	周婷
37	初婚	会计	37	初婚	职员	四川省仁寿县文林镇金马路	拮抗剂方案		ICSI	继发性不孕	思则凯	1.75	7	果纳芬	22	10	3	3	0	0	0	B	无	无	有，子宫直肠窝 15 ml,性状为血性	4	2	6	COOK	刘赛	K-SIFB	sigb	K-SICM	K-SIFM	16	sico	手淫	本中心	5	20	2.5	21	0	19	38	43	97	密度梯度离心法	周婷
36	初婚	无业	36	初婚	职工	山西省白水县雷村乡通道村2社	长效长方案		ICSI	继发性不孕	达菲林	3.38	2	果纳芬	55	11	55	11	28	11	0	B	有 左5ml，性状：巧克力样	无	无	3	4	7	COOK	马夜肥	G-MOPS	G-MOPS+HSA	G-1	G-IVF	16	vitrolife	手淫	本中心	3	15	3	155	13	58	1	29	97	密度梯度离心法	马夜肥
33	初婚	文员	34	初婚	职员	甘肃省庆阳市西峰区南大街	短效长方案		ICSI	原发性不孕	达菲林	1.8	22	果纳芬	28	10	3	7	0	0	0	B	无	无	无	5	6	11	VITROLIFE	刘赛	G-MOPS	G-IVF	G-1	G-IVF	17	VITROLIFE	手淫	本中心	4	10	2.2	19	4	25	10	61	97	密度梯度离心法	马夜肥
32	初婚	无业	37	初婚	无业	陕西省西安市北二环西9号	短效长方案		ICSI	原发性不孕	达菲林	2.05	25	普丽康	41	12	1	5	25	9	0		无	无	有，子宫直肠窝 10 ml,性状为血性	2	7	9	COOK	周婷	G-MOPS	G-IVF	G-1	G-IVF	15	VITROLIFE	手淫	本中心	4	10	2.3	70	2	60	3	35	97	密度梯度离心法	李超波
24	初婚	自由	23	初婚	自由	陕西省汉中市汉台区七里办事处季丰村２组54号	短效长方案		ICSI	原发性不孕	达菲林	2.8	26	普丽康	21	10	2	4	0	0	0	B-C	无	无	有，子宫直肠窝25ml,性状淡血性	5	12	17	COOK	刘闯	G-MOPS	G-IVF	G-1	G-IVF	14	VITROLIFE	手淫	本中心	5	18	4.8	21	0	16	11	73	97	密度梯度离心法	周婷
29	初婚	无业	36	初婚	无业	陕西省铜川市耀州区寺沟镇杨家河村六组95号	短效长方案		ICSI	原发性不孕	达菲林	1.75	23	丽申宝	33	9	2	5	5	5	0	B-C	无	无	有，子宫直肠窝30ml,性状为血性	4	4	8	COOK	刘赛	G-MOPS	G-MOPS+HSA	G-1	G-IVF	15	K-SICO	手淫	本中心	4	10	2.1	48	0	9	13	78	97	密度梯度离心法	马夜肥
29	初婚	无业	29	初婚	公务员	河北省定州市号庄乡鸡鸣台村381号	短效长方案		ICSI	原发性不孕	达菲林	1.75	24	果纳芬	25	10	3	5	6	6	0	B-C	无	无	有，子宫直肠窝25ml,性状为血性	11	13	24	Vitrolife	周婷	G-MOPS	G-Mops Plus	G-1	G-IVF	16	VITROLIFE	手淫	本中心	3	15	2.9	22	5	11	3	81	97	密度梯度离心法	周婷
27	初婚	教师	27	初婚	工人	陕西省韩城市龙门钢铁总厂1号单身楼	长效长方案		ICSI	原发性不孕	达菲林	0	0	果纳芬	24	11	1	5	7	7	0	B	无	无	有，子宫直肠窝 27ml,性状淡血性	13	13	26	VITROLIFE	马夜肥	G-MOPS	G-MOPSPLUS	G-1	G-IVF	15	CO	手淫	本中心	5	20	5.2	26	1	32	18	49	97	密度梯度离心法	周婷
37	初婚	个体	37	初婚	个体	陕西省渭南市临渭区西三路2号	短效长方案		ICSI	继发性不孕	达菲林	1.9	21	果纳芬	20	8	3	4	4	4	0	A-B	无	无	有，子宫直肠窝9 ml,性状淡血性	5	4	9	COOK	马夜肥	FB	GB	CM	FM	18	CO	手淫	本中心	5	20	2.7	59	5	20	30	45	97	密度梯度离心法	周婷
23	初婚	无业	24	初婚	司机	陕西省西安市长安区韦曲羊村北街	短效长+思则凯		ICSI	原发性不孕	达菲林	2.43	23	果纳芬	19	10	1	2	0	0	0	B-C	无	无	无	8	7	15	COOK	马夜肥	K-SIFB	sigb	K-SICM	K-SIFM	16	vitrolife	手淫	本中心	3	10	1.6	37	14	23	2	61	99	密度梯度离心法	马夜肥
35	初婚		37	初婚		深圳市南州区高新南区综合服务楼	长方案		ICSI	原发性不孕	达菲林	0	0	果纳芬	5475	13	150	2	3000	13	2		无	无	有，子宫直肠窝45ml,性状为血性	5	6	11	VITROLIFE	李丽	K-SIFB	sigb	K-SICM	K-SIFM	18	sico	手淫	本中心	4	20	2.2	17	7	30	6	57	99	密度梯度离心法	马夜肥
26	初婚	教师	28	初婚	职员	西安市咸宁东路东城桃园小区	GnRH拮抗剂		ICSI	原发性不孕	达菲林	0	0	果纳芬	90	19	90	19	55	14	19		无	无	无	6	6	12		马夜肥	G-MOPS	G-mops+HSA	G-IVF	G-IVF	16	Vitrolife	手淫	新鲜	3	5	1.8	15.00	0	7	13	80	98	密度梯度离心法	周婷
37	初婚	无业	36	初婚	无业	西安市高新区林凯花园	短效长方案		ICSI	原发性不孕	达菲林	0	0	果纳芬	1950	10	225	2	225	3	2		无	无	无	3	2	5	VITROLIFE	李丽	G-MOPS	G-MOPSPLUS	G-1	G-IVF	16	VITROLIFE	手淫	本中心	5	10	2	33	3	40	6	51	98	密度梯度离心法	刘赛
21	初婚	无业	24	初婚	无业	陕西省镇巴县三元镇三元坝村下街小组	短效长方案		ICSI	原发性不孕	达菲林	2.9	29	丽申宝	42	12	2	6	0	0	0	B-C	无	无	有，子宫直肠窝 12 ml,性状为血性	7	3	10	Vitrolife	刘赛	G-MOPS	G-MOPSPLUS	G-1	G-IVF	16	CO	手淫	本中心	4	10	3.2	105	18	38	2	42	99	密度梯度离心法	马夜肥
30	初婚	酒店管理	32	初婚	司机	青海省西宁市送变电家属院	长方案		ICSI	继发性不孕	达菲林	0	0	普丽康	1050	9	100	2	150	2	2		无	无	无	3	11	14	cook	马夜肥	K-SIFB	sigb	K-SICM	K-SIFM	14	sico	手淫	本中心	4	20	1.8	20	1	19	12	68	99	密度梯度离心法	马夜肥
31	初婚	无业	31	初婚	教师	西安市灞桥区张洪寨一组13号	拮抗剂方案		ICSI	继发性不孕	达菲林	5.13	6	丽申宝	30	9	3	3	0	0	0	B-C	无	无	有，子宫直肠窝22 ml,性状为血性	3	1	4	Vitrolife	周婷	G-MOPS	G-MOPSPLUS	G-1	G-IVF	16	CO	手淫	本中心	3	10	3	50	5	52	3	40	98	密度梯度离心法	李超波
37	再婚	教师	37	再婚	司机	甘肃省敦皇七里镇	短效长+思则凯		ICSI	原发性不孕	思则凯	1.11	16	果纳芬	94	13	3	5	77	13	0	B	有 左 8 ml，性状：淡巧克力样	无	有，子宫直肠窝 28 ml,性状为血性	2	8	10	COOK	李丽	K-SIFB	sigb	K-SICM	K-SIFM	16	sico	手淫	本中心	4	15	3	114	0	5	2	93	98	密度梯度离心法	刘赛
33	初婚	干部	38	初婚	干部	西安市万寿路紫铭小区	长效长方案		ICSI	原发性不孕	思则凯	0	0	果纳芬	64	11	64	11	29	11	0	B	无	无	有，子宫直肠窝 15 ml,性状为血性	3	2	5	VITROLIFE	马夜肥	G-MOPS	sigb	K-SICM	K-SIFM	15	vitrolife	手淫	本中心	5	10	3	16	0	20	12		100	密度梯度离心法	刘赛
36	初婚	销售	35	初婚	公务员	西安市碑林区皇甫庄134号	短效长+思则凯		ICSI	继发性不孕	思则凯	0	0	果纳芬	30	9	30	9	10	8	9		无	无	无	3	5	8		李丽	G-MOPS	G-GAMETE	SIFM	SIFM	15	COOK	手淫	新鲜	3	20	1.5	39.00	0	2	18	80	100	密度梯度离心法	周婷
35	初婚	裁缝	32	初婚	司机	重庆市荣吕县观胜镇睡佛村三组	短效长方案		ICSI	原发性不孕	达必佳	1.45	23	果纳芬	27	11	2	2	10	8	0	B-C				3	10	13	COOK	马夜肥	FB	GB	CM	FM	16	CO	手淫	本中心	5	30	4	152	0	8	0	92	99	密度梯度离心法	李丽
37	初婚	无业	37	初婚	公务员	陕西省富平县庄里镇	长方案		ICSI	原发性不孕	达必佳	0	0	丽申宝	3025	10	150	2	750	8	2		有 左3ml，性状：无色清亮	无	无	1	6	7	VITROLIFE	刘赛	G-MOPS	G-MOPSPLUS	G-1	G-IVF	17	sico	手淫	本中心	4	12	3.8	76	1	14	15	70	98	密度梯度离心法	马夜肥
31	初婚	农民	35	初婚	工人	西安市蓝田县葛牌镇葛牌街村	短效长方案		ICSI	原发性不孕	达菲林	1.6	21	果纳芬	34	10	2	3	11	10	0	B-C	无	无	无	6	5	11	COOK	刘赛	K-SIFB	sigb	K-SICM	K-SIFM	17	vitrolife	手淫	本中心	3	10	1.6	155	9	35	6	50	99	密度梯度离心法	马夜肥
24	初婚	药师	28	初婚	自由职业	西安市纺织城露园小区	短效长方案		ICSI	原发性不孕	达菲林	0	0	普丽康	28	10	2	4	1	1	0	B-C	无	无	无	5	15	20	VITROLIFE	刘赛	G-MOPS	G-IVF	G-1	G-IVF	14	vitrolife	手淫	本中心	3	15	2	25	0	6	12	82	100	密度梯度离心法	周婷
29	初婚	无业	33	初婚	教师	西安市航空高等技术学校	拮抗剂方案		ICSI	继发性不孕	达必佳	2.6	32	果纳芬	50	17	1	2	27	14	0	C	无	无	无	7	10	17	COOK	刘闯	FB	GB	CM	FM	14	CO	手淫	本中心	4	10	3.4	65	4	16	14	65	98	密度梯度离心法	刘闯
31	初婚	设计员	28	初婚	自由职业	咸阳市秦都区人民中路16号	长方案		ICSI	原发性不孕	达必佳	0	0	果纳芬	31	14	31	14	18	14	14		无	无	无	8	8	16		李丽	K-SIFB	G-mops+HSA	SIFM	SIFM	18	COOK	手淫	新鲜	5	30	2.4	56.00	0	12	4	84	99	密度梯度离心法	刘赛
27	初婚	干部	28	初婚	干部	延安市宝塔区延大附院	短效长方案		ICSI	原发性不孕	达必佳	0	0	果纳芬	1750	8	150	2	600	8	2		无	无	有，子宫直肠窝45ml,性状为血性	7	8	15	VITROLIFE	马夜肥	K-SIFB	sigb	K-SICM	K-SIFM	16	vitrolife	手淫	本中心	3		3	38	0	10	28	62	99	密度梯度离心法	周婷
30	初婚	无业	31	初婚	司机	陕西省咸阳市渭城区周陵镇新庄村326号	短效长+思则凯		ICSI	原发性不孕	达必佳	2.31	30	普丽康	25	11	3	4	10	6	0	A-B	无	无	无	10	5	15	COOK	周婷	G-MOPS	sigb	K-SICM	K-SIFM	17	vitrolife	手淫	本中心	3	30	2	41	0	10	14	46	100	密度梯度离心法	李丽
30	初婚	职员	30	初婚	教师	陕西省平利县城关镇东一路	短效长+思则凯		ICSI	原发性不孕	思则凯	0	0	普丽康	49	13	49	13	16	9	13		无	无	无	9	6	15		李丽	G-MOPS	G-mops+HSA	SIFM	SIFM	15	Vitrolife	手淫	新鲜	5	20	3.1	34.00	7	24	5	64	100	密度梯度离心法	刘闯
30	初婚	军人	31	初婚	军人	第四军医大学基础部细胞生物学教研室	短效长方案		ICSI	原发性不孕	达菲林	1.65	22	普丽康	11	7	2	2	1	2	0	C	无	无	有，右侧卵巢旁，量10ml。性状血性	10	4	14	COOK	李丽	FB	GB	CM	FM	18	CO	手淫	本中心	3	10	3.2	44	0	11	9	80	98	密度梯度离心法	周婷
26	初婚	职员	28	初婚	教师	兴平市中心大街银龙小区	短效长+思则凯		ICSI	原发性不孕	思则凯	1.98	22	果纳芬	42	11	3	5	14	8	0	C	无	无	有，子宫直肠窝 15 ml,性状淡血性	5	6	11	VITROLIFE		G-MOPS	G-MOPS+HSA	G-1	G-IVF	18	vitrolife	手淫	本中心	5	10	2	37	15	20	1	64	99	密度梯度离心法	李超波
33	初婚	无业	37	再婚	职工	户县甘亭镇政府家属院	短方案		ICSI	原发性不孕	思则凯	0	0	果纳芬	32	10	32	10	7	7	10		无	有	有	4	7	11		李丽	G-MOPS	G-mops+HSA	G-IVF	G-IVF	19	Vitrolife	手淫	新鲜	5	15	1.5	95.00	9	55	19	17	100	密度梯度离心法	周婷
33	初婚	农民	34	初婚	农民	陕西省靖边县	短效长方案		ICSI	继发性不孕	达必佳	1.2	19	果纳芬	23	8	2	3	6	6	0		无	有 左侧输卵管积水20 ml,性状清亮	有，子宫直肠窝 20 ml,性状为血性	4	5	9	COOK	马夜肥	FB	GB	K-SICM	K-SIFM	18	vitrolife	手淫	本中心	5	10	5.2	22	5	22	14	59	98	密度梯度离心法	周婷
36	初婚		35	初婚		陕西省白水县雷村乡雷村4组	短效长方案		ICSI	原发性不孕	达必佳	0	0	果纳芬	2250	9	150	6	525	7	6		无	无	无	3	6	9	COOK	李丽	K-SIFB	K-SIGB-50	K-SICM	K-SIFM	17	vitrolife	手淫	本中心	5	18	2.6	53	5	36	5	64	98	密度梯度离心	马夜肥
33	初婚	无业	37	再婚	职工	户县甘亭镇政府家属院	拮抗剂方案		ICSI	原发性不孕	思则凯	8.13	9	丽申宝	52	12	3	3	0	0	0	B	无	无	有，子宫直肠窝 11ml,性状为血性	4	4	8	Vitrolife	周婷	G-MOPS	G-MOPSPLUS	G-1	G-IVF	19	CO	手淫	本中心	4	10	2.2	48	3	48	4	45	99	密度梯度离心法	马夜肥
30	初婚	职员	31	初婚	职员	陕西省岐山县凤鸣镇	拮抗剂方案		ICSI	原发性不孕	曲普瑞林	1.25	6	果纳芬	26	9	2	2	6	6	0	B	无	无	无	1	7	8	VITROLIFE	马夜肥	G-MOPS	G-IVF	G-1	G-IVF	17	VITROLIFE	手淫	本中心	4	12	2.4	22	0	8	9	83	99	密度梯度离心法	马夜肥
37	初婚	会计	37	初婚	职员	西安市灞桥区战斗一村3号楼5单元80号	短效长方案		ICSI	继发性不孕	达菲林	2.65	28	丽申宝	85	15	3	6	27	15	0	B-C	无	无	无	6	2	8	COOK	马夜肥	FB	GB	CM	FM	16	CO	手淫	本中心	4	10	2.4	36	2	23	10	65	98	密度梯度离心法	刘闯
34	初婚	会计	36	初婚	公务员	西安市长安县韦曲街15号	长方案		ICSI	原发性不孕	达菲林	0	0	丽申宝	33	13	33	13	10	10	13		无	无	无	4	4	8		周婷	G-MOPS	G-mops+HSA	G-IVF	G-IVF	16	Vitrolife	手淫	新鲜	5	20	2.7	43.00	3	32	19	46	100	密度梯度离心法	马夜肥
33	初婚	公务员	36	初婚	干部	甘肃省陇南市成县	短效长方案		ICSI	原发性不孕	达菲林	0	0	果纳芬	19	8	3	3	5	5	0	B	无	无	无	3	3	6	VITROLIFE	刘赛	G-MOPS	G-IVF	G-1	G-IVF	17	VITROLIFE	手淫	本中心	3	10	2.8	165	0	24	21	55	98	密度梯度离心法	周婷
26	初婚	职员	29	初婚	职员	西安市阎良区凌云路12号	短效长方案		ICSI	原发性不孕	达必佳	2	24	丽申宝	32	10	2	6	2	2	0		无	无	有，子宫直肠窝28 ml,性状为血性	1	5	6	Vitrolife	刘闯	G-MOPS	G-Mops Plus	G-1	G-IVF	16	VITROLIFE	手淫	本中心	4	10	2.1	36	0	18	4	78	98	密度梯度离心法	刘闯
32	初婚	职员	36	初婚	司机	西安市临潼区徐扬办公义村一组	短效长方案		ICSI	原发性不孕	达菲林	2.2	26	丽申宝	43	12	3	5	0	0	0	A-B	无	无	无	2	3	5	COOK	李丽	K-SIFB	sigb	K-SICM	K-SIFM	17	sico	手淫	本中心	5	15	2.4	62	0	20	7	73	100	密度梯度离心法
28	初婚	军人	31	初婚	军人	陕西省西安市武警总队医院	拮抗剂方案		ICSI	原发性不孕	思则凯	1.46	7	丽申宝	30	10	3	3	3	3	0	B	无	无	有，子宫前后方70ml,性状淡血性	1	2	3	VITROLIFE		G-MOPS	G-IVF	G-1	G-IVF	15	VITROLIFE	手淫	本中心	5	20	3	83	40	39	2	19	99	密度梯度离心法	刘赛
36	初婚	工人	38	初婚	教师	临潼区土产公司	自然周期		ICSI	原发性不孕	思则凯		0	丽申宝	0		0				0		无	无	无		1	1		周婷	G-MOPS	G-GAMETE	G-IVF	G-IVF	19	Vitrolife	手淫	新鲜	5	12	3.7	19.00	1	26	16	57	99	密度梯度离心法	马夜肥
31	初婚	会计	31	初婚	司机	西安市草滩农场东站9号楼	超长方案		ICSI	继发性不孕	思则凯	0	0	丽申宝	32	12	32	12	12	12	12		无	无	无	11	15	26		马夜肥	G-MOPS	G-GAMETE	G-IVF	G-IVF	15	Vitrolife	手淫	新鲜	4	21	3.5	36	0	17	12	71	98	密度梯度离心法	刘闯
32	初婚	医生	32	初婚	军人	陕西省咸阳市秦都区勤俭路勤俭小区3号楼4单元5层中户	长效长方案		ICSI	原发性不孕	思则凯	0	0	果纳芬	18	11	1	5	0	0	0	B	无	无	有，子宫直肠窝 13ml,性状淡血性	7	9	16	COOK	刘闯	FB	GB	CM	FM	17	CO	手淫	本中心	4	15	2	16	4	28	6	62	98	密度梯度离心法	李超波
30	初婚	无业	35	初婚	无业	陕西省泾阳县白王镇山庄村东组60号	短效长方案		ICSI	原发性不孕	达菲林	1.95	25	果纳芬	26	10	2	2	4	4	0	B-C	无	有 右侧卵巢旁18ml，性状淡血性		12	4	16	VITROLIFE	马夜肥	FB	G-MOPS plus	CM	G-IVF	17	CO	手淫	本中心	5	25	4.2	77	5	39	21	35	98	密度梯度离心法	周婷
37	初婚	农民	37	初婚	农民	宝鸡市扶风县法门寺三家村	长效长方案		ICSI	继发性不孕	达菲林	0	0	果纳芬	45	12	45	12	12	7	12		无	无	无	8	5	13		李丽	G-MOPS	G-mops+HSA	G-IVF	G-IVF	15	Vitrolife	手淫	新鲜	5	15	6	44	0	7	15	78	98	密度梯度离心法	李丽
30	初婚	个体	33	初婚	个体	山西省万荣县荣河镇沙石范村第五组	短效长方案		ICSI	继发性不孕	达菲林	2.15	25	丽申宝	37	11	3	4	0	0	0	B-C	无	无	无	7	6	13	COOK	马夜肥	FB	GB	CM	FM	18	CO	手淫	本中心	5	30	2	18	5	10	5	80	99	密度梯度离心法	李丽
26	初婚	无业	32	初婚	工人	陕西省吴堡县张家乡高家庄村	短效长方案		ICSI	原发性不孕	达菲林	2.2	25	普丽康	18	10	1	4	0	0	0	B-C	无	无	有，子宫直肠窝 40 ml,性状淡血性	15	8	23	COOK	周婷	K-SIFB	sigb	K-SICM	K-SIFM	17	sico	手淫	本中心	5	10	1.5	24	0	12	19	69	98	密度梯度离心法	刘闯
31	初婚	教师	31	初婚	教师	陕西省西安市胡家庙新兴骏景园369号	短效长方案		ICSI	原发性不孕	达菲林	2.05	23	普丽康	15	9	1	4	4	4	0	B-C	无	无	无	10	17	27	COOK	刘赛	K-SIFB	sigb	K-SICM	K-SIFM	16	sico	手淫	本中心	3	15	5.1	28	4	33	24	39	99	密度梯度离心法	周婷
24	初婚	无业	26	初婚	无业	西安市阎良区振兴街道办聚宝村	长方案		ICSI	继发性不孕	达菲林	0	0	果纳芬	2525	12	100	2	525	3	2		无	无	无	6	11	17	cook	马夜肥	K-SIFB	sigb	K-SICM	K-SIFM	16	sico	手淫	本中心	3	10	5.1	18	0	8	9	83	99	密度梯度离心法	周婷
30	初婚	化验员	33	初婚	职员	河南省义马市干秋西路29号院	长方案		ICSI	继发性不孕	达菲林	0	0	果纳芬	18	9	18	9	0	0	9		无	无	无	6	6	12		李丽	G-MOPS	G-mops+HSA	G-IVF	G-IVF	18	Vitrolife	手淫	新鲜	4	10	1.6	22.00	0	13	9	78	100	密度梯度离心法	马夜肥
31	初婚	无业	35	初婚	工人	西安市莲湖区青门小区15号楼4单元5号	长方案		ICSI	原发性不孕	达菲林	0	0	果纳芬	25	10	25	10	0	0	10		无	无	有	5	6	11		刘赛	MHTF	G-GAMETE	G-IVF	G-IVF	7	Vitrolife	手淫	新鲜	5	5	3.2	25	0	19	11	70	100	密度梯度离心法	刘赛
33	初婚	会计	35	初婚	教师	咸宁东路东城桃园9号楼	长方案		ICSI	继发性不孕	达菲林	0	0	果纳芬	38	14	38	14	8	8	14		无	无	无	4	6	10		李丽	G-MOPS	G-mops+HSA	G-IVF	G-IVF	17	Vitrolife	手淫	新鲜	5	5	5.2	19	1	42	25	32	99	密度梯度离心法	周婷
28	初婚	工人	28	初婚	工人	山西省芮城县古魏镇汉渡村二组	短效长方案		ICSI	继发性不孕	达菲林	0	0	果纳芬	14	9	2	3	0	0	0	B	无	无	无	5	5	10	VITROLIFE	刘赛	G-MOPS	G-IVF	G-1	G-IVF	15	VITROLIFE	手淫	本中心	5	12	3.2	104	7	31	4	58	99	密度梯度离心法	马夜肥
37	初婚	教师	37	初婚	教师	陕西省延川县延川镇	短效长方案		ICSI	原发性不孕	达必佳	1.65	28	丽申宝	59	13	2	6	25	13	0	C	无	无	无	6	3	9	VITROLIFE	马夜肥	G-MOPS	G-IVF	G-1	G-IVF	16	VITROLIFE	手淫	本中心	4	10	1.5	20	0	19	11	70	99	密度梯度离心法	刘闯
33	初婚	职员	33	初婚	职员	汉中市汉台区明珠小区	短效长+思则凯		ICSI	继发性不孕	思则凯	1.33	19	果纳芬	30	10	2	2	10	5	0	B-C	无	无	有，子宫直肠窝 53 ml,性状淡血性	12	13	25	COOK	刘赛	G-MOPS	sigb	K-SICM	K-SIFM	16	vitrolife	手淫	本中心	3	12	1.9	65	15	20	1	64	98	密度梯度离心法	马夜肥
32	初婚	职员	37	初婚	工程师	西安市灞桥区长乐坡	短效长方案		ICSI	原发性不孕	达菲林	2	26	果纳芬	18	9	2	2	0	0	0	B-C	无	无	有，子宫直肠窝20ml,性状为血性	8	10	18	COOK	周婷	K-SIFB	sigb	K-SICM	K-SIFM	17	sico	手淫	本中心	3	30	1.5	24	0	32	8	60	98	密度梯度离心法	李超波
25	初婚	无业	28	初婚	无业	西安市西一路祥瑞大厦	短效长方案		ICSI	原发性不孕	达菲林	2.05	28	普丽康	32	11	2	3	11	7	0	B-C	无	无	无	6	10	16	COOK	周婷	K-SIFB	sigb	K-SICM	K-SIFM	16	sico	手淫	本中心	4	10	3.4	34	0	15	19	66	98	密度梯度离心法	刘闯
34	初婚	无业	37	初婚	职员	陕西省咸阳市秦都区咸通北路安居	长效长+思则凯		ICSI	继发性不孕	达菲林	1.75	23	丽申宝	34	10	3	5	0	0	0	B-C	无	无	无	4	6	10	COOK	马夜肥	G-MOPS	sigb	G-1	K-SIFM	16	vitrolife	手淫	本中心	4	10	2.9	34	9	22	6	63	100	密度梯度离心法	刘闯
24	初婚	无业	24	初婚	个体	河南省偃师市城关镇民主路40号1门2楼西户	短效长方案		ICSI	原发性不孕	达必佳	0	0	果纳芬	1425	9	150	2	150	2	2		无	无	有，直肠窝18ml,性状为血性	5	4	9	vitrolife	刘闯	G-MOPS	G-Mops+HSA	G-1	G-IVF	14	vitrolife	手淫	本中心	5	15	2	18	0	14	10	76	98	密度梯度离心法	李丽
32	初婚	无业	32	初婚	无业	西安市新城区韩森寨30街坊	短效长方案		ICSI	继发性不孕	达必佳	2.05	26	丽申宝	58	13	2	5	13	6	0		无	无	有，子宫直肠窝 20ml,性状淡血性	7	2	9	Vitrolife	刘闯	G-MOPS	G-Mops Plus	G-1	G-IVF	15	VITROLIFE	手淫	本中心	4	10	1.5	63	2	34	6	58	99	密度梯度离心法	马夜肥
37			37			西安市西影路486号	拮抗剂方案		ICSI	原发性不孕	达必佳	0	0	丽申宝	3900	10	150	2	1350	9	2		无	无	无	4	4	8	VITROLIFE	马夜肥	G-MOPS	G-MOPSPLUS	G-1	G-IVF	过夜	vitrolife	手淫	本中心	5	20	2.3	17	0	17	8	75	98	密度梯度离心法	马夜肥
27	初婚	教师	28	初婚	教师	陕西省黄陵县水厂1-2-1	短效长+思则凯		ICSI	原发性不孕	思则凯	1.53	20	普丽康	17	9	3	2	3	2	0	B-C	无	无	无	14	1	15	COOK	马夜肥	K-SIFB	sigb	K-SICM	K-SIFM	15	sico	手淫	本中心	4	20	3.4	32	2	25	3	70	99	密度梯度离心法	马夜肥
31	初婚	无业	36	初婚	工人	东郊31街坊	长方案		ICSI	原发性不孕	思则凯	0	0	普丽康	16	9	16	9	0	0	9		无	无	无	16	16	32		刘赛	G-MOPS	G-GAMETE	G-IVF	G-IVF	17	Vitrolife	手淫	新鲜	4	10	3.6	56.00	1	10	7	82	98	密度梯度离心法	马夜肥
26	初婚		28	初婚		陕西省安康市汉滨区关庙镇吴台村五组	短效长方案		ICSI	原发性不孕	达菲林	2.15	20	果纳芬	10	8	1	2	0	0	0	B	无	无	无	10	12	22	COOK	刘闯	G-MOPS	G-IVF	G-1	G-IVF	17	VITROLIFE	手淫	本中心	3	15	3.2	17	2	49	3	46	99	密度梯度离心法	李超波
31	初婚	职员	31	初婚	职员	西安市莲湖区早慈巷9号2单元14号	短效长+思则凯		ICSI	原发性不孕	达菲林	0	0	普丽康	1725	9	150	2	225	2	0	B	无	无	无	10	11	21	VITROLIFE	李丽	G-MOPS	G-MOPSPLUS	G-1	G-IVF	17	VITROLIFE	手淫	本中心	5	15	1.8	26	0	12	8	80	98	密度梯度离心法	刘赛
30	初婚	工人	37	初婚	干部	陕西省靖边县张家畔镇二居委一组379号	短效长方案		ICSI	继发性不孕	达菲林	1.7	19	果纳芬	12	7	2	3	0	0	0	B-C	无	无	无	3	6	9	Vitrolife	周婷	G-MOPS	G-MOPSPLUS	G-1	G-IVF	15	CO	手淫	本中心	4	15	2.7	39	8	29	4	59	99	密度梯度离心法	刘闯
37	初婚	无业	37	初婚	司机	甘肃省华亭县安口镇东大街13号	长方案		ICSI	继发性不孕	达菲林	0	0	果纳芬	50	16	50	16	17	11	16		无	无	有	3	6	9		马夜肥	G-MOPS	G-mops+HSA	G-IVF	G-IVF	16	Vitrolife	手淫	新鲜	3	25	1.8	36.00	0	28	25	47	98	密度梯度离心法	周婷
26	初婚	无业	28	初婚	无业	西安市阎良区武屯镇宏丰村镇西组	长方案		ICSI	原发性不孕	达菲林	0	0	果纳芬	39	15	39	15	14	10	15		无	无	有	4	4	8		李丽	G-MOPS	G-GAMETE	G-IVF	G-IVF	16	Vitrolife	手淫	新鲜	5	25	1.8	80.00	0	11	16	73	98	密度梯度离心法	周婷
32	初婚	自由	32	初婚	工人	陕西省汉中市汉台区北一环路353号	短效长方案		ICSI	继发性不孕	达菲林	0	0	果纳芬	1875	8	150	2	675	8	2		无	无	无	4	4	8	COOK	周婷	G-MOPS	G-Mops+HSA	K-SICM	K-SIFM		vitrolife	手淫	本中心	5		2	74	0	9	4	87	98	密度梯度离心法	刘赛
35	初婚	研究生	36	初婚	教师	西安市碑林区朱雀大街94号	短效长方案		ICSI	原发性不孕	达菲林	0	0	丽申宝	5175	12	150	4	2250	12	4		无	无	无	1	6	7	COOK	周婷	G-MOPS	G-Mops+HSA	K-SICM	K-SIFM	13	vitrolife	手淫	本中心	5	15	4.8	130	0	30	17	53	99	密度梯度离心法	马夜肥
28	初婚	工人	31	初婚	干部	洪庆单人宿舍	长方案		ICSI	原发性不孕	达菲林	0	0	丽申宝	30	10	30	10	6	6	10		无	无	有	1	8	9		李丽	G-MOPS	G-mops+HSA	G-IVF	G-IVF	17	Vitrolife	手淫	新鲜	5	10	4	21.00	1	12	14	73	99	密度梯度离心法	马夜肥
33	初婚	自由职业	37	初婚	工人	西安市建西街6号	长方案		ICSI	继发性不孕	达菲林	0	0	丽申宝	27	9	27	9	9	9	9		无	无	无	2	4	6	COOK	刘闯	G-MOPS	G-mops+HSA	SIFM	SIFM	19	COOK	手淫	新鲜	4	15	1.8	271.00	0	12	8	80	98	上游法	李丽
37	初婚	职员	37	初婚	职员	西安市高新区枫林绿洲	短效长+思则凯		ICSI	原发性不孕	达菲林	0	0	丽申宝	2700	10	225	2	975	10	2					7	8	15	COOK	刘赛	G-MOPS	K-SIGB-50	K-SICM	K-SIFM	19	vitrolife	手淫	本中心	4	12	4.2	43	0	13	5	82	99	密度梯度离心法	马夜肥
24	初婚	无业	26	初婚	无业	榆林市绥德县白家街村	长效长方案		ICSI	原发性不孕	达菲林	0	0	丽申宝	22	10	22	10	8	8	10		无	无	无	11	12	23		李丽	G-MOPS	G-mops+HSA	SIFM	SIFM	16	Vitrolife	手淫	新鲜	5	15	3.8	26	0	18	23	59	99	密度梯度离心法	周婷
25	初婚	职工	25	初婚	职工	陕西省子洲县	短效长+思则凯		ICSI	原发性不孕	思则凯	1.88	21	普丽康	15	9	2	4	3	2	0	B-C	无	无	无	7	6	13	VITROLIFE	刘闯	G-MOPS	G-IVF	G-1	G-IVF	17	VITROLIFE	手淫	本中心	4	10	3.1	25	0	15	9	76	100	密度梯度离心法	刘闯
32	初婚	设计师	34	初婚	设计师	陕西省富平县杜村镇人民路48号	拮抗剂方案		ICSI	继发性不孕	思则凯	4.13	6	果纳芬	25	9	3	3	1	1	0	B-C	无	无	有，子宫直肠窝31ml,性状淡血性	3	3	6	VITROLIFE	刘赛	G-MOPS	G-IVF	G-1	G-IVF	14	VITROLIFE	手淫	本中心	4	12	1.8	38	1	10	5	84	99	密度梯度离心法	马夜肥
27	初婚	教师	27	初婚	教师	陕西省榆林市榆阳区挂面市巷10号	短效长方案		ICSI	原发性不孕	达菲林	1.8	16	果纳芬	40	12	3	7	0	0	0	B-C	无	无	无	4	1	5	VITROLIFE	周婷	G-MOPS	sigb	G-1	K-SIFM	17	vitrolife	手淫	本中心	4	10	2	35	0	14	38	48	99	密度梯度离心法	李丽
28	初婚	教师	26	初婚	医生	宝鸡市渭滨区姜潭路8号	长效长+思则凯		ICSI	原发性不孕	达菲林	0	0	果纳芬	35	12	35	12	12	7	12		无	无	有	5	9	14		马夜肥	G-MOPS	G-mops+HSA	SIFM	SIFM	17	Vitrolife	手淫	新鲜	3	10	2.5	73.00	0	9	7	84	98	密度梯度离心法	马夜肥
30	初婚	无业	28	初婚	交警	陕西省延安市宝塔区建兴居民区	短效长方案		ICSI	原发性不孕	达菲林	2.25	26	丽申宝	48	12	2	3	5	4	0	B	无	无	无	9	9	18	COOK	马夜肥	G-MOPS	G-IVF	G-1	G-IVF	16	VITROLIFE	手淫	本中心	5	10	3	21	1	50	2	47	99	密度梯度离心法	李超波
28	初婚	工人	32	初婚	工人	高陵马家湾龙凤园五区	长方案		ICSI	原发性不孕	达菲林	0	0	丽申宝	22	8	22	8	1	1	8		无	无	无	3	8	11		李丽	G-MOPS	G-mops+HSA	G-IVF	G-IVF	17	Vitrolife	手淫	新鲜	5	20	4.2	43.00	4	19	9	68	99	密度梯度离心法	马夜肥
34	初婚	教师	36	初婚	个体	西安市未央区帽耳31号	短效长方案		ICSI	原发性不孕	思则凯	6	6	果纳芬	44	11	3	3	3	3	0	B				4	7	11	VITROLIFE	周婷	G-MOPS	GB	G-1	G-IVF	17	CO	手淫	本中心	5	25	1.5	16	0	19	10	71	99	密度梯度离心法	刘赛
28	初婚	无业	30	初婚	个体	陕西省靖边县东坑镇伊当湾村八组467号	长效长方案		ICSI	原发性不孕	思则凯	0	0	普丽康	950	8	100	2	0	0	2		无	无	有，子宫直肠窝50ml,性状为血性	7	3	10	vitrolife	刘闯	G-MOPS	G-Mops+HSA	G-1	G-IVF	14	vitrolife	手淫	本中心	4	12	4	76	2	32	7	59	98	密度梯度离心法	马夜肥
35	初婚	个体	35	初婚	个体	陕西省商南县南新街	长方案		ICSI	原发性不孕	思则凯	0	0	普丽康	28	10	28	10	4	4	10		无	无	有	5	4	9		刘赛	G-MOPS	G-mops+HSA	G-IVF	G-IVF	19	Vitrolife	手淫	新鲜	5	10	3	40	0	37	22	41	99	密度梯度离心法	周婷
32	再婚	商业	34	再婚	司机	咸阳市人民东路水岸茗居	短效长方案		ICSI	继发性不孕	达菲林	1.55	21	果纳芬	23	10	3	3	0	0	3		无	无	无	5	3	8	COOK	李丽	K-SIFB	sigb	K-SICM	K-SIFM	16	sico	手淫	本中心	3	10	2.5	70	5	13	18	64	98	密度梯度离心法	周婷
36	初婚	无业	37	初婚	干部	山西省临汾地区永和县文昌街	短效长方案		ICSI	原发性不孕	达必佳	0	0	果纳芬	1275	8	225	2	0	0	2		无	无	无	3	5	8	VITROLIFE	马夜肥	K-SIFB	G-GAMETE	K-SICM	K-SIFM	17	vitrolife	手淫	本中心	3		1.5	53	10	38	7	45	98	密度梯度离心法	周婷
31	初婚	职员	35	初婚	职员	西安市未央区草滩镇二村100号	短效长方案		ICSI	继发性不孕	达必佳	0.6	9	普丽康	19	9	3	4	6	6	0		无	无	有，子宫直肠窝 13 ml,性状为血性	3	4	7	Vitrolife	李超波	G-MOPS	G-MOPSPLUS	G-1	G-IVF	15	CO	手淫	本中心	3		1.7	26	2	39	7	52	98	密度梯度离心法	李超波
36	初婚	个体	37	初婚	个体	陕西省宝鸡市金台区宝十路27号	长方案		ICSI	继发性不孕	达必佳	0	0	普丽康	1400	7	150	3	450	6	3		无	无	无	4	1	5	VITROLIFE	李丽	G-MOPS	sigb	G-1	K-SIFM	16	vitrolife	手淫	本中心	8	15	3.9	42	0	7	13	80	98	密度梯度离心法	周婷
37	初婚	农民	38	初婚	农民	西安市碑林区西后地南23号楼	短效长方案		ICSI	原发性不孕	达必佳	0	0	普丽康	19	9	3	3	0	0	0	B-C	无	无	无	3	1	4	COOK	李丽	K-SIFB	sigb	K-SICM	K-SIFM	18	sico	手淫	本中心	4	10	2.4	42	2	14	5	79	100	密度梯度离心法	马夜肥
34	初婚	无业	37	初婚	职员	陕西省咸阳市秦都区咸通北路安居	短效长方案		ICSI	继发性不孕	达菲林	1.75	23	果纳芬	27	10	2	2	0	0	0	C	无	无	有，子宫直肠窝 18ml,性状为血性	2	2	4	Vitrolife	刘赛	G-MOPS	G-MOPSPLUS	G-1	G-IVF	16	CO	手淫	本中心	4	10	2.4	32	15	20	1	64	100	密度梯度离心法	刘闯
27	初婚	营业员	29	初婚	公务员	西安市雁塔区杨家村	长方案		ICSI	原发性不孕	达菲林	0	0	果纳芬	24	9	24	9	2	2	9		无	无	无	9	15	24		周婷	G-MOPS	G-GAMETE	G-IVF	G-IVF	18	Vitrolife	手淫	新鲜	5	18	3.1	16.40	0	3	21	76	100	密度梯度离心法	周婷
32	初婚	职员	36	初婚	职员	西安市自强西路自强小区5号楼3单元4楼	长方案		ICSI	原发性不孕	达菲林	0	0	果纳芬	19	8	19	8	4	3	8		有	无	无	9	14	23		李丽	G-MOPS	G-mops+HSA	G-IVF	G-IVF	15	Vitrolife	手淫	新鲜	3	10	4.5	20.00	2	17	13	68	98	密度梯度离心法	马夜肥
27	初婚	自由职业	27	初婚	自由职业	西安市雁塔区老烟庄25号	短效长+思则凯		ICSI	原发性不孕	达菲林	0	0	果纳芬	2475	10	150	2	750	7	2		无	无	无	6	6	12	VITROLIFE	马夜肥	G-MOPS	G-MOPSPLUS	G-1	G-IVF	16	VITROLIFE	手淫	本中心	4	15	1.7	23	0	17	9	74	99	密度梯度离心法	刘赛
37	初婚	无业	37	初婚	公务员	陕西省富平县庄里镇	拮抗剂方案		ICSI	原发性不孕	曲普瑞林	9	9	果纳芬	43	12	3	3	13	8	0	B-C	无	无	无	3	4	7	Vitrolife	马夜肥	G-MOPS	G-MOPSPLUS	G-1	G-IVF	15	CO	手淫	本中心	4		3.4	31	0	18	2	80	99	密度梯度离心法	刘闯
26	初婚	无业	29	初婚	无业	陕西省子洲县苗家坪镇苗家平村	短效长方案		ICSI	原发性不孕	达必佳	2	22	普丽康	13	9	1	4	3	4	0	B-C	无	无	无	7	10	17	COOK	周婷	FB	GB	CM	FM	16	CO	手淫	本中心	4	15	1.9	21	0	22	8	70	98	密度梯度离心法	刘赛
27	初婚	无业	33	初婚	职员	陕西省子长县长官庙乡齐桥村槐树庄组073号	短效长方案		ICSI	继发性不孕	达必佳	2.5	27	丽申宝	35	13	1	2	9	7	0		无	无	有，子宫直肠窝。量40ml，性状血性	12	8	20	VITROLIFE	马夜肥	FB	G-MOPS plus	CM	G-IVF	18	CO	手淫	本中心	5	30	4.7	34	3	20	10	67	99	密度梯度离心法	李丽
34	初婚	工人	35	初婚	工人	西安市灞桥区田王村特字1号	GnRH拮抗剂		ICSI	原发性不孕	达必佳	0	0	丽申宝	30	12	30	12	10	9	12		无	无	无	6	10	16		刘赛	G-MOPS	G-GAMETE	G-IVF	G-IVF	16	Vitrolife	手淫	新鲜	5	15	2.6	40.00	0	17	16	67	99	密度梯度离心法	马夜肥
28	初婚	工人	28	初婚	无业	商洛市商州区任	短效长方案		ICSI	原发性不孕	达菲林	2.35	22	普丽康	17	9	2	6	0	0	0	B	无	无	有，子宫直肠窝 12 ml,性状为血性	9	5	14	COOK	周婷	K-SIFB	sigb	K-SICM	K-SIFM	19	vitrolife	手淫	本中心	4	10	4.8	30	0	12	3	85	100	密度梯度离心法	马夜肥
34	初婚	教师	36	初婚	个体	西安市未央区帽耳31号	长方案		ICSI	原发性不孕	达菲林	0	0	普丽康	74	17	74	17	33	14	17		无	无	无	6	8	14		周婷	G-MOPS	G-GAMETE	G-IVF	G-IVF	16	Vitrolife	手淫	新鲜	4	15	5.2	38	0	9	11	80	98	密度梯度离心法	刘赛
35	初婚	会计	35	初婚	工程师	西安市吉祥村99号	长方案		ICSI	原发性不孕	达菲林	0	0	普丽康	49	12	49	12	11	8	12		无	无	无	7	4	11		周婷	G-MOPS	G-mops+HSA	G-IVF	G-IVF	19	Vitrolife	手淫	新鲜	4	20	2.3	58.00	2	30	10	58	99	密度梯度离心法	马夜肥
27	初婚	工人	28	初婚	工人	陕西省咸阳市秦都区秦皇中路	长方案		ICSI	原发性不孕	达菲林	0	0	普丽康	27	10	27	10	4	3	10		无	无	无	2	5	7		马夜肥	G-MOPS	K-SIGB-50	SIFM	SIFM	17	Vitrolife	手淫	新鲜	4	20	2.8	20.00	0	1	5	94	98	密度梯度离心法	周婷
34	初婚	护士	38	初婚	研究生	西安市莲湖区永泉路8号桐芳巷小区	短效长方案		ICSI	继发性不孕	达菲林	0	0	果纳芬	4725	12	150	4	2100	12	4		无	无	有，子宫直肠窝 15 ml,性状淡血性	2	4	6	COOK	马夜肥	K-SIFB	sigb	K-SICM	K-SIFM	15	VITROLIFE	手淫	本中心	3	15	2	21	0	31	39	30	98	密度梯度离心法	周婷
35	初婚	会计	37	初婚	设计师	西安市金花南路5号	拮抗剂方案		ICSI	继发性不孕	思则凯	0.63	4	普丽康	42	10	2	3	17	10	0	B	无	无	无	2	1	3	COOK	马夜肥	K-SIFB	sigb	K-SICM	K-SIFM	15	sico	手淫	本中心	3	10	2.7	32	6	23	1	70	98	密度梯度离心法	李超波
31	初婚	教师	31	初婚	工程师	西安市城北电子二路幸福时光小区	短效长方案		ICSI	继发性不孕	达菲林	1.7	22	普丽康	29	11	3	5	1	1	0	B	无	无	无	6	9	15	COOK	李丽	K-SIFB	sigb	K-SICM	K-SIFM	16	sico	手淫	本中心	5	10	2.3	15	0	9	7	84	99	密度梯度离心法	刘赛
32	初婚	教师	37	初婚	工程师	咸阳市人民东路118号	长方案		ICSI	原发性不孕	达菲林	0	0	普丽康	21	8	21	8	6	6	8		无	无	有	5	9	14		李丽	G-MOPS	G-mops+HSA	G-IVF	G-IVF	16	Vitrolife	手淫	新鲜	5	12	2.5	16	1	30	24	45	99	密度梯度离心法	马夜肥
34	再婚	医生	38	再婚		陕西省咸阳市	短效长方案		ICSI	继发性不孕	达菲林	2.4	25	丽申宝	57	12	3	3	12	8	0	B-C	无	无	无	8	4	12	COOK	李丽	FB	GB	CM	FM	18	CO	手淫	本中心	3	10	2.7	35	1	10	30	59	99	密度梯度离心法	李超波
35			37			西安市兴中路12号	短效长方案		ICSI	原发性不孕	达菲林	0	0	果纳芬	27	9	2	3	9	9	0	B-C	有 右 3 ml，性状：巧克力样	无	无	5	4	9	VITROLIFE	马夜肥	G-MOPS	G-IVF	G-1	G-IVF	14	VITROLIFE	手淫	本中心	4	12	1.5	90	7	30	7	56	98	密度梯度离心法	马夜肥
31	初婚	医生	35	初婚	公务员	宝鸡市雅典丽舍花园小区2号楼401	短效长方案		ICSI	原发性不孕	达菲林	0	0	果纳芬	23	8	23	8	7	7	8		无	无	无	4	2	6			G-MOPS	G-mops+HSA	G-IVF	G-IVF	17	Vitrolife	手淫	新鲜	5	10	2.5	45	0	40	38	22	99	密度梯度离心法	周婷
27	初婚	无业	27	初婚	无业		短效长方案		ICSI	原发性不孕	达菲林	1.55	23	丽申宝	31	10	3	4	6	5	0	B-C	无	无	无	3	3	6	COOK	李丽	FB	GB	CM	FM	15	CO	手淫	本中心	3	10	1.9	55	2	15	27	56	98	密度梯度离心法	李超波
29	初婚	干部	27	初婚	干部	陕西定边县政府家属院	长方案		ICSI	原发性不孕	达菲林	0	0	丽申宝	34	10	34	10	12	7	10		无	无	有	8	4	12		李丽	G-MOPS	G-GAMETE	G-IVF	G-IVF	14	Vitrolife	手淫	新鲜	5	10	5	19.00	0	22	17	61	98	密度梯度离心法	马夜肥
23	初婚	农民	28	初婚	农民	陕西省榆林市靖边县	短效长方案		ICSI	继发性不孕	达菲林	2.7	25	果纳芬	24	10	2	3	0	0	0	B-C	无	无	有，子宫直肠窝 50 ml,性状为血性	11	10	21	VITROLIFE	李丽	G-MOPS	G-MOPS+HSA	G-1	G-IVF	17	vitrolife	手淫	本中心	4	10	4.8	17	4	35	6	55	99	密度梯度离心法	刘赛
37	初婚	教师	37	初婚	干部	西安市交通大学	长方案		ICSI	继发性不孕	达菲林	0	0	果纳芬	46	12	46	12	18	10	12		无	无	无	3	7	10		马夜肥	G-MOPS	G-GAMETE	G-IVF	G-IVF	18	Vitrolife	手淫	新鲜	5		3.2	34	0	12	5	83	100	密度梯度离心法	刘赛
31	初婚	自由	30	初婚	自由	西安市莲湖区大庆路蔚兰印象小区2501	长方案		ICSI	继发性不孕	达菲林	0	0	果纳芬	1350	9	150	2	0	0	2		无	无	有，子宫直肠窝20ml,性状为血性	4	3	7	vitrolife	马夜肥	G-MOPS	G-Mops+HSA	G-1	G-IVF	15	vitrolife	手淫	本中心	3	16	1.8	30	0	14	9	77	99	密度梯度离心法	周婷
30	初婚	无业	33	初婚	教师	陕西省子洲县驼耳巷乡老山峁村	短效长方案		ICSI	继发性不孕	达菲林	2	23	普丽康	13	8	2	4	0	0	0	B	无	无	有，子宫直肠窝 15 ml,性状为血性	4	10	14	COOK	刘闯	G-MOPS	G-IVF	G-1	G-IVF	16	VITROLIFE	手淫	本中心	3	10	2.9	30	2	42	5	51	98	密度梯度离心法	李超波
37	再婚	职员	37	再婚	旅游	西安市朱雀大街南58号金水大厦2716	长方案		ICSI	继发性不孕	达菲林	0	0	普丽康	26	8	26	8	2	2	8		无	无	有	6	6	12		李丽	G-MOPS	G-mops+HSA	G-IVF	G-IVF	15	Vitrolife	手淫	新鲜	3	15	3.2	33	0	14	30	56	99	密度梯度离心法	周婷
28	初婚	职员	31	初婚	司机	甘肃省庆阳市西峰区温泉乡黄官寨村西队64号	长方案		ICSI	原发性不孕	达菲林	0	0	普丽康	66	14	66	14	30	9	14		有	无	无	6	5	11		李丽	G-MOPS	G-mops+HSA	G-IVF	G-IVF	17	Vitrolife	手淫	新鲜	3	10	3	44	0	13	22	65	99	密度梯度离心法	周婷
31	初婚	教师	35	初婚	干部	临潼开发区桃园小区19号	长方案		ICSI	继发性不孕	达菲林	0	0	普丽康	28	10	28	10	0	0	10		无	无	无	5	5	10		刘赛	G-MOPS	G-mops+HSA	G-IVF	G-IVF	18	Vitrolife	手淫	新鲜	1	10	2.3	22.00	0	29	22	49	99	密度梯度离心法	周婷
27	初婚	农民	33	初婚	农民	河南省罗山县莽张乡直财政家属院	短效长方案		ICSI	继发性不孕	达菲林	1.25	20	果纳芬	24	8	2	2	5	5	0	B-C	无	有 右侧输卵管积水5ml，性状淡黄色	无	0	2	2	COOK	马夜肥	FB	GB	CM	FM	20	CO	手淫	本中心	5	20	3.2	52	13	38	13	36	98	密度梯度离心法	周婷
37	初婚	工人	37	初婚	干部	西安市未央区庆兴院小区二区8栋3-101	短方案		ICSI	继发性不孕	达菲林	0	0	果纳芬	21	7	21	7	5	5	7		无	无	无	2	3	5		李丽	G-MOPS	G-GAMETE	G-IVF	G-IVF	17	Vitrolife	手淫	新鲜	5	30	2.1	87.00	0	38	7	56	99	密度梯度离心法	刘赛
37	初婚	会计	37	初婚	公务员	陕西省扶风县城关镇胜利路12号19号楼51号	拮抗剂方案		ICSI	继发性不孕	达菲林	0	0	丽申宝	25	7	3	3	6	6	0	B				1	4	5	COOK	周婷	K-SIFB	sigb	K-SICM	K-SIFM	10	sico	手淫	本中心	4	35	2.5	32	0	6	4	90	99	密度梯度离心法	李丽
28	初婚	无业	29	初婚	工人	咸阳市乾县王村镇	长方案		ICSI	原发性不孕	达菲林	0	0	丽申宝	44	14	44	14	17	9	14		无	无	有	4	5	9		马夜肥	G-MOPS	G-mops+HSA	G-IVF	G-IVF	16	Vitrolife	手淫	新鲜	5	10	3.4	37.00	0	33	21	46	99	密度梯度离心法	马夜肥
37	初婚	农民	37	初婚	农民	山西省河津下化乡上岭村	长方案		ICSI	原发性不孕	达菲林	0	0	丽申宝	38	14	38	14	12	10	14		无	无	无	0	4	4		马夜肥	G-MOPS	G-GAMETE	G-IVF	G-IVF	16	Vitrolife	手淫	新鲜	4	15	2.8	34	0	31	39	30	100	密度梯度离心法	刘赛
30	初婚	无业	31	初婚	司机	三原县南关正街	长方案		ICSI	原发性不孕	达菲林	0	0	丽申宝	24	9	24	9	5	5	9		无	有	有	10	4	14		周婷	G-MOPS	G-GAMETE	G-IVF	G-IVF	16	Vitrolife	手淫	新鲜	4	15	3.8	32	19	28	12	41	99	密度梯度离心法	马夜肥
27	初婚	公务员	29	初婚	公务员	安康市紫阳县城关镇政府	长方案		ICSI	继发性不孕	达菲林	0	0	丽申宝	21	10	21	10	3	2	10		无	无	无	10	13	23		李丽	G-MOPS	G-mops+HSA	G-IVF	G-IVF	15	Vitrolife	手淫	新鲜	5	10	2.8	113.00	3	35	7	55	98	密度梯度离心法	马夜肥
28	初婚	护士	31	初婚	医生	陕西省咸阳市渭城区人民东路78号	短效长方案		ICSI	原发性不孕	达菲林	0	0	丽申宝	16	8	16	8	0	0	8		无	无	有	6	9	15		马夜肥	K-SIFB	K-SIGB-50	G-IVF	G-IVF	17	Vitrolife	手淫	新鲜	4	15	2.7	16	0	4	21	75	98	密度梯度离心法	周婷
31	初婚	职员	32	初婚	司机	陕西省铜川市铝厂3号楼	长效长方案		ICSI	原发性不孕	达菲林	0	0	普丽康	2000	11	150	4	0	0	4		无	无	无	14	13	27	COOK	李丽	K-SIFB	G-MOPS+HSA	K-SICM	K-SIFM	过夜	vitrolife	手淫	本中心	1	30	2.3	21.4	0	4	35	61	98	密度梯度离心	周婷
24	初婚	无业	31	初婚	维修工	西安市灞桥区邵平店5组68号	短效长方案		ICSI	继发性不孕	达菲林	0	0	果纳芬	1725	8	150	1	525	7	1		无	无	有，子宫直肠窝20ml,性状为血性	9	10	19	vitrolife	李丽	G-MOPS	G-Mops+HSA	G-1	G-IVF	17	vitrolife	手淫	本中心	5	30	1.5	23	7	16	17	60	100	密度梯度离心法	李丽
29	初婚	无业	31	初婚	无业	西安市莲湖区	短效长方案		ICSI	继发性不孕	达菲林	2.5	25	普丽康	21	11	1	2	0	0	0	B-C	无	无	无	13	10	23	Vitrolife	李丽	G-MOPS	G-MOPSPLUS	G-1	G-IVF	17	CO	手淫	本中心	5	10	4.5	67	9	77	5	9	99	密度梯度离心法	刘赛
24	初婚	个体	26	初婚	个体	陕西省旬阳县小河镇街道一组	短效长+思则凯		ICSI	原发性不孕	思则凯	2.23	22	果纳芬	38	14	1	3	7	4	0	C	无	无	无	6	14	20	COOK	马夜肥	FB	GB	K-SICM	K-SIFM	15	vitrolife	手淫	本中心	5	15	1.5	80	0	1	2	97	98	密度梯度离心法	周婷
36	初婚	个体	38	初婚	政保	陕西省子长县杨家园镇王家沟村	长方案		ICSI	继发性不孕	思则凯	0	0	普丽康	1550	9	150	2	0	0	2		无	无	无	12	9	21	cook	周婷	K-SIFB	sigb	K-SICM	K-SIFM	11	sico	手淫	本中心	5	10	3.5	21	2	15	11	72	98	密度梯度离心法	马夜肥
28	初婚	无业	31	初婚	教师	陕西省淳化县城关镇南新街大治同家属院1单元3楼东户	短效长方案		ICSI	原发性不孕	思则凯	0	0	果纳芬	16	11	2	4	1	2	0	B-C	无	无	无	13	6	19	VITROLIFE	刘赛	G-MOPS	G-IVF	G-1	G-IVF	16	VITROLIFE	手淫	本中心	3	30	1.7	22	0	17	16	67	98	密度梯度离心法	周婷
26	初婚	工人	30	初婚	工程师	西安市灞桥区市软皮厂	短效长方案		ICSI	原发性不孕	达菲林	2.6	25	普丽康	16	10	1	5	0	0	0		无	无	右侧卵巢旁+子宫直肠窝，量70+70ml，性状血性	9	10	19	Vitrolife	刘闯	G-MOPS	G-Mops Plus	G-1	G-IVF	17	VITROLIFE	手淫	本中心	4	10	2.2	33	0	31	39	30	100	密度梯度离心法	刘闯
32	初婚	无业	32	初婚	工人	陕西省洛南县灵寇镇丁塬村长洼组	COH周期		ICSI	原发性不孕	达菲林	1.75	17	普丽康	28	11	2	4	9	8	0	A	有 左 5 ml，性状咖啡色：	无	无	8	14	22	COOK	刘赛	G-MOPS	G-MOPSPLUS	G-1	G-IVF	16	CO	手淫	本中心	4	30	3	29	3	20	10	67	99	密度梯度离心法	刘闯
26	初婚	个体	31	初婚	无业	榆林市子洲县城关镇	长方案		ICSI	原发性不孕	达菲林	0	0	普丽康	15	10	15	10	0	0	10		无	无	无	11	10	21		周婷	G-MOPS	G-mops+HSA	G-IVF	G-IVF	18	Vitrolife	手淫	新鲜	4	20	2.2	32	0	11	9	80	98	密度梯度离心法	刘赛
31	初婚	教师	33	初婚	无业	礼泉县东关村	长方案		ICSI	原发性不孕	达菲林	0	0	普丽康	59	13	59	13	25	8	13		无	无	有	8	8	16		刘赛	G-MOPS	G-mops+HSA	G-IVF	G-IVF	16	Vitrolife	手淫	新鲜	5	25	5.2	23	0	14	7	79	100	密度梯度离心法	周婷
29	初婚	护士	27	初婚	干部	陕西省定边县东城花苑7号楼	长方案		ICSI	原发性不孕	达菲林	0	0	果纳芬	1200	8	150	2	0	0	2		无	无	有，子宫直肠窝15ml,性状为血性	10	12	22	vitrolife	马夜肥	G-MOPS	G-Mops+HSA	G-1	G-IVF	14	vitrolife	手淫	本中心	1	30	2.3	26	0	15	8	77	98	密度梯度离心法	周婷
34	初婚	职员	37	初婚	司机	陕西省宝鸡市渭滨区钛城路	短效长方案		ICSI	继发性不孕	达菲林	2.13	24	丽申宝	53	14	3	5	23	10	0		无	无	有，子宫直肠窝 32ml,性状淡血性	13	9	22	VITROLIFE	马夜肥	G-MOPS	GB	G-1	G-IVF	15	CO	手淫	本中心	5	28	6	27	0	11	15	74	98	密度梯度离心法	周婷
28	初婚	在读研究生	29	初婚	职员	西安市长安区韦区西街	长效长+思则凯		ICSI	原发性不孕	达菲林	0	0	丽申宝	33	12	33	12	6	6	12		无	无	有	25	9	34		李丽	G-MOPS	G-mops+HSA	SIFM	SIFM	17	COOK	手淫	新鲜	5	10	2.8	73.00	5	55	7	33	98	密度梯度离心法	马夜肥
30	初婚	无业	33	初婚	警察	西安市蓝田县蓝关镇南街	短效长方案		ICSI	原发性不孕	达菲林	1.35	22	普丽康	26	9	2	4	6	6	0	C	无	无	有，子宫直肠窝20ml,性状为血性	5	4	9	Vitrolife	马夜肥	G-MOPS	G-Mops Plus	G-1	G-IVF	15	VITROLIFE	手淫	本中心	4	15	2	20	3	50	10	37	98	密度梯度离心法	李超波
36	初婚	农民	37	初婚	工人	商洛市商州区西关七组	长方案		ICSI	原发性不孕	达菲林	0	0	普丽康	54	19	54	19	22	14	19		无	无	无	2	8	10		李丽	G-MOPS	K-SIGB-50	G-IVF	G-IVF	16	Vitrolife	手淫	新鲜	5	20	5	20.00	0	19	13	68	100	密度梯度离心法	刘赛
31	初婚	无业	31	初婚	军人	陕西省商洛市商州区北新街35号	短效长方案		ICSI	继发性不孕	达菲林	2.35	24	果纳芬	38	11	2	5	2	2	0	A-B	无	无	有，子宫直肠窝 15 ml,性状为血性	4	5	9	COOK	李丽	FB	GB	CM	FM	18	CO	手淫	本中心	4	10	2.7	39	5	20	14	61	99	密度梯度离心法	刘闯
33	初婚	无业	33	初婚	测绘员	西安市韦二十六街	短效长方案		ICSI	继发性不孕	达菲林	1.35	23	果纳芬	14	7	2	2	2	2	0	B-C	无	无	无	3	10	13	Vitrolife	周婷	G-MOPS	G-MOPSPLUS	G-1	G-IVF	18	CO	手淫	本中心	4	10	3.8	115	14	26	3	57	99	密度梯度离心法	马夜肥
36	初婚	职员	38	初婚	公务员	内蒙古赤峰市宁城县天义镇南社区居委会28组	短效长方案		ICSI	原发性不孕	达菲林	2.6	24	丽申宝	42	11	2	7	4	4	0	A	无	无	有，子宫直肠窝 28 ml,性状淡血性	5	4	9	COOK	马夜肥	FB	GB	CM	FM	18	CO	手淫	本中心	4	10	2.4	15	5	10	19	66	98	密度梯度离心法	刘闯
33	初婚	无业	35	初婚	个体	咸阳市电影院家属院	拮抗剂方案		ICSI	原发性不孕	达菲林	0	0	丽申宝	1950	8	225	2	600	8	2		无	无	无	2	5	7	cook	马夜肥	K-SIFB	sigb	K-SICM	K-SIFM	16	sico	手淫	本中心	4	10	2.4	38	4	23	10	63	98	密度梯度离心法	马夜肥
29	初婚	干部	34	初婚	干部	榆林市供电公司家属院2号楼2单元502	短方案		ICSI	原发性不孕	达菲林	0	0	丽申宝	24	8	24	8	8	8	8		无	无	有	4	6	10		李丽	G-MOPS	G-mops+HSA	G-IVF	G-IVF	17	Vitrolife	手淫	新鲜	3	15	3.2	80.00	0	29	17	54	99	密度梯度离心法	周婷
37	初婚	教师	37	初婚	工人	陕西省黄陵县	短效长方案		ICSI	继发性不孕	达菲林	0	0	果纳芬	2775	11	150	2	900	11	2		无	无	无	5	4	9	vitrolife	马夜肥	G-MOPS	G-Mops+HSA	G-1	G-IVF	15	vitrolife	手淫	本中心	7	25	2.4	40	0	8	10	82	99	密度梯度离心法	周婷
36	初婚	个体	37	初婚	个体	陕西省宝鸡市金台区宝十路27号	短效长方案		ICSI	继发性不孕	达菲林	1.65	23	普丽康	24	10	3	4	3	3	0	B-C	无	无	无	2	3	5	COOK	马夜肥	K-SIFB	sigb	K-SICM	K-SIFM	17	sico	手淫	本中心	3	12	1.8	42	3	6	0	91	99	密度梯度离心法	马夜肥
28	初婚	工人	28	初婚	工人	山西省芮城县古魏镇汉渡村二组	长方案		ICSI	继发性不孕	达菲林	0	0	普丽康	15	9	15	9	0	0	9		无	无	有	7	7	14		周婷	MHTF	G-GAMETE	G-IVF	G-IVF	17	Vitrolife	手淫	新鲜	3	30	3.5	150.00	0	16	13	71	99	密度梯度离心法	周婷
36	初婚	自由职业	37	初婚	自由职业	陕西省洋县龙亭镇高家沟村	长方案		ICSI	原发性不孕	达菲林	0	0	普丽康	62	22	62	22	36	21	22		无	无	无	3	5	8		李丽	G-MOPS	G-mops+HSA	G-IVF	G-IVF	16	Vitrolife	手淫	新鲜	2	20	2	37.00	0	7	25	68	98	密度梯度离心法	周婷
27	初婚	警察	25	初婚	警察	陕西省神木县王渠西村9排	短效长方案		ICSI	继发性不孕	达菲林	2.15	25	丽申宝	45	11	3	6	0	0	0	B	无	无	无	11	3	14	VITROLIFE	李丽	G-MOPS	G-MOPS+HSA	G-1	G-IVF	19	VITROLIFE	手淫	本中心	3	12	4.2	34	1	35	16	48	98	密度梯度离心法	马夜肥
26	初婚	职员	27	初婚	军人	西安市枫林绿洲F4-3-1404	长方案		ICSI	原发性不孕	达菲林	0	0	丽申宝	13	7	13	7	0	0	7		无	无	无	3	6	9		李丽	G-MOPS	G-mops+HSA	G-IVF	G-IVF	15	Vitrolife	手淫	冷冻			2.2	23	1	16	22	61	98	密度梯度离心法	马夜肥
32	初婚	职员	37	初婚	职员	陕西省咸阳市秦都区沈家小区49号楼2单元5层10号	短效长方案		ICSI	原发性不孕	达菲林	1.85	22	果纳芬	24	10	3	6	0	0	0	B	无	无	有，左侧卵巢旁16 ml,性状为血性	3	2	5	COOK	马夜肥	FB	GB	CM	FM	16	CO	手淫	本中心	4	20	4	127	3	16	5	66	98	密度梯度离心法	李丽
27	初婚	职员	33	初婚	职员	西安市高陵县耿镇虎家村1组23号	短效长方案		ICSI	原发性不孕	达菲林	2.55	24	普丽康	18	10	2	7	0	0	0	B-C	无	无	有，双侧卵巢间 22 ml,性状为血性	8	8	16	COOK	马夜肥	FB	GB	CM	FM	17	CO	手淫	本中心	4	10	2	45	0	31	39	30	100	密度梯度离心法	刘闯
32	再婚	职员	27	再婚	工人	延安市芝丹县电力局	短效长方案		ICSI	继发性不孕	达菲林	1.95	27	果纳芬	18	9	2	3	0	0	0	B	无	无	无	6	2	8	COOK	刘赛	K-SIFB	sigb	K-SICM	K-SIFM	17	vitrolife	手淫	本中心	5	10	2	63	1	36	7	56	100	密度梯度离心法	刘赛
37	初婚	工人	37	初婚	司机	陕西省咸阳市火电四公司	短方案		ICSI	原发性不孕	达菲林	0	0	果纳芬	42	13	42	13	14	7	13		无	无	无	1	2	3		李丽	G-MOPS	G-mops+HSA	G-IVF	G-IVF	17	Vitrolife	手淫	新鲜	5	20	3	110.00	3	33	6	58	99	密度梯度离心法	刘赛
31	初婚	无业	32	初婚	工人	高陵县马家湾	短方案		ICSI	继发性不孕	达菲林	0	0	果纳芬	28	16	28	16	15	15	16		有	无	无	1		1		李丽	G-MOPS	G-mops+HSA	G-IVF	G-IVF	26	Vitrolife	手淫	新鲜	3	10	3.8	12.00	0	11	24	65	99	密度梯度离心法	周婷
37	初婚	教师	37	初婚	教师	蓝田县前卫镇徐家园村6组	长方案		ICSI	原发性不孕	达菲林	0	0	果纳芬	62	13	62	13	30	11	13		无	无	有	1	4	5		周婷	G-MOPS	G-mops+HSA	G-IVF	G-IVF	17	Vitrolife	手淫	新鲜	5	15	2.3	360.00	0	24	15	61	77	密度梯度离心法	周婷
32	初婚	工人	33	初婚	工人	西安市阎良华美小区04栋19号	长方案		ICSI	原发性不孕	达菲林	0	0	果纳芬	57	17	57	17	14	11	17		无	无	无	3	6	9		马夜肥	G-MOPS	G-mops+HSA	G-IVF	G-IVF	16	Vitrolife	手淫	新鲜	6	10	5.2	55.00	12	34	12	42	70	密度梯度离心法	周婷
36	初婚	职员	35	初婚	销售	西北大学郭度校区3-3-302	长效长方案		ICSI	原发性不孕	达菲林	0	0	丽申宝	52	11	3	3	11	7	0	C	无	无	无	7	5	12	COOK	刘赛	K-SIFB	K-SIGB-50	K-SICM	K-SIFM	17	K-SICO	手淫	本中心	5	15	3.5	62	31	53	5	11	85	密度梯度离心法	周婷
36	初婚	无业	37	初婚	职员	陕西省神木县神木镇北十字街三中家属院18号	短效长方案		ICSI	继发性不孕	思则凯	4.13	5	丽申宝	35	10	3	3	9	7	0	A	无	无	无	3	3	6	COOK	刘闯	FB	GB	CM	FM	15	CO	手淫	本中心			1.8	15	7	30	15	48	85	密度梯度离心法	周婷
34	初婚	护士	37	初婚	工人	陕西省绥德县石油公司	拮抗剂方案		ICSI	原发性不孕	思则凯	0	0	丽申宝	3900	10	225	2	1350	10	2		无	无	有	5	8	13	COOK	李丽	MHTF	MHTF	G-IVF	G-IVF	16	Vitrolife	手淫	新鲜	5	15	2.1	123	11	40	9	40	84	上游	刘闯
26	初婚	职员	30	初婚	职员	陕西省渭南市临渭区站北路15号	短效长方案		ICSI	原发性不孕	达菲林	2.4	27	丽申宝	48	14	1	4	2	2	0	B-C	无	无	无	8	9	17	COOK	周婷	K-SIFB	sigb	K-SICM	K-SIFM	19	sico	手淫	本中心	3	10	2.7	50	11	58	0	31	84	密度梯度离心法	李超波
36	初婚	个体	37	初婚	个体	陕西省通关县秦东镇南刘村	短效长方案		ICSI	原发性不孕	达菲林	1.45	19	果纳芬	14	7	3	4	0	0	0	B-C	无	无	有，子宫直肠窝10ml,性状为血性	4	2	6	VITROLIFE	马夜肥	G-MOPS	sigb	G-1	K-SIFM	17	sico	手淫	本中心	3	15	3	130	12	35	16	37	84	密度梯度离心法	周婷
31	初婚	教师	32	初婚	干部	陕西省榆林市府谷县高三队	长效长方案		ICSI	原发性不孕	达菲林	0	0	普丽康	1550	8	100	8	750	8	0	B-C	无	无	无	11	12	23	COOK	周婷	K-SIFB	K-SIGB-50	K-SICM	K-SIFM	16	VITROLIFE	手淫	本中心	5	30	3	43	8	25	14	43	84	密度梯度离心法	刘赛
31	初婚	会计	31	初婚	工程师	西安市燕翔路58-A号	拮抗剂方案		ICSI	原发性不孕	思则凯	1.13	6	丽申宝	44	11	3	2	18	11	0	C	无	无	无	4	2	6	Vitrolife	李超波	G-MOPS	G-MOPSPLUS	G-1	G-IVF	16	CO	手淫	本中心	4	10	2.4	48	22	28	6	44	84	密度梯度离心法	马夜肥
28	初婚	在读研究生	29	初婚	职员	西安市长安区韦区西街	长方案		ICSI	原发性不孕	思则凯	0	0	丽申宝	20	10	20	10	0	0	10		无	无	有	14	11	25		马夜肥	G-MOPS	G-GAMETE	G-IVF	G-IVF	17	Vitrolife	手淫	新鲜	3	10	2.5	174.00	25	56	4	15	83	上游法	周婷
36	再婚	会计	37	初婚	业务员	西安市电子正街唐园小区	长方案		ICSI	继发性不孕	思则凯	0	0	丽申宝	53	14	53	14	17	11	14		无	无	有	5	5	10		李丽	G-MOPS	G-mops+HSA	G-IVF	G-IVF	16	Vitrolife	手淫	新鲜	4	15	2.8	97.00	23	41	3	33	83	密度梯度离心法	刘闯
37	初婚	个体	37	初婚	个体	西安市电厂石家花园	GnRH拮抗剂		ICSI	原发性不孕	思则凯	0	0	丽申宝	62	10	62	10	56	10	10		有	无	无		1	1		李丽	G-MOPS	G-mops+HSA	G-IVF	G-IVF	15	Vitrolife	手淫	新鲜	3	20	3	130.00	4	34	10	52	83	密度梯度离心法	周婷
37	初婚	工人	37	初婚	工人	汉中市汉台区站前小区	短效+思则凯		ICSI	原发性不孕	思则凯	0	0	丽申宝	89	19	89	19	41	14	19		无	无	无		5	5		刘闯	G-MOPS	G-mops+HSA	SIFM	SIFM	17	Vitrolife	手淫	新鲜	5	10	4.6	46.00	3	32	6	59	83	密度梯度离心法	马夜肥
33		工人	38		下岗工人	陕西省高陵县药惠管委会裴南村	短效长+思则凯		ICSI	原发性不孕	思则凯	0	0	果纳芬	1800	8	150	5	450	6	5		无	无	有，子宫直肠窝13ml,性状血性	6	6	12	COOK	周婷	G-MOPS	G-Mops+HSA	K-SICM	K-SIFM	12	vitrolife	手淫	本中心	5		2.2	111	2	40	34	24	83	上游	周婷
34	初婚	职员	34	初婚	职员	西安市莲湖区龙首村	短效长方案		ICSI	原发性不孕	达菲林	2.2	25	果纳芬	47	12	2	6	7	7	0	C	无	无	无	5	4	9	COOK	周婷	K-SIFB	sigb	K-SICM	K-SIFM	16	sico	手淫	本中心	3	10	3	315	1	16	6	77	83	密度梯度离心法	马夜肥
37	初婚	农民	38	初婚	农民		短效长方案		ICSI	原发性不孕	达菲林	3.05	29	丽申宝	40	12	3	7	0	0	0	B-C	无	无	有，子宫直肠窝22ml,性状淡血性	3	2	5	Vitrolife	马夜肥	G-MOPS	G-Mops Plus	G-1	G-IVF	16	VITROLIFE	手淫	本中心	4	10	3	40	0	35	19	46	83	密度梯度离心法	李超波
27	初婚	医生	30	初婚	医生	临潼区妇幼保健院	长方案		ICSI	原发性不孕	达菲林	0	0	丽申宝	17	9	17	9	0	0	9		无	无	有	9	13	22		李丽	G-MOPS	MHTF	G-IVF	G-IVF	15	Vitrolife	手淫	新鲜	3	15	3.2	25.00	0	31	39	30	82	密度梯度离心法	周婷
28	再婚	农民	30	初婚	农民	陕西省汉中市洋县黄安镇黄安村10组	长方案		ICSI	原发性不孕	达菲林	0	0	丽申宝	34	10	34	10	12	7	10		无	无	无	4	10	14		李丽	G-MOPS	G-GAMETE	G-IVF	G-IVF	16	Vitrolife	手淫	新鲜	5	10	3.8	97.00	1	40	26	34	81	密度梯度离心法	周婷
24	初婚	无业	28	初婚	无业	汉中市南郑县协税镇	长方案		ICSI	原发性不孕	达菲林	0	0	丽申宝	57	14	57	14	36	11	14		无	无	有	8	2	10		李丽	G-MOPS	G-GAMETE	G-IVF	G-IVF	19	Vitrolife	手淫	新鲜	5	10	3	120.00	11	59	5	25	81	上游法	马夜肥
30	初婚	教师	35	初婚	职工	西航小区2单元607楼	长方案		ICSI	原发性不孕	达菲林	0	0	丽申宝	5475	12	225	2	1275	12	2		无	无	无	4	4	8	VITROLIFE	李丽	K-SIFB	G-MOPS+HSA	G-1	G-IVF	16	vitrolife	手淫	本中心	3	15	4.5	57	1	30	17	52	81	密度梯度离心法	周婷
37	初婚	教师	37	初婚	教师	蓝田县前卫镇徐家园村6组	长方案		ICSI	原发性不孕	达菲林	0	0	丽申宝	33	15	33	15	10	8	15		无	无	无	3	5	8		周婷	G-MOPS	G-mops+HSA	G-IVF	G-IVF	17	Vitrolife	手淫	新鲜	4	15	2.3	108.00	1	52	17	30	80	密度梯度离心法	周婷
34	初婚	无业	37	初婚	职工	渭南市第二监狱家属院	长效长方案		ICSI	原发性不孕	达菲林	0	0	丽申宝	50	16	50	16	20	12	16		无	无	无	3	4	7		马夜肥	G-MOPS	MHTF+10%HSA	G-IVF	G-IVF	15	Vitrolife	手淫	新鲜	5	20	2.5	17.00	0	35	24	41	80	密度梯度离心法	周婷
37	初婚	工人	37	初婚	工人	西安市南郊铁路新村151栋1门2号	短方案		ICSI	继发性不孕	达菲林	0	0	丽申宝	31	10	31	10	8	8	10		无	无	无	5	2	7		李丽	G-MOPS	MHTF	G-IVF	G-IVF	16	Vitrolife	手淫	新鲜	3	15	3.8	28.00	5	38	18	39	76	密度梯度离心法	周婷
37	再婚	销售	37	初婚	电脑	西安市朱雀大街北路19号A座	长方案		ICSI	继发性不孕	达菲林	0	0	果纳芬	2175	10	150	2	375	5	2		无	无	无	4	5	9	VITROLIFE	周婷	K-SIFB	sigb	G-1	G-IVF	16	sico	手淫	本中心	5	25	1.5	86	4	20	2	74	76	密度梯度离心法	马夜肥
37	初婚	职员	33	初婚	职员	西安市科技路239号	拮抗剂方案		ICSI	继发性不孕	思则凯	5.17	7	丽申宝	64	12	3	3	12	12	0	B-C	无	无	无	0	4	4	Vitrolife	周婷	G-MOPS	G-MOPSPLUS	G-1	G-IVF	18	CO	手淫	本中心	5	25	5.2	170	2	21	10	66	70	密度梯度离心法	周婷
28	初婚	无业	33	初婚	干部	甘肃省徽县桥西17号楼	长效长+思则凯		ICSI	原发性不孕	思则凯	0	0	果纳芬	2175	11	150	2	225	3	2		无	无	无	10	13	23	VITROLIFE	李丽	G-MOPS	G-MOPSPLUS	G-1	G-IVF	15	VITROLIFE	手淫	本中心	5	10	4	370	7	49	3	41	84	密度梯度离心法	刘赛
37	初婚	会计	37	初婚	无业	西安市创新路19号	拮抗剂方案		ICSI	原发性不孕	思则凯	0	0	丽申宝	4669	14	3	3	1883	14	3		无	无	无	4	2	6	VITROLIFE	马夜肥	PBS	G-MOPS+HSA	G-1	G-IVF	18	vitrolife	手淫	本中心	5	15	3.9	105	0	17	18	65	84	密度梯度离心法	周婷
25	初婚	农民	27	初婚	农民	山西省临汾市襄汾县古城镇东侯村	短效长方案		ICSI	原发性不孕	思则凯	0	0	丽申宝	2925	10	150	2	1050	10	2		无	无	无	1	2	3	COOK	周婷	G-MOPS	K-SIGB-50	K-SICM	K-SIFM	14	vitrolife	手淫	本中心	5	15	5	33	3	36	9	52	83	密度梯度离心法	刘赛
35	初婚	农民	34	初婚	农民	西安市长安区鸣犊镇师一村西街7号	短方案		ICSI	原发性不孕	思则凯	0	0	丽申宝	100	24	100	24	50	16	24		无	无	无	3	4	7		李丽	G-MOPS	G-mops+HSA	G-IVF	G-IVF	16	Vitrolife	手淫	新鲜	4	20	6.2	50.00	2	47	7	44	82	密度梯度离心法	马夜肥
29	初婚	化验员	35	初婚	司机	吴起县兆苑西路油库巷石油公司家属楼	长方案		ICSI	原发性不孕	思则凯	0	0	丽申宝	21	10	21	10	0	0	10		无	无	有	10	4	14		李丽	G-MOPS	G-mops+HSA	G-IVF	G-IVF	15	Vitrolife	手淫	新鲜	5	10	4.5	147.00	0	51	18	31	82	上游法	刘赛
28	初婚	农民	28	初婚	农民	山西省运城风陵渡镇东章村	长方案		ICSI	原发性不孕	思则凯	0	0	丽申宝	42	13	42	13	1	1	13		无	无	无	15	10	25		刘赛	G-MOPS	G-mops+HSA	G-IVF	G-IVF	18	Vitrolife	手淫	新鲜	5	10	2.6	68.00	21	60	2	17	81	上游法	刘赛
35	初婚	农民	35	初婚	农民	陕西省绥德县名州镇新民区59号	长方案		ICSI	原发性不孕	思则凯	0	0	丽申宝	27	10	27	10	12	8	10		无	无	无	5	7	12		李丽	G-MOPS	G-mops+HSA	G-IVF	G-IVF	17	Vitrolife	手淫	新鲜	5	15	2.3	77.00	3	38	8	51	73	密度梯度离心法	周婷
37	初婚	公务员	37	初婚	公务员	宝鸡市宝福路1号市财政局	GnRH拮抗剂		ICSI	原发性不孕	思则凯	0	0	丽申宝	60	15	60	15	23	11	15		无	无	有	1	2	3		李丽	G-MOPS	G-mops+HSA	G-IVF	G-IVF	17	Vitrolife	手淫	新鲜	5	10	3.2	108.00	2	21	19	58	85	密度梯度离心法	马夜肥
33	初婚	工人	37	初婚	干部	山西省晋城市城区黄华街新华巷	长方案		ICSI	原发性不孕	思则凯	0	0	丽申宝	37	14	37	14	8	8	14		无	无	无	10	9	19		李丽	G-MOPS	G-GAMETE	G-IVF	G-IVF	14	Vitrolife	手淫	新鲜	4	15	2.2	52.00	11	54	9	26	84	密度梯度离心法	马夜肥
35	初婚	工人	37	初婚	干部	陕西省洋县241信箱24分箱			ICSI	原发性不孕	思则凯	0	0	丽申宝	24	8	24	8	8	8	8		无	无	无	2	5	7		周婷	G-MOPS	G-GAMETE	G-IVF	G-IVF	18	Vitrolife	手淫	新鲜	5	20	2	61.00	9	59	8	24	73	上游法	刘赛
31	初婚	教师	33	初婚	狱警	西安市新城区东元西路八府庄45号	长方案		ICSI	原发性不孕	思则凯	0	0	丽申宝	54	20	54	20	24	18	20		无	无	有	12	5	17		马夜肥	G-MOPS	G-mops+HSA	G-IVF	G-IVF	17	Vitrolife	手淫	新鲜	5	20	2.5	62.00	0	15	17	68	72	密度梯度离心法	马夜肥
28	初婚	教师	28	初婚	教师	山西侯马市郭村	长方案		ICSI	原发性不孕	思则凯	0	0	丽申宝	31	10	31	10	8	6	10		无	无	无	8	15	23		马夜肥	G-MOPS	G-GAMETE	G-IVF	G-IVF	15	Vitrolife	手淫	新鲜	3	10	4	111.00	17	55	5	23	70	上游法	刘赛
33	初婚	教师	35	初婚	干部	西安市新城区西苑花园4号楼	长效长+思则凯		ICSI	原发性不孕	思则凯	0	0	丽申宝	39	13	39	13	17	9	13		无	无	无	1	6	7		李丽	G-MOPS	G-mops+HSA	SIFM	SIFM	18	Vitrolife	手淫	新鲜	5	10	3	101.00	3	34	12	51	85	密度梯度离心法	马夜肥
28	初婚	工人	28	初婚	工人	陕西省高陵县马家湾镇	短效长+思则凯		ICSI	原发性不孕	思则凯	1.98	22	果纳芬	43	12	2	4	6	3	0		无	无	有，子宫直肠窝65ml,性状淡血水样	13		13	COOK	周婷	K-SIFB	sigb	K-SICM	K-SIFM	13	sico	手淫	本中心	5	10	2.2	60	35	35	5	25	85	上游	刘赛
30	初婚	中专	30	初婚	大专	西安市丁白村187号	短效长方案		ICSI	继发性不孕	达菲林	1.5	22	普丽康	16	9	2	3	3	3	0	B	无	无	无	9	4	13	COOK	周婷	FB	GB	CM	FM	16	CO	手淫	本中心	3	10	2	55	7	35	18	40	85	密度梯度离心法	李超波
33	初婚	个体	31	初婚	公务员	陕西省南郑县城关镇人民南路4号	拮抗剂方案		ICSI	原发性不孕	达菲林	0	0	丽申宝	4575	12	225	3	1875	9	3		无	有 左侧输卵管积水20 ml,性状血性	无	5	3	8	VITROLIFE	周婷	G-MOPS	G-Mops+HSA	G-1	G-IVF	17	vitrolife	手淫	本中心	5	18	2	29	11	36	9	44	85	密度梯度离心法	刘赛
37	初婚	职员	37	初婚	职员	榆林市湖滨路湖滨小区3号楼2单元101号	短效长方案		ICSI	继发性不孕	达菲林	0	0	果纳芬	3150	11	150	2	1050	11	2		无	无	无	5	5	10	VITROLIFE	马夜肥	G-MOPS	G-MOPSPLUS	G-1	G-IVF	15	VITROLIFE	手淫	本中心	1	25	1.9	102	11	51	5	33	82	密度梯度离心法	周婷
30	初婚	职员	30	初婚	职员	山西省运城市盐湖区河东东街333号	拮抗剂方案		ICSI	原发性不孕	思则凯	4	4	果纳芬	22	9	2	3	3	3	0		无	无	无	5	3	8	Vitrolife	刘赛	G-MOPS	G-Mops Plus	G-1	G-IVF	15	VITROLIFE	手淫	本中心	4	10	4.3	35	5	11	9	75	85	密度梯度离心法	刘闯
37	初婚	工人	36	初婚	医生	河南省灵宝市豫灵镇卫生院	短效长+思则凯		ICSI	原发性不孕	思则凯	1.48	20	果纳芬	31	10	2	3	11	10	0		无	无	有，子宫直肠窝25ml,性状为血性	3	5	8	COOK	李丽	K-SIFB	sigb	K-SICM	K-SIFM		sico	手淫	本中心	5	30	3	99	5	16	20	59	84	密度梯度离心法	刘赛
33	初婚	护士	37	初婚	军人	陕西省武功县93802部队	短效长方案		ICSI	原发性不孕	达必佳	1.35	24	普丽康	33	10	2	6	10	10	6		无	无	无	2	4	6	VITROLIFE	刘赛	G-MOPS	G-MOPS+HSA	G-1	G-IVF	15	VITROLIFE	手淫	本中心	5	10	3.5	110	5	21	30	44	83	密度梯度离心法	周婷
28	初婚	护士	31	初婚	医生	陕西省凤翔县城关镇东大街72号	长效长方案		ICSI	原发性不孕	达必佳	0	0	果纳芬	2850	11	150	2	1050	8	2		无	无	有，子宫直肠窝 30 ml,性状淡血性	7	7	14	vitrolife	周婷	G-MOPS	G-Mops+HSA	G-1	G-IVF	16	vitrolife	手淫	本中心	4	15	2	52	12	52	3	33	83	密度梯度离心	马夜肥
32	初婚	护士	34	初婚	职员	山西省太原市万柏林区西线街	短效长方案		ICSI	原发性不孕	达菲林	1.5	20	果纳芬	23	8	2	5	8	8	0	B	无	无	无	3	3	6	VITROLIFE		G-MOPS	G-IVF	G-1	G-IVF	15	VITROLIFE	手淫	本中心	5	10	4	65	19	48	5	28	82	上游	刘赛
29	初婚	教师	31	初婚	警察		短效长方案		ICSI	原发性不孕	达必佳	2.7	26	果纳芬	40	13	2	8	0	0	0	B-C	无	无	无	8	12	20	Vitrolife	周婷	G-MOPS	G-MOPSPLUS	G-1	G-IVF	17	CO	手淫	本中心	4	10	2.1	210	33	32	4	31	82	密度梯度离心法	马夜肥
37	再婚	个体	37	再婚	个体	陕西省西安市幸福中路	短效长方案		ICSI	原发性不孕	达必佳	0.6	9	果纳芬	17	7	2	3	7	7	0					4	3	7	VITROLIFE	李超波	G-MOPS	GB	G-1	G-IVF	16	CO	手淫	本中心	5	10	3	83	18	34	12	36	82	密度梯度离心法	刘赛
26	初婚	教师	30	初婚	司机	河南省三门峡灵宝市工业路世纪小区	拮抗剂方案		ICSI	原发性不孕	达必佳	0	0	果纳芬	1425	8	150	2	300	3	2		无	无	无	5	5	10	COOK	刘赛	G-MOPS	K-SIGB-50	K-SICM	K-SIFM	24	vitrolife	手淫	本中心	3	5	2.8	46	6	31	10	53	68	上游	周婷
34	初婚	职员	37	初婚	职员	陕西省白水县杜康中路	长方案		ICSI	原发性不孕	达必佳		0	果纳芬	0		0				0		无	无	无	10	3	13		李丽	G-MOPS	G-GAMETE	G-IVF	G-IVF	11	Vitrolife	手淫	新鲜	3	20	3	68.00	23	51	2	24	67	上游法	刘赛
26	初婚	无业	26	初婚	无业	湖北省监利局网市镇三圣村7-32号	长效长方案		ICSI	原发性不孕	达必佳	0	0	丽申宝	2775	12	225	2	0	0	2		无	无	有，子宫直肠窝 10 ml,性状淡红色	8	3	11	COOK	李丽	K-SIFB	G-GAMETE	K-SICM	K-SIFM	18	VITROLIFE	手淫	本中心	3	10	3.5	110	12	46	8	34	67	密度梯度离心法	周婷
37	初婚	教师	37	初婚	教师	蓝田县前卫镇徐家园村6组	长方案		ICSI	原发性不孕	达必佳	0	0	丽申宝	62	13	62	13	30	11	13		无	无	有	1	4	5		周婷	G-MOPS	G-mops+HSA	G-IVF	G-IVF	17	Vitrolife	手淫	新鲜	5	15	2.3	360.00	0	24	15	61	77	密度梯度离心法	周婷
32	初婚	工人	33	初婚	工人	西安市阎良华美小区04栋19号	长方案		ICSI	原发性不孕	达必佳	0	0	丽申宝	57	17	57	17	14	11	17		无	无	无	3	6	9		马夜肥	G-MOPS	G-mops+HSA	G-IVF	G-IVF	16	Vitrolife	手淫	新鲜	6	10	5.2	55.00	12	34	12	42	70	密度梯度离心法	周婷
36	初婚	职员	35	初婚	销售	西北大学郭度校区3-3-302	长效长方案		ICSI	原发性不孕	达必佳	0	0	丽申宝	52	11	3	3	11	7	0	C	无	无	无	7	5	12	COOK	刘赛	K-SIFB	K-SIGB-50	K-SICM	K-SIFM	17	K-SICO	手淫	本中心	5	15	3.5	62	31	53	5	11	85	密度梯度离心法	周婷
36	初婚	无业	37	初婚	职员	陕西省神木县神木镇北十字街三中家属院18号	短效长方案		ICSI	继发性不孕	思则凯	4.13	5	丽申宝	35	10	3	3	9	7	0	A	无	无	无	3	3	6	COOK	刘闯	FB	GB	CM	FM	15	CO	手淫	本中心			1.8	15	7	30	15	48	85	密度梯度离心法	周婷
34	初婚	护士	37	初婚	工人	陕西省绥德县石油公司	拮抗剂方案		ICSI	原发性不孕	思则凯	0	0	丽申宝	3900	10	225	2	1350	10	2		无	无	有	5	8	13	COOK	李丽	MHTF	MHTF	G-IVF	G-IVF	16	Vitrolife	手淫	新鲜	5	15	2.1	123	11	40	9	40	84	上游	刘闯
26	初婚	职员	30	初婚	职员	陕西省渭南市临渭区站北路15号	短效长方案		ICSI	原发性不孕	达菲林	2.4	27	丽申宝	48	14	1	4	2	2	0	B-C	无	无	无	8	9	17	COOK	周婷	K-SIFB	sigb	K-SICM	K-SIFM	19	sico	手淫	本中心	3	10	2.7	50	11	58	0	31	84	密度梯度离心法	李超波
36	初婚	个体	37	初婚	个体	陕西省通关县秦东镇南刘村	短效长方案		ICSI	原发性不孕	达菲林	1.45	19	果纳芬	14	7	3	4	0	0	0	B-C	无	无	有，子宫直肠窝10ml,性状为血性	4	2	6	VITROLIFE	马夜肥	G-MOPS	sigb	G-1	K-SIFM	17	sico	手淫	本中心	3	15	2	130	12	35	16	37	84	密度梯度离心法	周婷
31	初婚	教师	32	初婚	干部	陕西省榆林市府谷县高三队	长效长方案		ICSI	原发性不孕	达必佳	0	0	普丽康	1550	8	100	8	750	8	0	B-C	无	无	无	11	12	23	COOK	周婷	K-SIFB	K-SIGB-50	K-SICM	K-SIFM	16	VITROLIFE	手淫	本中心	5	30	3	43	8	25	14	43	84	密度梯度离心法	刘赛
31	初婚	会计	31	初婚	工程师	西安市燕翔路58-A号	拮抗剂方案		ICSI	原发性不孕	思则凯	1.13	6	丽申宝	44	11	3	2	18	11	0	C	无	无	无	4	2	6	Vitrolife	李超波	G-MOPS	G-MOPSPLUS	G-1	G-IVF	16	CO	手淫	本中心	4	10	2.4	48	22	28	6	44	84	密度梯度离心法	马夜肥
28	初婚	在读研究生	29	初婚	职员	西安市长安区韦区西街	长方案		ICSI	原发性不孕	思则凯	0	0	丽申宝	20	10	20	10	0	0	10		无	无	有	14	11	25		马夜肥	G-MOPS	G-GAMETE	G-IVF	G-IVF	17	Vitrolife	手淫	新鲜	3	10	2.5	174.00	25	56	4	15	83	上游法	周婷
36	再婚	会计	37	初婚	业务员	西安市电子正街唐园小区	长方案		ICSI	继发性不孕	思则凯	0	0	丽申宝	53	14	53	14	17	11	14		无	无	有	5	5	10		李丽	G-MOPS	G-mops+HSA	G-IVF	G-IVF	16	Vitrolife	手淫	新鲜	4	15	1.8	97.00	23	41	3	33	83	密度梯度离心法	刘闯
37	初婚	个体	37	初婚	个体	西安市电厂石家花园	GnRH拮抗剂		ICSI	原发性不孕	思则凯	0	0	丽申宝	62	10	62	10	56	10	10		有	无	无		1	1		李丽	G-MOPS	G-mops+HSA	G-IVF	G-IVF	15	Vitrolife	手淫	新鲜	3	20	3	130.00	4	34	10	52	83	密度梯度离心法	周婷
37	初婚	工人	37	初婚	工人	汉中市汉台区站前小区	短效+思则凯		ICSI	原发性不孕	思则凯	0	0	丽申宝	89	19	89	19	41	14	19		无	无	无		5	5		刘闯	G-MOPS	G-mops+HSA	SIFM	SIFM	17	Vitrolife	手淫	新鲜	5	10	4.6	46.00	3	32	6	59	83	密度梯度离心法	马夜肥
33		工人	38		下岗工人	陕西省高陵县药惠管委会裴南村	短效长+思则凯		ICSI	原发性不孕	思则凯	0	0	果纳芬	1800	8	150	5	450	6	5		无	无	有，子宫直肠窝13ml,性状血性	6	6	12	COOK	周婷	G-MOPS	G-Mops+HSA	K-SICM	K-SIFM	12	vitrolife	手淫	本中心	5		3.2	111	2	40	34	24	83	上游	周婷
34	初婚	职员	34	初婚	职员	西安市莲湖区龙首村	短效长方案		ICSI	原发性不孕	达菲林	2.2	25	果纳芬	47	12	2	6	7	7	0	C	无	无	无	5	4	9	COOK	周婷	K-SIFB	sigb	K-SICM	K-SIFM	16	sico	手淫	本中心	3	10	3	315	1	16	6	77	83	密度梯度离心法	马夜肥
37	初婚	农民	38	初婚	农民		短效长方案		ICSI	原发性不孕	达菲林	3.05	29	丽申宝	40	12	3	7	0	0	0	B-C	无	无	有，子宫直肠窝22ml,性状淡血性	3	2	5	Vitrolife	马夜肥	G-MOPS	G-Mops Plus	G-1	G-IVF	16	VITROLIFE	手淫	本中心	4	10	3	40	0	35	19	46	83	密度梯度离心法	李超波
27	初婚	医生	30	初婚	医生	临潼区妇幼保健院	长方案		ICSI	原发性不孕	达菲林	0	0	丽申宝	17	9	17	9	0	0	9		无	无	有	9	13	22		李丽	G-MOPS	MHTF	G-IVF	G-IVF	15	Vitrolife	手淫	新鲜	3	15	3.2	25.00	0	31	39	30	82	密度梯度离心法	周婷
28	再婚	农民	30	初婚	农民	陕西省汉中市洋县黄安镇黄安村10组	长方案		ICSI	原发性不孕	达菲林	0	0	丽申宝	34	10	34	10	12	7	10		无	无	无	4	10	14		李丽	G-MOPS	G-GAMETE	G-IVF	G-IVF	16	Vitrolife	手淫	新鲜	5	10	3.8	97.00	1	40	26	34	81	密度梯度离心法	周婷
24	初婚	无业	28	初婚	无业	汉中市南郑县协税镇	长方案		ICSI	原发性不孕	达菲林	0	0	丽申宝	57	14	57	14	36	11	14		无	无	有	8	2	10		李丽	G-MOPS	G-GAMETE	G-IVF	G-IVF	19	Vitrolife	手淫	新鲜	5	10	3	120.00	11	59	5	25	81	上游法	马夜肥
30	初婚	教师	35	初婚	职工	西航小区2单元607楼	长方案		ICSI	原发性不孕	达菲林	0	0	丽申宝	5475	12	225	2	1275	12	2		无	无	无	4	4	8	VITROLIFE	李丽	K-SIFB	G-MOPS+HSA	G-1	G-IVF	16	vitrolife	手淫	本中心	3	15	4.5	57	1	30	17	52	81	密度梯度离心法	周婷
37	初婚	教师	37	初婚	教师	蓝田县前卫镇徐家园村6组	长方案		ICSI	原发性不孕	达菲林	0	0	丽申宝	33	15	33	15	10	8	15		无	无	无	3	5	8		周婷	G-MOPS	G-mops+HSA	G-IVF	G-IVF	17	Vitrolife	手淫	新鲜	4	15	2.3	108.00	1	52	17	30	80	密度梯度离心法	周婷
34	初婚	无业	37	初婚	职工	渭南市第二监狱家属院	长效长方案		ICSI	原发性不孕	达菲林	0	0	丽申宝	50	16	50	16	20	12	16		无	无	无	3	4	7		马夜肥	G-MOPS	MHTF+10%HSA	G-IVF	G-IVF	15	Vitrolife	手淫	新鲜	5	20	2.5	17.00	0	35	24	41	80	密度梯度离心法	周婷
37	初婚	工人	37	初婚	工人	西安市南郊铁路新村151栋1门2号	短方案		ICSI	继发性不孕	达菲林	0	0	丽申宝	31	10	31	10	8	8	10		无	无	无	5	2	7		李丽	G-MOPS	MHTF	G-IVF	G-IVF	16	Vitrolife	手淫	新鲜	3	15	3.8	28.00	5	38	18	39	76	密度梯度离心法	周婷
37	再婚	销售	37	初婚	电脑	西安市朱雀大街北路19号A座	长方案		ICSI	继发性不孕	达菲林	0	0	果纳芬	2175	10	150	2	375	5	2		无	无	无	4	5	9	VITROLIFE	周婷	K-SIFB	sigb	G-1	G-IVF	16	sico	手淫	本中心	5	25	1.5	86	4	20	2	74	76	密度梯度离心法	马夜肥
37	初婚	职员	33	初婚	职员	西安市科技路239号	拮抗剂方案		ICSI	继发性不孕	思则凯	5.17	7	丽申宝	64	12	3	3	12	12	0	B-C	无	无	无	0	4	4	Vitrolife	周婷	G-MOPS	G-MOPSPLUS	G-1	G-IVF	18	CO	手淫	本中心	5	25	5.2	170	2	21	10	66	70	密度梯度离心法	周婷
28	初婚	无业	33	初婚	干部	甘肃省徽县桥西17号楼	长效长+思则凯		ICSI	原发性不孕	思则凯	0	0	果纳芬	2175	11	150	2	225	3	2		无	无	无	10	13	23	VITROLIFE	李丽	G-MOPS	G-MOPSPLUS	G-1	G-IVF	15	VITROLIFE	手淫	本中心	5	10	4	370	7	49	3	41	84	密度梯度离心法	刘赛
37	初婚	会计	37	初婚	无业	西安市创新路19号	拮抗剂方案		ICSI	原发性不孕	思则凯	0	0	丽申宝	4669	14	3	3	1883	14	3		无	无	无	4	2	6	VITROLIFE	马夜肥	PBS	G-MOPS+HSA	G-1	G-IVF	18	vitrolife	手淫	本中心	5	15	3.9	105	0	17	18	65	84	密度梯度离心法	周婷
25	初婚	农民	27	初婚	农民	山西省临汾市襄汾县古城镇东侯村	短效长方案		ICSI	原发性不孕	思则凯	0	0	丽申宝	2925	10	150	2	1050	10	2		无	无	无	1	2	3	COOK	周婷	G-MOPS	K-SIGB-50	K-SICM	K-SIFM	14	vitrolife	手淫	本中心	5	15	5	33	3	36	9	52	83	密度梯度离心法	刘赛
35	初婚	农民	34	初婚	农民	西安市长安区鸣犊镇师一村西街7号	短方案		ICSI	原发性不孕	思则凯	0	0	丽申宝	100	24	100	24	50	16	24		无	无	无	3	4	7		李丽	G-MOPS	G-mops+HSA	G-IVF	G-IVF	16	Vitrolife	手淫	新鲜	4	20	6.2	50.00	2	47	7	44	82	密度梯度离心法	马夜肥
29	初婚	化验员	35	初婚	司机	吴起县兆苑西路油库巷石油公司家属楼	长方案		ICSI	原发性不孕	思则凯	0	0	丽申宝	21	10	21	10	0	0	10		无	无	有	10	4	14		李丽	G-MOPS	G-mops+HSA	G-IVF	G-IVF	15	Vitrolife	手淫	新鲜	5	10	4.5	147.00	0	51	18	31	82	上游法	刘赛
28	初婚	农民	28	初婚	农民	山西省运城风陵渡镇东章村	长方案		ICSI	原发性不孕	思则凯	0	0	丽申宝	42	13	42	13	1	1	13		无	无	无	15	10	25		刘赛	G-MOPS	G-mops+HSA	G-IVF	G-IVF	18	Vitrolife	手淫	新鲜	5	10	2.6	68.00	21	60	2	17	81	上游法	刘赛
35	初婚	农民	35	初婚	农民	陕西省绥德县名州镇新民区59号	长方案		ICSI	原发性不孕	思则凯	0	0	丽申宝	27	10	27	10	12	8	10		无	无	无	5	7	12		李丽	G-MOPS	G-mops+HSA	G-IVF	G-IVF	17	Vitrolife	手淫	新鲜	5	15	2.3	77.00	3	38	8	51	73	密度梯度离心法	周婷
37	初婚	公务员	37	初婚	公务员	宝鸡市宝福路1号市财政局	GnRH拮抗剂		ICSI	原发性不孕	思则凯	0	0	丽申宝	60	15	60	15	23	11	15		无	无	有	1	2	3		李丽	G-MOPS	G-mops+HSA	G-IVF	G-IVF	17	Vitrolife	手淫	新鲜	5	10	3.2	108.00	2	21	19	58	85	密度梯度离心法	马夜肥
33	初婚	工人	37	初婚	干部	山西省晋城市城区黄华街新华巷	长方案		ICSI	原发性不孕	思则凯	0	0	丽申宝	37	14	37	14	8	8	14		无	无	无	10	9	19		李丽	G-MOPS	G-GAMETE	G-IVF	G-IVF	14	Vitrolife	手淫	新鲜	4	15	2.2	52.00	11	54	9	26	84	密度梯度离心法	马夜肥
35	初婚	工人	37	初婚	干部	陕西省洋县241信箱24分箱			ICSI	原发性不孕	思则凯	0	0	丽申宝	24	8	24	8	8	8	8		无	无	无	2	5	7		周婷	G-MOPS	G-GAMETE	G-IVF	G-IVF	18	Vitrolife	手淫	新鲜	5	20	2	61.00	9	59	8	24	73	上游法	刘赛
31	初婚	教师	33	初婚	狱警	西安市新城区东元西路八府庄45号	长方案		ICSI	原发性不孕	思则凯	0	0	丽申宝	54	20	54	20	24	18	20		无	无	有	12	5	17		马夜肥	G-MOPS	G-mops+HSA	G-IVF	G-IVF	17	Vitrolife	手淫	新鲜	5	20	2.5	62.00	0	15	17	68	72	密度梯度离心法	马夜肥
28	初婚	教师	28	初婚	教师	山西侯马市郭村	长方案		ICSI	原发性不孕	思则凯	0	0	丽申宝	31	10	31	10	8	6	10		无	无	无	8	15	23		马夜肥	G-MOPS	G-GAMETE	G-IVF	G-IVF	15	Vitrolife	手淫	新鲜	3	10	4	111.00	17	55	5	23	70	上游法	刘赛
33	初婚	教师	35	初婚	干部	西安市新城区西苑花园4号楼	长效长+思则凯		ICSI	原发性不孕	思则凯	0	0	丽申宝	39	13	39	13	17	9	13		无	无	无	1	6	7		李丽	G-MOPS	G-mops+HSA	SIFM	SIFM	18	Vitrolife	手淫	新鲜	5	10	2	101.00	3	34	12	51	85	密度梯度离心法	马夜肥
28	初婚	工人	28	初婚	工人	陕西省高陵县马家湾镇	短效长+思则凯		ICSI	原发性不孕	思则凯	1.98	22	果纳芬	43	12	2	4	6	3	0		无	无	有，子宫直肠窝65ml,性状淡血水样	13		13	COOK	周婷	K-SIFB	sigb	K-SICM	K-SIFM	13	sico	手淫	本中心	5	10	1.6	60	35	35	5	25	85	上游	刘赛
30	初婚	中专	30	初婚	大专	西安市丁白村187号	短效长方案		ICSI	继发性不孕	达菲林	1.5	22	普丽康	16	9	2	3	3	3	0	B	无	无	无	9	4	13	COOK	周婷	FB	GB	CM	FM	16	CO	手淫	本中心	3	10	2	55	7	35	18	40	85	密度梯度离心法	李超波
33	初婚	个体	31	初婚	公务员	陕西省南郑县城关镇人民南路4号	拮抗剂方案		ICSI	原发性不孕	达菲林	0	0	丽申宝	4575	12	225	3	1875	9	3		无	有 左侧输卵管积水20 ml,性状血性	无	5	3	8	VITROLIFE	周婷	G-MOPS	G-Mops+HSA	G-1	G-IVF	17	vitrolife	手淫	本中心	5	18	2	29	11	36	9	44	85	密度梯度离心法	刘赛
37	初婚	职员	37	初婚	职员	榆林市湖滨路湖滨小区3号楼2单元101号	短效长方案		ICSI	继发性不孕	达菲林	0	0	果纳芬	3150	11	150	2	1050	11	2		无	无	无	5	5	10	VITROLIFE	马夜肥	G-MOPS	G-MOPSPLUS	G-1	G-IVF	15	VITROLIFE	手淫	本中心	1	25	1.9	102	11	51	5	33	82	密度梯度离心法	周婷
30	初婚	职员	30	初婚	职员	山西省运城市盐湖区河东东街333号	拮抗剂方案		ICSI	原发性不孕	思则凯	4	4	果纳芬	22	9	2	3	3	3	0		无	无	无	5	3	8	Vitrolife	刘赛	G-MOPS	G-Mops Plus	G-1	G-IVF	15	VITROLIFE	手淫	本中心	4	10	4.3	35	5	11	9	75	85	密度梯度离心法	刘闯
37	初婚	工人	36	初婚	医生	河南省灵宝市豫灵镇卫生院	短效长+思则凯		ICSI	原发性不孕	思则凯	1.48	20	果纳芬	31	10	2	3	11	10	0		无	无	有，子宫直肠窝25ml,性状为血性	3	5	8	COOK	李丽	K-SIFB	sigb	K-SICM	K-SIFM		sico	手淫	本中心	5	30	3	99	5	16	20	59	84	密度梯度离心法	刘赛
33	初婚	护士	37	初婚	军人	陕西省武功县93802部队	短效长方案		ICSI	原发性不孕	达必佳	1.35	24	普丽康	33	10	2	6	10	10	6		无	无	无	2	4	6	VITROLIFE	刘赛	G-MOPS	G-MOPS+HSA	G-1	G-IVF	15	VITROLIFE	手淫	本中心	5	10	3.5	110	5	21	30	44	83	密度梯度离心法	周婷
28	初婚	护士	31	初婚	医生	陕西省凤翔县城关镇东大街72号	长效长方案		ICSI	原发性不孕	达必佳	0	0	果纳芬	2850	11	150	2	1050	8	2		无	无	有，子宫直肠窝 30 ml,性状淡血性	7	7	14	vitrolife	周婷	G-MOPS	G-Mops+HSA	G-1	G-IVF	16	vitrolife	手淫	本中心	4	15	2	52	12	52	3	33	83	密度梯度离心	马夜肥
32	初婚	护士	34	初婚	职员	山西省太原市万柏林区西线街	短效长方案		ICSI	原发性不孕	达菲林	1.5	20	果纳芬	23	8	2	5	8	8	0	B	无	无	无	3	3	6	VITROLIFE		G-MOPS	G-IVF	G-1	G-IVF	15	VITROLIFE	手淫	本中心	5	10	4	65	19	48	5	28	82	上游	刘赛
29	初婚	教师	31	初婚	警察		短效长方案		ICSI	原发性不孕	达必佳	2.7	26	果纳芬	40	13	2	8	0	0	0	B-C	无	无	无	8	12	20	Vitrolife	周婷	G-MOPS	G-MOPSPLUS	G-1	G-IVF	17	CO	手淫	本中心	4	10	2.1	210	33	32	4	31	82	密度梯度离心法	马夜肥
37	再婚	个体	37	再婚	个体	陕西省西安市幸福中路	短效长方案		ICSI	原发性不孕	达必佳	0.6	9	果纳芬	17	7	2	3	7	7	0					4	3	7	VITROLIFE	李超波	G-MOPS	GB	G-1	G-IVF	16	CO	手淫	本中心	5	10	3	83	18	34	12	36	82	密度梯度离心法	刘赛
26	初婚	教师	30	初婚	司机	河南省三门峡灵宝市工业路世纪小区	拮抗剂方案		ICSI	原发性不孕	达必佳	0	0	果纳芬	1425	8	150	2	300	3	2		无	无	无	5	5	10	COOK	刘赛	G-MOPS	K-SIGB-50	K-SICM	K-SIFM	24	vitrolife	手淫	本中心	3	5	2.8	46	6	31	10	53	68	上游	周婷
34	初婚	职员	37	初婚	职员	陕西省白水县杜康中路	长方案		ICSI	原发性不孕	达必佳		0	果纳芬	0		0				0		无	无	无	10	3	13		李丽	G-MOPS	G-GAMETE	G-IVF	G-IVF	11	Vitrolife	手淫	新鲜	3	20	3	68.00	23	51	2	24	67	上游法	刘赛
26	初婚	无业	26	初婚	无业	湖北省监利局网市镇三圣村7-32号	长效长方案		ICSI	原发性不孕	达必佳	0	0	丽申宝	2775	12	225	2	0	0	2		无	无	有，子宫直肠窝 10 ml,性状淡红色	8	3	11	COOK	李丽	K-SIFB	G-GAMETE	K-SICM	K-SIFM	18	VITROLIFE	手淫	本中心	3	10	3.5	110	12	46	8	34	67	密度梯度离心法	周婷
29	初婚	农民	28	初婚	教师	甘肃省礼县红河村253号	长效长方案		ICSI	原发性不孕	达必佳	0	0	丽申宝	6000	14	225	4	2400	10	4		无	无	无	6	3	9	COOK	周婷	G-MOPS	G-GAMETE	K-SICM	K-SIFM	14	vitrolife	手淫	本中心	4		2.3	46	0	24	10	66	95	密度梯度离心法	马夜肥
34	初婚	会计	38	初婚	军人	西安市公园南路11号	短效长方案		ICSI	继发性不孕	达菲林	1.45	22	果纳芬	15	7	3	2	0	0	0	B-C	无	无	有，子宫直肠窝 81 ml,性状陈旧性	3	4	7	COOK	刘闯	G-MOPS	G-IVF	G-1	G-IVF	18	VITROLIFE	手淫	本中心	3	15	2.7	21	7	38	2	53	95	密度梯度离心法	李超波
36	初婚	职员	37	初婚	无业	陕西省丹凤县龙驹寨镇西街居委会北新街9号	短效长方案		ICSI	继发性不孕	达菲林	3.1	10	果纳芬	28	10	3	4	0	0	0	B	无	无	有，子宫直肠窝15 ml,性状为血性	4	3	7	Vitrolife	刘赛	G-MOPS	G-MOPSPLUS	G-1	G-IVF	15	CO	手淫	本中心	4	15	2.6	125	11	43	6	40	95	密度梯度离心法	刘闯
37	再婚	农民	37	初婚	农民	陕西省横山县塔湾镇石井村 杜兴庄组	短效长方案		ICSI	原发性不孕	达必佳	1.8	29	普丽康	33	12	3	3	16	9	0	C				5	6	11	Vitrolife	周婷	G-MOPS	G-MOPSPLUS	G-1	G-IVF	15	CO	手淫	本中心	3	30	2.9	80	1	15	13	71	94	密度梯度离心法	李超波
31	初婚	个体	34	初婚	个体	陕西省泾阳县白王镇太和村6组26号	短效长方案		ICSI	原发性不孕	达菲林	2.6	27	果纳芬	57	14	3	8	0	0	0		无	无	有，子宫直肠窝 12 ml,性状淡血性	1	6	7	Vitrolife	刘闯	G-MOPS	G-MOPSPLUS	G-1	G-IVF	15	CO	手淫	本中心	5		2.7	97	10	34	6	50	93	密度梯度离心法	刘闯
37	初婚	教师	37	初婚	干部	陕西省山阳县城关镇西关居委会5组13号	COH周期		ICSI	继发性不孕	达菲林	0	0	丽申宝	66	12	66	12	34	12	0	C	无	无	有。左侧卵巢旁。量20ml性状血性	3	6	9	Vitrolife	李超波	G-MOPS	G-MOPSPLUS	G-1	G-IVF	16	CO	手淫	本中心	3	10	1.9	73	12	29	2	57	91	密度梯度离心法	刘赛
30	初婚	教师	33	初婚	职员		短效长方案		ICSI	继发性不孕	达菲林	1.3	23	果纳芬	27	10	3	5	4	4	0	A	无	无	无	7	5	12	COOK	周婷	FB	GB	CM	FM	17	CO	手淫	本中心	3	10	3.2	110	0	20	13	67	90	密度梯度离心法	李超波
33	初婚	无业	37	初婚	职员	陕西省洋县洋洲镇东城开发区997号	短效长+思则凯		ICSI	继发性不孕	思则凯	1.33	4	果纳芬	20	9	3	3	0	0	0	B-C	无	无	无	4	2	6	Vitrolife	周婷	G-MOPS	G-MOPSPLUS	G-1	G-IVF	15	CO	手淫	本中心	4	20	2.5	95	4	25	6	65	94	密度梯度离心法	刘闯
30			30			西安市曲江新区雁南路曲江新村	短效长方案		ICSI	原发性不孕	达必佳	1.75	25	丽申宝	42	12	3	3	6	5	0	A-B	无	无	无	3	6	9	COOK	马夜肥	FB	GB	CM	FM	17	CO	手淫	本中心	4	10	2.4	29	5	29	6	60	94	密度梯度离心法	刘闯
31	初婚	无业	28	初婚	无业	陕西省甘泉县道镇蔡家湾村民委员会第二村民小组064号	短效长方案		ICSI	原发性不孕	达菲林	2.1	24	丽申宝	38	12	3	4	0	0	0	C	无	无	无	10	3	13	Vitrolife	周婷	G-MOPS	G-MOPSPLUS	G-1	G-IVF	16	CO	手淫	本中心	4	10	4	60	5	39	15	41	94	密度梯度离心法	李超波
36	初婚	职员	38	初婚	职员	西安市雁塔区西影路2号	短效长方案		ICSI	继发性不孕	达菲林	1.5	24	丽申宝	37	11	2	4	7	7	0	B-C	有 右 4 ml，性状：/咖啡色	无	有，子宫直肠窝 40 ml,性状为血性	6	6	12	Vitrolife	周婷	G-MOPS	G-MOPSPLUS	G-1	G-IVF	17	CO	手淫	本中心	5	20	3	28	5	20	8	67	93	密度梯度离心法	刘赛
37	初婚	农民	37	初婚	农民	河南省虞城县站集乡西北街	短效长方案		ICSI	原发性不孕	达菲林	1.9	24	果纳芬	44	11	3	5	11	8	0	C	无	无	有，子宫直肠窝 8ml,性状为血性	3	5	8	COOK	刘闯	G-MOPS	G-MOPS+HSA	G-1	G-IVF	15	vitrolife	手淫	本中心	5	10	3	113	21	42	7	30	87	密度梯度离心法	刘赛
37	初婚	设计师	37	初婚	无业	西安市未央区重型机器厂福利区	拮抗剂方案		ICSI	原发性不孕	思则凯	1.13	5	丽申宝	32	9	2	3	13	9	0	B	无	无	无	1	2	3	VITROLIFE	刘赛	G-MOPS	G-IVF	G-1	G-IVF	16	VITROLIFE	手淫	本中心	5	10	2.2	32	2	23	5	70	95	密度梯度离心法	马夜肥
30	初婚	职员	32	初婚	职员	西安市长安区曲韦西长安街85号144号	长效长方案		ICSI	原发性不孕	思则凯	0	0	丽申宝	19	10	19	10	0	0	10		无	无	无	6	11	17		周婷	G-MOPS	G-mops+HSA	G-IVF	G-IVF	13	Vitrolife	手淫	新鲜	5	20	5	46.00	0	5	5	90	95	密度梯度离心法	周婷
21	初婚	营业员	26	初婚	营业员	西安市灞桥区路家湾334号	长方案		ICSI	原发性不孕	思则凯	0	0	丽申宝	27	10	27	10	3	2	10		无	无	有	11	16	27		李丽	G-MOPS	G-mops+HSA	G-IVF	G-IVF	15	Vitrolife	手淫	新鲜	5	12	1.5	270.00	0	6	8	86	94	密度梯度离心法	马夜肥
33	初婚	无业	37	初婚	无业	山西省铝厂	长方案		ICSI	继发性不孕	思则凯	0	0	丽申宝	32	11	32	11	13	7	11		无	无	有	4	2	6		李丽	G-MOPS	G-mops+HSA	G-IVF	G-IVF	18	Vitrolife	手淫	新鲜	4	12	4.8	6.50	3	28	5	64	92	密度梯度离心法	马夜肥
27	初婚	无业	26	初婚	司机	延安市宝塔区永宁路53号1号楼1单元202室	长方案		ICSI	原发性不孕	思则凯	0	0	丽申宝	13	8	13	8	0	0	8		无	无	无	5	19	24		刘赛	G-MOPS	G-GAMETE	G-IVF	G-IVF	16	Vitrolife	手淫	新鲜	4	15	3.6	69.00	0	0	38	62	90	密度梯度离心法	李丽
32	初婚	无业	32	初婚	工人	山西省运城市石化花园3号楼	短效长方案		ICSI	继发性不孕	达菲林	1.7	26	果纳芬	37	11	3	2	5	5	0	A	无	无	有，子宫直肠窝30ml,性状为血性	7	2	9	COOK	刘赛	K-SIFB	sigb	K-SICM	K-SIFM		vitrolife	手淫	本中心	4	25	2.9	81	21	24	8	47	95	密度梯度离心法	刘闯
32	初婚	职员	36	初婚	司机	西安市临潼区徐扬办公义村一组	超长方案		ICSI	原发性不孕	达菲林	2	25	果纳芬	20	10	2	3	0	0	0	A-B	无	无	无	5	3	8	COOK	李超波	FB	GB	CM	FM	15	CO	手淫	本中心	4	20	2.7	35	3	34	5	58	95	密度梯度离心法	李超波
24			27			西安市临潼区北田镇增月村第四组55号	短效长方案		ICSI	原发性不孕	达菲林	2.1	22	果纳芬	18	9	2	3	0	0	0	B	无	无	无	8	8	16	COOK	马夜肥	FB	GB	CM	FM	18	CO	手淫	本中心	4	10	2.3	47	0	5	10	85	95	密度梯度离心法	刘闯
33	初婚	无业	33	初婚	医生	四川省威远县新店镇民富村5组8号	短效长方案		ICSI	继发性不孕	达菲林	1.56	25	丽申宝	53	12	3	5	15	7	0	C	无	无	有，子宫直肠窝12 ml,性状陈旧性淡血性	7	1	8	COOK	李丽	FB	GB	CM	FM	14	CO	手淫	本中心	4	10	2.4	20	1	10	4	85	95	密度梯度离心法	刘闯
34	初婚	工人	35	初婚	工人	甘肃省庆城县马岭镇井下新村1号	拮抗剂方案		ICSI	原发性不孕	思则凯	6	6	丽申宝	45	11	3	3	0	0	0	B	有 左 5 ml，性状：咖啡色	无	无	6	4	10	COOK	马夜肥	FB	GB	CM	FM	20	vitrolife	手淫	本中心	4	10	2	68	10	31	8	51	95	密度梯度离心法	刘闯
27	初婚	导游	28	初婚	铁路职工	陕西省安康市汉滨区西站区92栋一单元6楼17号	短效长方案		ICSI	继发性不孕	达菲林	2.2	24	丽申宝	38	11	2	7	3	3	0		无	无	有，子宫直肠窝5 ml,性状为血性	3	4	7	Vitrolife	马夜肥	G-MOPS	G-Mops Plus	G-1	G-IVF	15	VITROLIFE	手淫	本中心	4	15	1.8	45	3	13	2	82	94	密度梯度离心法	李超波
25	初婚	职员	32	初婚	公务员	长乐路沁水新城38B座901室	短效长方案		ICSI	原发性不孕	达必佳	1	11	普丽康	25	11	2	5	5	5	0	B	无	无	有，子宫直肠窝 5ml,性状为血性	7	8	15	Vitrolife	李超波	G-MOPS	G-MOPSPLUS	G-1	G-IVF	17	CO	手淫	本中心	4	10	2	49	0	10	10	80	94	密度梯度离心法	刘闯
34	初婚	无业	35	初婚	司机	陕西省横山县塔湾镇海则沟村后沙峁组113号	短效长方案		ICSI	继发性不孕	达菲林	2.15	24	果纳芬	32	10	3	5	0	0	0	B-C	无	无	有，子宫直肠窝 25 ml,性状为陈旧性	7	9	16	VITROLIFE	马夜肥	G-MOPS	G-MOPS+HSA	G-1	G-IVF	18	VITROLIFE	手淫	本中心	5	10	1.8	65	2	45	3	50	93	密度梯度离心法	李超波
34	初婚	职员	33	初婚	职员	西安市碑林区新郭门6号	短效长方案		ICSI	继发性不孕	达菲林	2.25	25	普丽康	22	9	2	7	6	4	0	A-B	无	无	无	11	6	17	COOK	刘赛	G-MOPS	G-IVF	G-1	G-IVF	18	VITROLIFE	手淫	本中心	4	10	2.3	23	1	32	2	65	92	密度梯度离心法	马夜肥
30	初婚	工人	32	初婚	工人	西安市新城区兴盛里	超长方案		ICSI	继发性不孕	达菲林	1.45	23	果纳芬	24	9	2	4	4	4	0	B-C	无	无	有，子宫直肠窝 32ml,性状为血性	1	5	6	Vitrolife	李超波	G-MOPS	G-MOPSPLUS	G-1	G-IVF	18	CO	手淫	本中心	3	10	1.7	33	0	45	10	45	92	密度梯度离心法	刘赛
33	再婚	个体	36	再婚	个体		短效长方案		ICSI	原发性不孕	达菲林	1.6	22	果纳芬	21	9	2	3	5	5	0	B-C	无	无	无	9	4	13	COOK	周婷	FB	GB	CM	FM	17	CO	手淫	本中心	3	15	2.7	50	2	28	25	45	91	密度梯度离心法	李超波
25	初婚	职员	30	初婚	职员	山西省运城市盐湖区生产资料家属院	短效长方案		ICSI	原发性不孕	达菲林	2.05	24	丽申宝	27	10	2	3	0	0	0		无	无	无	6	11	17	COOK	马夜肥	FB	GB	CM	FM	18	CO	手淫	本中心	4	10	1.5	39	4	29	11	56	90	密度梯度离心法	刘闯
33	初婚	会计	36	初婚	工程师	西安市西斜十路新一代公寓B座	长方案		ICSI	原发性不孕	达菲林	0	0	普丽康	1325	7	150	2	375	5	2		无	无	有，子宫直肠窝11ml,性状淡血性（淡黄色）	4	4	8	VITROLIFE	周婷	G-MOPS	G-MOPS+HSA	G-1	G-IVF	16	vitrolife	手淫	本中心	4	12	2.5	48	2	8	1	89	90	密度梯度离心法	马夜肥
31	初婚	教师	33	初婚	医生	陕西省延安市宝塔区北大街43号	拮抗剂方案		ICSI	原发性不孕	思则凯	3.21	5	果纳芬	20	9	2	5	4	4	0	B	无	无		2	3	5	COOK	刘赛	G-MOPS	G-MOPSPLUS	G-1	G-IVF	18	CO	手淫	本中心	4	10	3.4	25	0	19	11	70	90	密度梯度离心法	刘闯
25	初婚	无业	30	初婚	职员	陕西省白水县杜康镇后洼村2社	短效长方案		ICSI	原发性不孕	达菲林	2.2	24	丽申宝	33	11	3	3	0	0	0	C	无	无	右侧卵巢旁 24ml 陈旧性血性	5	6	11	COOK	李超波	FB	GB	CM	FM	15	CO	手淫	本中心	3	10	3.2	135	7	21	2	70	89	密度梯度离心法	李超波
37	初婚	会计	37	初婚	司机	宁夏省石嘴山市大武呕文明路怡心花园14-5-202号	GnRH拮抗剂		ICSI	继发性不孕	达菲林	0	0	丽申宝	37	10	37	10	13	9	10		无	无	有	4	5	9		刘闯	G-MOPS	G-mops+HSA	G-IVF	G-IVF	17	Vitrolife	手淫	新鲜	3	15	1.5	34	0	21	12	67	88	密度梯度离心法	周婷
37	初婚	无业	38	初婚	无业	蒲城县兴镇余兴四组	长效长方案		ICSI	原发性不孕	达菲林	0	0	丽申宝	5175	13	150	2	1950	13	2					5	5	10	VITROLIFE	刘闯	K-SIFB	sigb	K-SICM	K-SIFM	14	sico	手淫	本中心	3	5	2	149	2	41	6	51	87	上游	刘赛
34	初婚	会计	37	初婚	个体	江苏省靖江市景馨花园7栋301室	短效长方案		ICSI	继发性不孕	达菲林	0	0	普丽康	1075	8	225	2	0	0	0	A-B	无	无	无	4	9	13	VITROLIFE	刘赛	G-MOPS	G-IVF	G-1	G-IVF	16	VITROLIFE	手淫	本中心	5	10	4.7	57	0	23	13	64	86	密度梯度离心法	李丽
27	初婚	教师	31	初婚	教师	西安市蓝田县蓝关镇大寨村	短效长方案		ICSI	原发性不孕	达菲林	2.6	24	果纳芬	20	10	2	5	0	0	0	B	无	无	有，子宫直肠窝 20 ml,性状淡血性	5	11	16	VITROLIFE	刘赛	G-MOPS	G-MOPS+HSA	G-1	G-IVF	15	vitrolife	手淫	本中心	5	15	3	65	12	48	12	28	90	密度梯度离心法	刘赛
34	初婚	个体	37	初婚	个体	陕西省宝鸡市盛华园4号楼	短效长方案		ICSI	继发性不孕	思则凯	1.63	7	丽申宝	44	10	2	3	10	9	0	A-B	无	无	无	5	5	10	VITROLIFE	刘赛	G-MOPS	G-IVF	G-1	G-IVF	16	VITROLIFE	手淫	本中心	1	10	2.7	102	13	38	2	47	90	密度梯度离心法	刘赛
34	初婚	个体	33	初婚	职员	西安市长安区樱花北路	短效长方案		ICSI	原发性不孕	达菲林	1.9	22	果纳芬	25	9	3	3	2	2	0	B-C	无	无	有，子宫直肠窝10 ml,性状为血性	4	3	7	COOK	刘闯	FB	GB	CM	FM	16	CO	手淫	本中心	5	18	3.3	78	3	12	6	79	90	密度梯度离心法	周婷
30	初婚	教师	27	初婚	教师	陕西省甘泉县城关镇育英路011号	短效长方案		ICSI	原发性不孕	达菲林	0	0	果纳芬	17	7	17	7	3	3	7		无	无	无	10	7	17		马夜肥	G-MOPS	G-mops+HSA	SIFM	SIFM	16	Vitrolife	手淫	新鲜	2	10	2.4	32	2	11	8	79	93	密度梯度离心法	马夜肥
32	初婚	销售	28	初婚	销售	咸阳市秦都区人民西路60号	长效长方案		ICSI	继发性不孕	达菲林	0	0	果纳芬	45	15	45	15	18	13	15		无	无	有	7	6	13		刘赛	G-MOPS	G-mops+HSA	G-IVF	G-IVF	16	Vitrolife	手淫	新鲜	4	10	4	72.00	21	44	3	32	92	密度梯度离心法	马夜肥
32	初婚	农民	33	初婚	农民	华县华州镇吴家村	长方案		ICSI	原发性不孕	达菲林	0	0	果纳芬	64	20	64	20	15	12	20		无	无	有	2	3	5		马夜肥	G-MOPS	G-mops+HSA	G-IVF	G-IVF	17	Vitrolife	手淫	新鲜	5	10	5.6	25.00	0	20	24	56	91	密度梯度离心法	周婷
34	初婚	农民	36	初婚	农民	陕西省柞水县乾县佑镇三星村	长方案		ICSI	继发性不孕	达菲林	0	0	果纳芬	13	7	13	7	0	0	7		无	无	有	11	7	18		李丽	MHTF	G-mops+HSA	G-IVF	G-IVF	17	Vitrolife	手淫	新鲜	5	20	3	34.00	0	6	1	93	91	密度梯度离心法	马夜肥
35	初婚	教师	37	初婚	私企	陕西省西安市碑林区文艺路5号	长效长+思则凯		ICSI	原发性不孕	达菲林	0	0	果纳芬	18	8	18	8	6	6	8		无	无	无	5	1	6		周婷	mHTF	MHTF+10%HS	SIFM	SIFM	17	COOK	手淫	新鲜	5	10	2	51.00	0	12	16	72	91	密度梯度离心法	李丽
33	再婚	个体	37	初婚	个体	黄陵县月安坪乡张庄村	长方案		ICSI	继发性不孕	达菲林	0	0	果纳芬	20	10	20	10	0	0	10		无	无	无	7	9	16		李丽	G-MOPS	G-mops+HSA	G-IVF	G-IVF	15	Vitrolife	手淫	新鲜	3	15	1.5	22.00	9	22	17	52	90	密度梯度离心法	周婷
36	初婚	待业	36	初婚	待业	陕西省榆林市靖边县杨桥畔镇九里滩村一组	长方案		ICSI	原发性不孕	达菲林	0	0	果纳芬	40	16	40	16	12	12	16		无	无	有	5	8	13		李丽	G-MOPS	G-mops+HSA	G-IVF	G-IVF	16	Vitrolife	手淫	新鲜	5	12	1.8	73.00	0	6	19	75	90	密度梯度离心法	马夜肥
31	初婚	职工	33	初婚	职工	陕西省澄城县城关镇南大街588号	短效长+思则凯		ICSI	原发性不孕	达菲林	0	0	果纳芬	34	10	34	10	13	10	10		无	无	有	3	7	10		李丽	G-MOPS	K-SIGB-50	SIFM	SIFM	14	Vitrolife	手淫	新鲜	5	15	5.2	85.00	0	10	13	77	88	密度梯度离心法	周婷
26	初婚	教师	28	初婚	职员	山西省平陆县辛下街东三巷22号	长效长方案		ICSI	原发性不孕	达菲林	0	0	丽申宝	4725	12	150	2	1950	12	2		无	无	无	10	6	16	COOK	马夜肥	G-MOPS	G-Mops+HSA	K-SICM	K-SIFM	19	vitrolife	手淫	本中心	5	10	1.8	23	0	35	15	50	95		马夜肥
25	初婚	打字员	29	初婚	无业	山西省闻喜县石门乡后交村石匣居民组	短效长方案		ICSI	原发性不孕	达菲林	0	0	普丽康	29	11	2	4	10	8	0		无	无	无	11	8	19	COOK	周婷	K-SIFB	sigb	K-SICM	K-SIFM	16	sico	手淫	本中心	3	20	3.4	22	1	11	4	84	95	密度梯度离心法	马夜肥
29	初婚	无业	29	初婚	工人	陕西省宝鸡市渭滨区高家镇苟家岭村5组	COH周期		ICSI	原发性不孕	达菲林	2.3	23	果纳芬	12	9	2	2	0	0	0	B	无	无	有，右侧卵巢旁，量40ml性状血性	7	6	13	COOK	周婷	FB	GB	CM	FM	17	CO	手淫	本中心	4	10	2.5	20	5	30	10	55	95	密度梯度离心法	周婷
30	初婚	无业	36	初婚	职员	陕西省兴平市丰仪乡洛庄村1组25号	短效长方案		ICSI	原发性不孕	达菲林	1.95	26	丽申宝	54	12	3	3	18	9	0	B-C	无	无	有，子宫直肠窝 22 ml,性状淡血性	3	2	5	COOK	马夜肥	FB	GB	CM	FM	16	CO	手淫	本中心	4	10	2.1	17	4	20	16	60	95	密度梯度离心法	刘闯
31	初婚	职员	30	初婚	职员	西安市文艺南路金地园小区	拮抗剂方案		ICSI	原发性不孕	思则凯	0.88	4	果纳芬	17	8	3	3	0	0	0	B-C	无	无	无	4	4	8	COOK	刘赛	K-SIFB	K-SIGB-50	K-SICM	K-SIFM	15	sico	手淫	本中心	3	10	4.3	27	2	43	8	47	95	密度梯度离心法	李超波
33	初婚	销售	33	初婚	工程师		短效长方案		ICSI	原发性不孕	达菲林	1.6	23	果纳芬	27	10	3	2	6	6	0	B-C	无	无	无	6	4	10	VITROLIFE	周婷	G-MOPS	GB	G-1	G-IVF	18	CO	手淫	本中心	5	5	1.8	230	0	8	0	92	95	密度梯度离心法	李丽
26	初婚	无业	27	初婚	无业	甘肃省西和县石堡乡王寺村88号	短效长方案		ICSI	原发性不孕	达菲林	1.5	25	果纳芬	22	10	2	2	0	0	0	B-C	无	无	无	10	2	12	COOK	周婷	FB	GB	CM	FM	16	CO	手淫	本中心	4	10	2.1	19	0	17	10	73	95	密度梯度离心法	刘闯
33	初婚	电台导播	38	初婚	个体	陕西省榆林市榆阳区钟楼中巷7号	短效长方案		ICSI	原发性不孕	达菲林	2.25	24	普丽康	17	12	2	6	3	3	0	B-C	无	无	有，子宫直肠窝 26 ml,性状为血性	4	11	15	COOK	马夜肥	FB	GB	CM	FM	19	vitrolife	手淫	本中心	4	10	2.4	78	4	20	6	70	95	密度梯度离心法	刘闯
30	初婚	营业员	32	初婚	工程师	陕西省商洛市商州区牧护关镇秦关村6组	长效长方案		ICSI	原发性不孕	达菲林	0	0	果纳芬	4800	14	225	2	1875	11	2		无	无	有，子宫直肠窝22ml,性状为血性	0	3	3	VITROLIFE	李丽	G-MOPS	G-MOPSPLUS	G-1	G-IVF	15	VITROLIFE	手淫	本中心	3	15	6	17	4	53	1	42	94	密度梯度离心法	刘赛
28	初婚	职员	27	初婚	职员	陕西省咸阳市秦都区人民中路33号眷字45楼32号	COH周期		ICSI	原发性不孕	达菲林	1.85	23	果纳芬	27	10	2	3	4	4	0	B-C	无	无	无	6	4	10	COOK	周婷	FB	GB	CM	FM	18	CO	手淫	本中心	1	10	2	26	8	40	7	45	94	密度梯度离心法	刘闯
28	初婚	护士	36	初婚	自由职业	西安市北二环文景路佳家小区	短效长方案		ICSI	原发性不孕	达菲林	2.3	26	果纳芬	43	13	1	2	20	10	0	B-C	无	无	有，左侧卵巢旁，量 8 ml,性状为血性	4	10	14	COOK	李丽	FB	GB	CM	FM	17	CO	手淫	本中心	4	10	2.4	81	12	37	6	45	94	密度梯度离心法	刘闯
34	初婚	职员	30	初婚	教师	陕西省清涧县秀延街道办事处牌楼台175号	拮抗剂方案		ICSI	继发性不孕	曲普瑞林	1.25	5	丽申宝	38	10	3	2	0	0	0	B	无	无	无	1	2	3	Vitrolife	马夜肥	G-MOPS	G-MOPSPLUS	G-1	G-IVF	16	CO	手淫	本中心	5		2.7	98	5	25	6	64	94	密度梯度离心法	周婷
31	初婚	工人	33	初婚	工人	西安市朱雀大街421号	短效长方案		ICSI	原发性不孕	达菲林	2.25	25	普丽康	23	11	2	5	0	0	0					10	6	16	Vitrolife	周婷	G-MOPS	G-MOPSPLUS	G-1	G-IVF	16	CO	手淫	本中心	4	10	4	46	0	22	5	73	94	密度梯度离心法	刘赛
23	初婚	无业	24	初婚	司机	陕西省西安市长安区韦曲羊村北街	短效长+思则凯		ICSI	原发性不孕	达菲林	2.43	23	果纳芬	19	10	1	2	0	0	0	B-C	无	无	无	8	7	15	COOK	马夜肥	K-SIFB	sigb	K-SICM	K-SIFM	16	vitrolife	手淫	本中心	3	10	1.6	36	14	23	2	61	99	密度梯度离心法	马夜肥
35	初婚		37	初婚		深圳市南州区高新南区综合服务楼	长方案		ICSI	原发性不孕	达菲林	0	0	果纳芬	5475	13	150	2	3000	13	2		无	无	有，子宫直肠窝45ml,性状为血性	5	6	11	VITROLIFE	李丽	K-SIFB	sigb	K-SICM	K-SIFM	18	sico	手淫	本中心	4	20	3.2	17	7	30	6	57	99	密度梯度离心法	马夜肥
26	初婚	教师	28	初婚	职员	西安市咸宁东路东城桃园小区	GnRH拮抗剂		ICSI	原发性不孕	达菲林	0	0	果纳芬	90	19	90	19	55	14	19		无	无	无	6	6	12		马夜肥	G-MOPS	G-mops+HSA	G-IVF	G-IVF	16	Vitrolife	手淫	新鲜	3	5	1.8	15.00	0	7	13	80	98	密度梯度离心法	周婷
37	初婚	无业	36	初婚	无业	西安市高新区林凯花园	短效长方案		ICSI	原发性不孕	达菲林	0	0	果纳芬	1950	10	225	2	225	3	2		无	无	无	3	2	5	VITROLIFE	李丽	G-MOPS	G-MOPSPLUS	G-1	G-IVF	16	VITROLIFE	手淫	本中心	5	10	2	33	3	40	6	51	98	密度梯度离心法	刘赛
21	初婚	无业	24	初婚	无业	陕西省镇巴县三元镇三元坝村下街小组	短效长方案		ICSI	原发性不孕	达菲林	2.9	29	丽申宝	42	12	2	6	0	0	0	B-C	无	无	有，子宫直肠窝 12 ml,性状为血性	7	3	10	Vitrolife	刘赛	G-MOPS	G-MOPSPLUS	G-1	G-IVF	16	CO	手淫	本中心	4	10	3.2	105	18	38	2	42	99	密度梯度离心法	马夜肥
30	初婚	酒店管理	32	初婚	司机	青海省西宁市送变电家属院	长方案		ICSI	继发性不孕	达菲林	0	0	普丽康	1050	9	100	2	150	2	2		无	无	无	3	11	14	cook	马夜肥	K-SIFB	sigb	K-SICM	K-SIFM	14	sico	手淫	本中心	4	20	1.8	20	1	19	12	68	99	密度梯度离心法	马夜肥
31	初婚	无业	31	初婚	教师	西安市灞桥区张洪寨一组13号	拮抗剂方案		ICSI	继发性不孕	达菲林	5.13	6	丽申宝	30	9	3	3	0	0	0	B-C	无	无	有，子宫直肠窝22 ml,性状为血性	3	1	4	Vitrolife	周婷	G-MOPS	G-MOPSPLUS	G-1	G-IVF	16	CO	手淫	本中心	3	10	3	50	5	52	3	40	98	密度梯度离心法	李超波
37	再婚	教师	37	再婚	司机	甘肃省敦皇七里镇	短效长+思则凯		ICSI	原发性不孕	思则凯	1.11	16	果纳芬	94	13	3	5	77	13	0	B	有 左 8 ml，性状：淡巧克力样	无	有，子宫直肠窝 28 ml,性状为血性	2	8	10	COOK	李丽	K-SIFB	sigb	K-SICM	K-SIFM	16	sico	手淫	本中心	4	15	3	114	0	5	2	93	98	密度梯度离心法	刘赛
33	初婚	干部	38	初婚	干部	西安市万寿路紫铭小区	长效长方案		ICSI	原发性不孕	思则凯	0	0	果纳芬	64	11	64	11	29	11	0	B	无	无	有，子宫直肠窝 15 ml,性状为血性	3	2	5	VITROLIFE	马夜肥	G-MOPS	sigb	K-SICM	K-SIFM	15	vitrolife	手淫	本中心	5	10	3	16	0	20	12		100	密度梯度离心法	刘赛
36	初婚	销售	35	初婚	公务员	西安市碑林区皇甫庄134号	短效长+思则凯		ICSI	继发性不孕	思则凯	0	0	果纳芬	30	9	30	9	10	8	9		无	无	无	3	5	8		李丽	G-MOPS	G-GAMETE	SIFM	SIFM	15	COOK	手淫	新鲜	3	20	1.5	39.00	0	2	18	80	100	密度梯度离心法	周婷
35	初婚	裁缝	32	初婚	司机	重庆市荣吕县观胜镇睡佛村三组	短效长方案		ICSI	原发性不孕	达必佳	1.45	23	果纳芬	27	11	2	2	10	8	0	B-C				3	10	13	COOK	马夜肥	FB	GB	CM	FM	16	CO	手淫	本中心	5	30	4	152	0	8	0	92	99	密度梯度离心法	李丽
37	初婚	无业	37	初婚	公务员	陕西省富平县庄里镇	长方案		ICSI	原发性不孕	达必佳	0	0	丽申宝	3025	10	150	2	750	8	2		有 左3ml，性状：无色清亮	无	无	1	6	7	VITROLIFE	刘赛	G-MOPS	G-MOPSPLUS	G-1	G-IVF	17	sico	手淫	本中心	4	12	3.8	76	1	14	15	70	98	密度梯度离心法	马夜肥
31	初婚	农民	35	初婚	工人	西安市蓝田县葛牌镇葛牌街村	短效长方案		ICSI	原发性不孕	达菲林	1.6	21	果纳芬	34	10	2	3	11	10	0	B-C	无	无	无	6	5	11	COOK	刘赛	K-SIFB	sigb	K-SICM	K-SIFM	17	vitrolife	手淫	本中心	3	10	1.6	155	9	35	6	50	99	密度梯度离心法	马夜肥
24	初婚	药师	28	初婚	自由职业	西安市纺织城露园小区	短效长方案		ICSI	原发性不孕	达菲林	0	0	普丽康	28	10	2	4	1	1	0	B-C	无	无	无	5	15	20	VITROLIFE	刘赛	G-MOPS	G-IVF	G-1	G-IVF	14	vitrolife	手淫	本中心	3	15	2	25	0	6	12	82	100	密度梯度离心法	周婷
29	初婚	无业	33	初婚	教师	西安市航空高等技术学校	拮抗剂方案		ICSI	继发性不孕	达必佳	2.6	32	果纳芬	50	17	1	2	27	14	0	C	无	无	无	7	10	17	COOK	刘闯	FB	GB	CM	FM	14	CO	手淫	本中心	4	10	3.4	65	4	16	14	65	98	密度梯度离心法	刘闯
31	初婚	设计员	28	初婚	自由职业	咸阳市秦都区人民中路16号	长方案		ICSI	原发性不孕	达必佳	0	0	果纳芬	31	14	31	14	18	14	14		无	无	无	8	8	16		李丽	K-SIFB	G-mops+HSA	SIFM	SIFM	18	COOK	手淫	新鲜	5	30	2.4	56.00	0	12	4	84	99	密度梯度离心法	刘赛
27	初婚	干部	28	初婚	干部	延安市宝塔区延大附院	短效长方案		ICSI	原发性不孕	达必佳	0	0	果纳芬	1750	8	150	2	600	8	2		无	无	有，子宫直肠窝45ml,性状为血性	7	8	15	VITROLIFE	马夜肥	K-SIFB	sigb	K-SICM	K-SIFM	16	vitrolife	手淫	本中心	3		3	34	0	10	28	62	99	密度梯度离心法	周婷
30	初婚	无业	31	初婚	司机	陕西省咸阳市渭城区周陵镇新庄村326号	短效长+思则凯		ICSI	原发性不孕	思则凯	2.31	30	普丽康	25	11	3	4	10	6	0	A-B	无	无	无	10	5	15	COOK	周婷	G-MOPS	sigb	K-SICM	K-SIFM	17	vitrolife	手淫	本中心	3	30	2	41	0	10	14	46	100	密度梯度离心法	李丽
30	初婚	职员	30	初婚	教师	陕西省平利县城关镇东一路	短效长+思则凯		ICSI	原发性不孕	思则凯	0	0	普丽康	49	13	49	13	16	9	13		无	无	无	9	6	15		李丽	G-MOPS	G-mops+HSA	SIFM	SIFM	15	Vitrolife	手淫	新鲜	5	20	3.1	34.00	7	24	5	64	100	密度梯度离心法	刘闯
30	初婚	军人	31	初婚	军人	第四军医大学基础部细胞生物学教研室	短效长方案		ICSI	原发性不孕	达菲林	1.65	22	普丽康	11	7	2	2	1	2	0	C	无	无	有，右侧卵巢旁，量10ml。性状血性	10	4	14	COOK	李丽	FB	GB	CM	FM	18	CO	手淫	本中心	3	10	3.2	34	0	31	39	30	98	密度梯度离心法	周婷
26	初婚	职员	28	初婚	教师	兴平市中心大街银龙小区	短效长+思则凯		ICSI	原发性不孕	思则凯	1.98	22	果纳芬	42	11	3	5	14	8	0	C	无	无	有，子宫直肠窝 15 ml,性状淡血性	5	6	11	VITROLIFE		G-MOPS	G-MOPS+HSA	G-1	G-IVF	18	vitrolife	手淫	本中心	5	10	2	56	5	30	10	55	99	密度梯度离心法	李超波
33	初婚	无业	37	再婚	职工	户县甘亭镇政府家属院	短方案		ICSI	原发性不孕	达菲林	0	0	果纳芬	32	10	32	10	7	7	10		无	有	有	4	7	11		李丽	G-MOPS	G-mops+HSA	G-IVF	G-IVF	19	Vitrolife	手淫	新鲜	5	15	1.5	95.00	9	55	19	17	100	密度梯度离心法	周婷
33	初婚	农民	34	初婚	农民	陕西省靖边县	短效长方案		ICSI	继发性不孕	达必佳	1.2	19	果纳芬	23	8	2	3	6	6	0		无	有 左侧输卵管积水20 ml,性状清亮	有，子宫直肠窝 20 ml,性状为血性	4	5	9	COOK	马夜肥	FB	GB	K-SICM	K-SIFM	18	vitrolife	手淫	本中心	5	10	5.2	22	5	22	14	59	98	密度梯度离心法	周婷
36	初婚		35	初婚		陕西省白水县雷村乡雷村4组	短效长方案		ICSI	原发性不孕	达必佳	0	0	果纳芬	2250	9	150	6	525	7	6		无	无	无	3	6	9	COOK	李丽	K-SIFB	K-SIGB-50	K-SICM	K-SIFM	17	vitrolife	手淫	本中心	5	18	2.6	53	5	36	5	64	98	密度梯度离心	马夜肥
33	初婚	无业	37	再婚	职工	户县甘亭镇政府家属院	拮抗剂方案		ICSI	原发性不孕	思则凯	8.13	9	丽申宝	52	12	3	3	0	0	0	B	无	无	有，子宫直肠窝 11ml,性状为血性	4	4	8	Vitrolife	周婷	G-MOPS	G-MOPSPLUS	G-1	G-IVF	19	CO	手淫	本中心	4	10	2.2	48	3	48	4	45	99	密度梯度离心法	马夜肥
30	初婚	职员	31	初婚	职员	陕西省岐山县凤鸣镇	拮抗剂方案		ICSI	原发性不孕	曲普瑞林	1.25	6	果纳芬	26	9	2	2	6	6	0	B	无	无	无	1	7	8	VITROLIFE	马夜肥	G-MOPS	G-IVF	G-1	G-IVF	17	VITROLIFE	手淫	本中心	4	12	2.4	22	0	8	9	83	99	密度梯度离心法	马夜肥
37	初婚	会计	37	初婚	职员	西安市灞桥区战斗一村3号楼5单元80号	短效长方案		ICSI	继发性不孕	达菲林	2.65	28	丽申宝	85	15	3	6	27	15	0	B-C	无	无	无	6	2	8	COOK	马夜肥	FB	GB	CM	FM	16	CO	手淫	本中心	4	10	2.4	32	2	23	10	65	98	密度梯度离心法	刘闯
34	初婚	会计	36	初婚	公务员	西安市长安县韦曲街15号	长方案		ICSI	原发性不孕	达菲林	0	0	丽申宝	33	13	33	13	10	10	13		无	无	无	4	4	8		周婷	G-MOPS	G-mops+HSA	G-IVF	G-IVF	16	Vitrolife	手淫	新鲜	5	20	1.7	43.00	3	32	19	46	100	密度梯度离心法	马夜肥
33	初婚	公务员	36	初婚	干部	甘肃省陇南市成县	短效长方案		ICSI	原发性不孕	达菲林	0	0	果纳芬	19	8	3	3	5	5	0	B	无	无	无	3	3	6	VITROLIFE	刘赛	G-MOPS	G-IVF	G-1	G-IVF	17	VITROLIFE	手淫	本中心	3	10	2.8	165	0	24	21	55	98	密度梯度离心法	周婷
26	初婚	职员	29	初婚	职员	西安市阎良区凌云路12号	短效长方案		ICSI	原发性不孕	达必佳	2	24	丽申宝	32	10	2	6	2	2	0		无	无	有，子宫直肠窝28 ml,性状为血性	1	5	6	Vitrolife	刘闯	G-MOPS	G-Mops Plus	G-1	G-IVF	16	VITROLIFE	手淫	本中心	4	10	2.1	33	0	18	4	78	98	密度梯度离心法	刘闯
32	初婚	职员	36	初婚	司机	西安市临潼区徐扬办公义村一组	短效长方案		ICSI	原发性不孕	达菲林	2.2	26	丽申宝	43	12	3	5	0	0	0	A-B	无	无	无	2	3	5	COOK	李丽	K-SIFB	sigb	K-SICM	K-SIFM	17	sico	手淫	本中心	5	15	2.4	25	0	20	7	73	100	密度梯度离心法
28	初婚	军人	31	初婚	军人	陕西省西安市武警总队医院	拮抗剂方案		ICSI	原发性不孕	思则凯	1.46	7	丽申宝	30	10	3	3	3	3	0	B	无	无	有，子宫前后方70ml,性状淡血性	1	2	3	VITROLIFE		G-MOPS	G-IVF	G-1	G-IVF	15	VITROLIFE	手淫	本中心	5	20	3	83	40	39	2	19	99	密度梯度离心法	刘赛
36	初婚	工人	38	初婚	教师	临潼区土产公司	自然周期		ICSI	原发性不孕	思则凯		0	丽申宝	0		0				0		无	无	无		1	1		周婷	G-MOPS	G-GAMETE	G-IVF	G-IVF	19	Vitrolife	手淫	新鲜	5	12	3.7	19.00	1	26	16	57	99	密度梯度离心法	马夜肥
31	初婚	会计	31	初婚	司机	西安市草滩农场东站9号楼	超长方案		ICSI	继发性不孕	思则凯	0	0	丽申宝	32	12	32	12	12	12	12		无	无	无	11	15	26		马夜肥	G-MOPS	G-GAMETE	G-IVF	G-IVF	15	Vitrolife	手淫	新鲜	4	21	3.5	24	0	17	12	71	98	密度梯度离心法	刘闯
32	初婚	医生	32	初婚	军人	陕西省咸阳市秦都区勤俭路勤俭小区3号楼4单元5层中户	长效长方案		ICSI	原发性不孕	思则凯	0	0	果纳芬	18	11	1	5	0	0	0	B	无	无	有，子宫直肠窝 13ml,性状淡血性	7	9	16	COOK	刘闯	FB	GB	CM	FM	17	CO	手淫	本中心	4	15	2	16	4	28	6	62	98	密度梯度离心法	李超波
30	初婚	无业	35	初婚	无业	陕西省泾阳县白王镇山庄村东组60号	短效长方案		ICSI	原发性不孕	达菲林	1.95	25	果纳芬	26	10	2	2	4	4	0	B-C	无	有 右侧卵巢旁18ml，性状淡血性		12	4	16	VITROLIFE	马夜肥	FB	G-MOPS plus	CM	G-IVF	17	CO	手淫	本中心	5	25	4.2	77	5	39	21	35	98	密度梯度离心法	周婷
37	初婚	农民	37	初婚	农民	宝鸡市扶风县法门寺三家村	长效长方案		ICSI	继发性不孕	达菲林	0	0	果纳芬	45	12	45	12	12	7	12		无	无	无	8	5	13		李丽	G-MOPS	G-mops+HSA	G-IVF	G-IVF	15	Vitrolife	手淫	新鲜	5	15	6	54	0	7	15	78	98	密度梯度离心法	李丽
30	初婚	个体	33	初婚	个体	山西省万荣县荣河镇沙石范村第五组	短效长方案		ICSI	继发性不孕	达菲林	2.15	25	丽申宝	37	11	3	4	0	0	0	B-C	无	无	无	7	6	13	COOK	马夜肥	FB	GB	CM	FM	18	CO	手淫	本中心	5	30	2	33	5	10	5	80	99	密度梯度离心法	李丽
26	初婚	无业	32	初婚	工人	陕西省吴堡县张家乡高家庄村	短效长方案		ICSI	原发性不孕	达菲林	2.2	25	普丽康	18	10	1	4	0	0	0	B-C	无	无	有，子宫直肠窝 40 ml,性状淡血性	15	8	23	COOK	周婷	K-SIFB	sigb	K-SICM	K-SIFM	17	sico	手淫	本中心	5	10	1.5	27	0	12	19	69	98	密度梯度离心法	刘闯
31	初婚	教师	31	初婚	教师	陕西省西安市胡家庙新兴骏景园369号	短效长方案		ICSI	原发性不孕	达菲林	2.05	23	普丽康	15	9	1	4	4	4	0	B-C	无	无	无	10	17	27	COOK	刘赛	K-SIFB	sigb	K-SICM	K-SIFM	16	sico	手淫	本中心	3	15	5.1	28	4	33	24	39	99	密度梯度离心法	周婷
24	初婚	无业	26	初婚	无业	西安市阎良区振兴街道办聚宝村	长方案		ICSI	继发性不孕	达菲林	0	0	果纳芬	2525	12	100	2	525	3	2		无	无	无	6	11	17	cook	马夜肥	K-SIFB	sigb	K-SICM	K-SIFM	16	sico	手淫	本中心	3	10	5.1	18	0	8	9	83	99	密度梯度离心法	周婷
30	初婚	化验员	33	初婚	职员	河南省义马市干秋西路29号院	长方案		ICSI	继发性不孕	达菲林	0	0	果纳芬	18	9	18	9	0	0	9		无	无	无	6	6	12		李丽	G-MOPS	G-mops+HSA	G-IVF	G-IVF	18	Vitrolife	手淫	新鲜	4	10	1.6	22.00	0	13	9	78	100	密度梯度离心法	马夜肥
31	初婚	无业	35	初婚	工人	西安市莲湖区青门小区15号楼4单元5号	长方案		ICSI	原发性不孕	达菲林	0	0	果纳芬	25	10	25	10	0	0	10		无	无	有	5	6	11		刘赛	MHTF	G-GAMETE	G-IVF	G-IVF	7	Vitrolife	手淫	新鲜	5	5	3.2	32	0	19	11	70	100	密度梯度离心法	刘赛
33	初婚	会计	35	初婚	教师	咸宁东路东城桃园9号楼	长方案		ICSI	继发性不孕	达菲林	0	0	果纳芬	38	14	38	14	8	8	14		无	无	无	4	6	10		李丽	G-MOPS	G-mops+HSA	G-IVF	G-IVF	17	Vitrolife	手淫	新鲜	5	5	5.2	21	1	42	25	32	99	密度梯度离心法	周婷
28	初婚	工人	28	初婚	工人	山西省芮城县古魏镇汉渡村二组	短效长方案		ICSI	继发性不孕	达菲林	0	0	果纳芬	14	9	2	3	0	0	0	B	无	无	无	5	5	10	VITROLIFE	刘赛	G-MOPS	G-IVF	G-1	G-IVF	15	VITROLIFE	手淫	本中心	5	12	3.2	104	7	31	4	58	99	密度梯度离心法	马夜肥
37	初婚	教师	37	初婚	教师	陕西省延川县延川镇	短效长方案		ICSI	原发性不孕	达必佳	1.65	28	丽申宝	59	13	2	6	25	13	0	C	无	无	无	6	3	9	VITROLIFE	马夜肥	G-MOPS	G-IVF	G-1	G-IVF	16	VITROLIFE	手淫	本中心	4	10	1.5	25	0	19	11	70	99	密度梯度离心法	刘闯
33	初婚	职员	33	初婚	职员	汉中市汉台区明珠小区	短效长+思则凯		ICSI	继发性不孕	思则凯	1.33	19	果纳芬	30	10	2	2	10	5	0	B-C	无	无	有，子宫直肠窝 53 ml,性状淡血性	12	13	25	COOK	刘赛	G-MOPS	sigb	K-SICM	K-SIFM	16	vitrolife	手淫	本中心	3	12	2.4	65	15	20	1	64	98	密度梯度离心法	马夜肥
32	初婚	职员	37	初婚	工程师	西安市灞桥区长乐坡	短效长方案		ICSI	原发性不孕	达菲林	2	26	果纳芬	18	9	2	2	0	0	0	B-C	无	无	有，子宫直肠窝20ml,性状为血性	8	10	18	COOK	周婷	K-SIFB	sigb	K-SICM	K-SIFM	17	sico	手淫	本中心	3	30	1.5	33	0	32	8	60	98	密度梯度离心法	李超波
25	初婚	无业	28	初婚	无业	西安市西一路祥瑞大厦	短效长方案		ICSI	原发性不孕	达菲林	2.05	28	普丽康	32	11	2	3	11	7	0	B-C	无	无	无	6	10	16	COOK	周婷	K-SIFB	sigb	K-SICM	K-SIFM	16	sico	手淫	本中心	4	10	3.4	25	0	15	19	66	98	密度梯度离心法	刘闯
34	初婚	无业	37	初婚	职员	陕西省咸阳市秦都区咸通北路安居	长效长+思则凯		ICSI	继发性不孕	达菲林	1.75	23	丽申宝	34	10	3	5	0	0	0	B-C	无	无	无	4	6	10	COOK	马夜肥	G-MOPS	sigb	G-1	K-SIFM	16	vitrolife	手淫	本中心	4	10	2.9	34	9	22	6	63	100	密度梯度离心法	刘闯
24	初婚	无业	24	初婚	个体	河南省偃师市城关镇民主路40号1门2楼西户	短效长方案		ICSI	原发性不孕	达菲林	0	0	果纳芬	1425	9	150	2	150	2	2		无	无	有，直肠窝18ml,性状为血性	5	4	9	vitrolife	刘闯	G-MOPS	G-Mops+HSA	G-1	G-IVF	14	vitrolife	手淫	本中心	5	15	2	35	0	14	10	76	98	密度梯度离心法	李丽
32	初婚	无业	32	初婚	无业	西安市新城区韩森寨30街坊	短效长方案		ICSI	继发性不孕	达必佳	2.05	26	丽申宝	58	13	2	5	13	6	0		无	无	有，子宫直肠窝 20ml,性状淡血性	7	2	9	Vitrolife	刘闯	G-MOPS	G-Mops Plus	G-1	G-IVF	15	VITROLIFE	手淫	本中心	4	10	1.5	63	2	34	6	58	99	密度梯度离心法	马夜肥
37			37			西安市西影路486号	拮抗剂方案		ICSI	原发性不孕	达必佳	0	0	丽申宝	3900	10	150	2	1350	9	2		无	无	无	4	4	8	VITROLIFE	马夜肥	G-MOPS	G-MOPSPLUS	G-1	G-IVF	过夜	vitrolife	手淫	本中心	5	20	2.3	17	0	17	8	75	98	密度梯度离心法	马夜肥
27	初婚	教师	28	初婚	教师	陕西省黄陵县水厂1-2-1	短效长+思则凯		ICSI	原发性不孕	思则凯	1.53	20	普丽康	17	9	3	2	3	2	0	B-C	无	无	无	14	1	15	COOK	马夜肥	K-SIFB	sigb	K-SICM	K-SIFM	15	sico	手淫	本中心	4	20	3.4	32	2	25	3	70	99	密度梯度离心法	马夜肥
31	初婚	无业	36	初婚	工人	东郊31街坊	长方案		ICSI	原发性不孕	思则凯	0	0	普丽康	16	9	16	9	0	0	9		无	无	无	16	16	32		刘赛	G-MOPS	G-GAMETE	G-IVF	G-IVF	17	Vitrolife	手淫	新鲜	4	10	3.6	56.00	1	10	7	82	98	密度梯度离心法	马夜肥
26	初婚		28	初婚		陕西省安康市汉滨区关庙镇吴台村五组	短效长方案		ICSI	原发性不孕	达菲林	2.15	20	果纳芬	10	8	1	2	0	0	0	B	无	无	无	10	12	22	COOK	刘闯	G-MOPS	G-IVF	G-1	G-IVF	17	VITROLIFE	手淫	本中心	3	15	3.2	33	2	49	3	46	99	密度梯度离心法	李超波
31	初婚	职员	31	初婚	职员	西安市莲湖区早慈巷9号2单元14号	短效长+思则凯		ICSI	原发性不孕	达菲林	0	0	普丽康	1725	9	150	2	225	2	0	B	无	无	无	10	11	21	VITROLIFE	李丽	G-MOPS	G-MOPSPLUS	G-1	G-IVF	17	VITROLIFE	手淫	本中心	5	15	1.8	23	0	12	8	80	98	密度梯度离心法	刘赛
30	初婚	工人	37	初婚	干部	陕西省靖边县张家畔镇二居委一组379号	短效长方案		ICSI	继发性不孕	达菲林	1.7	19	果纳芬	12	7	2	3	0	0	0	B-C	无	无	无	3	6	9	Vitrolife	周婷	G-MOPS	G-MOPSPLUS	G-1	G-IVF	15	CO	手淫	本中心	4	15	2.7	39	8	29	4	59	99	密度梯度离心法	刘闯
37	初婚	无业	37	初婚	司机	甘肃省华亭县安口镇东大街13号	长方案		ICSI	继发性不孕	达菲林	0	0	果纳芬	50	16	50	16	17	11	16		无	无	有	3	6	9		马夜肥	G-MOPS	G-mops+HSA	G-IVF	G-IVF	16	Vitrolife	手淫	新鲜	3	25	1.8	36.00	0	28	25	47	98	密度梯度离心法	周婷
26	初婚	无业	28	初婚	无业	西安市阎良区武屯镇宏丰村镇西组	长方案		ICSI	原发性不孕	达菲林	0	0	果纳芬	39	15	39	15	14	10	15		无	无	有	4	4	8		李丽	G-MOPS	G-GAMETE	G-IVF	G-IVF	16	Vitrolife	手淫	新鲜	5	25	1.8	80.00	0	11	16	73	98	密度梯度离心法	周婷
32	初婚	自由	32	初婚	工人	陕西省汉中市汉台区北一环路353号	短效长方案		ICSI	继发性不孕	达菲林	0	0	果纳芬	1875	8	150	2	675	8	2		无	无	无	4	4	8	COOK	周婷	G-MOPS	G-Mops+HSA	K-SICM	K-SIFM		vitrolife	手淫	本中心	5		2	74	0	9	4	87	98	密度梯度离心法	刘赛
35	初婚	研究生	36	初婚	教师	西安市碑林区朱雀大街94号	短效长方案		ICSI	原发性不孕	达菲林	0	0	丽申宝	5175	12	150	4	2250	12	4		无	无	无	1	6	7	COOK	周婷	G-MOPS	G-Mops+HSA	K-SICM	K-SIFM	13	vitrolife	手淫	本中心	5	15	4.8	130	0	30	17	53	99	密度梯度离心法	马夜肥
28	初婚	工人	31	初婚	干部	洪庆单人宿舍	长方案		ICSI	原发性不孕	达菲林	0	0	丽申宝	30	10	30	10	6	6	10		无	无	有	1	8	9		李丽	G-MOPS	G-mops+HSA	G-IVF	G-IVF	17	Vitrolife	手淫	新鲜	5	10	4	21.00	1	12	14	73	99	密度梯度离心法	马夜肥
33	初婚	自由职业	37	初婚	工人	西安市建西街6号	长方案		ICSI	继发性不孕	达菲林	0	0	丽申宝	27	9	27	9	9	9	9		无	无	无	2	4	6	COOK	刘闯	G-MOPS	G-mops+HSA	SIFM	SIFM	19	COOK	手淫	新鲜	4	15	2.8	271.00	0	12	8	80	98	上游法	李丽
37	初婚	职员	37	初婚	职员	西安市高新区枫林绿洲	短效长+思则凯		ICSI	原发性不孕	达菲林	0	0	丽申宝	2700	10	225	2	975	10	2					7	8	15	COOK	刘赛	G-MOPS	K-SIGB-50	K-SICM	K-SIFM	19	vitrolife	手淫	本中心	4	12	4.2	43	0	13	5	82	99	密度梯度离心法	马夜肥
24	初婚	无业	26	初婚	无业	榆林市绥德县白家街村	长效长方案		ICSI	原发性不孕	达菲林	0	0	丽申宝	22	10	22	10	8	8	10		无	无	无	11	12	23		李丽	G-MOPS	G-mops+HSA	SIFM	SIFM	16	Vitrolife	手淫	新鲜	5	15	3.8	34	0	18	23	59	99	密度梯度离心法	周婷
25	初婚	职工	25	初婚	职工	陕西省子洲县	短效长+思则凯		ICSI	原发性不孕	思则凯	1.88	21	普丽康	15	9	2	4	3	2	0	B-C	无	无	无	7	6	13	VITROLIFE	刘闯	G-MOPS	G-IVF	G-1	G-IVF	17	VITROLIFE	手淫	本中心	4	10	3.1	23	0	15	9	76	100	密度梯度离心法	刘闯
32	初婚	设计师	34	初婚	设计师	陕西省富平县杜村镇人民路48号	拮抗剂方案		ICSI	继发性不孕	思则凯	4.13	6	果纳芬	25	9	3	3	1	1	0	B-C	无	无	有，子宫直肠窝31ml,性状淡血性	3	3	6	VITROLIFE	刘赛	G-MOPS	G-IVF	G-1	G-IVF	14	VITROLIFE	手淫	本中心	4	12	1.8	38	1	10	5	84	99	密度梯度离心法	马夜肥
27	初婚	教师	27	初婚	教师	陕西省榆林市榆阳区挂面市巷10号	短效长方案		ICSI	原发性不孕	达菲林	1.8	16	果纳芬	40	12	3	7	0	0	0	B-C	无	无	无	4	1	5	VITROLIFE	周婷	G-MOPS	sigb	G-1	K-SIFM	17	vitrolife	手淫	本中心	4	10	2	35	0	14	38	48	99	密度梯度离心法	李丽
28	初婚	教师	26	初婚	医生	宝鸡市渭滨区姜潭路8号	长效长+思则凯		ICSI	原发性不孕	达菲林	0	0	果纳芬	35	12	35	12	12	7	12		无	无	有	5	9	14		马夜肥	G-MOPS	G-mops+HSA	SIFM	SIFM	17	Vitrolife	手淫	新鲜	3	10	2.5	73.00	0	9	7	84	98	密度梯度离心法	马夜肥
30	初婚	无业	28	初婚	交警	陕西省延安市宝塔区建兴居民区	短效长方案		ICSI	原发性不孕	达菲林	2.25	26	丽申宝	48	12	2	3	5	4	0	B	无	无	无	9	9	18	COOK	马夜肥	G-MOPS	G-IVF	G-1	G-IVF	16	VITROLIFE	手淫	本中心	5	10	3	21	1	50	2	47	99	密度梯度离心法	李超波
28	初婚	工人	32	初婚	工人	高陵马家湾龙凤园五区	长方案		ICSI	原发性不孕	达菲林	0	0	丽申宝	22	8	22	8	1	1	8		无	无	无	3	8	11		李丽	G-MOPS	G-mops+HSA	G-IVF	G-IVF	17	Vitrolife	手淫	新鲜	5	20	4.2	43.00	4	19	9	68	99	密度梯度离心法	马夜肥
34	初婚	教师	36	初婚	个体	西安市未央区帽耳31号	短效长方案		ICSI	原发性不孕	思则凯	6	6	果纳芬	44	11	3	3	3	3	0	B				4	7	11	VITROLIFE	周婷	G-MOPS	GB	G-1	G-IVF	17	CO	手淫	本中心	5	25	1.5	25	0	19	10	71	99	密度梯度离心法	刘赛
28	初婚	无业	30	初婚	个体	陕西省靖边县东坑镇伊当湾村八组467号	长效长方案		ICSI	原发性不孕	思则凯	0	0	普丽康	950	8	100	2	0	0	2		无	无	有，子宫直肠窝50ml,性状为血性	7	3	10	vitrolife	刘闯	G-MOPS	G-Mops+HSA	G-1	G-IVF	14	vitrolife	手淫	本中心	4	12	4	76	2	32	7	59	98	密度梯度离心法	马夜肥
35	初婚	个体	35	初婚	个体	陕西省商南县南新街	长方案		ICSI	原发性不孕	思则凯	0	0	普丽康	28	10	28	10	4	4	10		无	无	有	5	4	9		刘赛	G-MOPS	G-mops+HSA	G-IVF	G-IVF	19	Vitrolife	手淫	新鲜	5	10	3	21	0	37	22	41	99	密度梯度离心法	周婷
32	再婚	商业	34	再婚	司机	咸阳市人民东路水岸茗居	短效长方案		ICSI	继发性不孕	达菲林	1.55	21	果纳芬	23	10	3	3	0	0	3		无	无	无	5	3	8	COOK	李丽	K-SIFB	sigb	K-SICM	K-SIFM	16	sico	手淫	本中心	3	10	2.5	70	5	13	18	64	98	密度梯度离心法	周婷
36	初婚	无业	37	初婚	干部	山西省临汾地区永和县文昌街	短效长方案		ICSI	原发性不孕	达菲林	0	0	果纳芬	1275	8	225	2	0	0	2		无	无	无	3	5	8	VITROLIFE	马夜肥	K-SIFB	G-GAMETE	K-SICM	K-SIFM	17	vitrolife	手淫	本中心	3	15	1.5	53	10	38	7	45	98	密度梯度离心法	周婷
31	初婚	职员	35	初婚	职员	西安市未央区草滩镇二村100号	短效长方案		ICSI	继发性不孕	达必佳	0.6	9	普丽康	19	9	3	4	6	6	0		无	无	有，子宫直肠窝 13 ml,性状为血性	3	4	7	Vitrolife	李超波	G-MOPS	G-MOPSPLUS	G-1	G-IVF	15	CO	手淫	本中心	3	15	1.7	35	2	39	7	52	98	密度梯度离心法	李超波
36	初婚	个体	37	初婚	个体	陕西省宝鸡市金台区宝十路27号	长方案		ICSI	继发性不孕	达必佳	0	0	普丽康	1400	7	150	3	450	6	3		无	无	无	4	1	5	VITROLIFE	李丽	G-MOPS	sigb	G-1	K-SIFM	16	vitrolife	手淫	本中心	8	15	3.9	42	0	7	13	80	98	密度梯度离心法	周婷
37	初婚	农民	38	初婚	农民	西安市碑林区西后地南23号楼	短效长方案		ICSI	原发性不孕	达必佳	0	0	普丽康	19	9	3	3	0	0	0	B-C	无	无	无	3	1	4	COOK	李丽	K-SIFB	sigb	K-SICM	K-SIFM	18	sico	手淫	本中心	4	10	2.4	42	2	14	5	79	100	密度梯度离心法	马夜肥
34	初婚	无业	37	初婚	职员	陕西省咸阳市秦都区咸通北路安居	短效长方案		ICSI	继发性不孕	达菲林	1.75	23	果纳芬	27	10	2	2	0	0	0	C	无	无	有，子宫直肠窝 18ml,性状为血性	2	2	4	Vitrolife	刘赛	G-MOPS	G-MOPSPLUS	G-1	G-IVF	16	CO	手淫	本中心	4	10	2.4	33	5	30	10	55	100	密度梯度离心法	刘闯
27	初婚	营业员	29	初婚	公务员	西安市雁塔区杨家村	长方案		ICSI	原发性不孕	达菲林	0	0	果纳芬	24	9	24	9	2	2	9		无	无	无	9	15	24		周婷	G-MOPS	G-GAMETE	G-IVF	G-IVF	18	Vitrolife	手淫	新鲜	5	18	3.1	16.40	0	3	21	76	100	密度梯度离心法	周婷
32	初婚	职员	36	初婚	职员	西安市自强西路自强小区5号楼3单元4楼	长方案		ICSI	原发性不孕	达菲林	0	0	果纳芬	19	8	19	8	4	3	8		有	无	无	9	14	23		李丽	G-MOPS	G-mops+HSA	G-IVF	G-IVF	15	Vitrolife	手淫	新鲜	3	10	4.5	20.00	2	17	13	68	98	密度梯度离心法	马夜肥
27	初婚	自由职业	27	初婚	自由职业	西安市雁塔区老烟庄25号	短效长+思则凯		ICSI	原发性不孕	达菲林	0	0	果纳芬	2475	10	150	2	750	7	2		无	无	无	6	6	12	VITROLIFE	马夜肥	G-MOPS	G-MOPSPLUS	G-1	G-IVF	16	VITROLIFE	手淫	本中心	4	15	2.7	34	0	17	9	74	99	密度梯度离心法	刘赛
37	初婚	无业	37	初婚	公务员	陕西省富平县庄里镇	拮抗剂方案		ICSI	原发性不孕	曲普瑞林	9	9	果纳芬	43	12	3	3	13	8	0	B-C	无	无	无	3	4	7	Vitrolife	马夜肥	G-MOPS	G-MOPSPLUS	G-1	G-IVF	15	CO	手淫	本中心	4	15	3.4	31	0	18	2	80	99	密度梯度离心法	刘闯
26	初婚	无业	29	初婚	无业	陕西省子洲县苗家坪镇苗家平村	短效长方案		ICSI	原发性不孕	达必佳	2	22	普丽康	13	9	1	4	3	4	0	B-C	无	无	无	7	10	17	COOK	周婷	FB	GB	CM	FM	16	CO	手淫	本中心	4	15	1.9	21	0	22	8	70	98	密度梯度离心法	刘赛
27	初婚	无业	33	初婚	职员	陕西省子长县长官庙乡齐桥村槐树庄组073号	短效长方案		ICSI	继发性不孕	达必佳	2.5	27	丽申宝	35	13	1	2	9	7	0		无	无	有，子宫直肠窝。量40ml，性状血性	12	8	20	VITROLIFE	马夜肥	FB	G-MOPS plus	CM	G-IVF	18	CO	手淫	本中心	5	30	4.7	36	3	35	7	55	99	密度梯度离心法	李丽
34	初婚	工人	35	初婚	工人	西安市灞桥区田王村特字1号	GnRH拮抗剂		ICSI	原发性不孕	达必佳	0	0	丽申宝	30	12	30	12	10	9	12		无	无	无	6	10	16		刘赛	G-MOPS	G-GAMETE	G-IVF	G-IVF	16	Vitrolife	手淫	新鲜	5	15	2.6	40.00	1	12	14	73	99	密度梯度离心法	马夜肥
28	初婚	工人	28	初婚	无业	商洛市商州区任	短效长方案		ICSI	原发性不孕	达菲林	2.35	22	普丽康	17	9	2	6	0	0	0	B	无	无	有，子宫直肠窝 12 ml,性状为血性	9	5	14	COOK	周婷	K-SIFB	sigb	K-SICM	K-SIFM	19	vitrolife	手淫	本中心	4	10	4.8	30	0	12	3	85	100	密度梯度离心法	马夜肥
34	初婚	教师	36	初婚	个体	西安市未央区帽耳31号	长方案		ICSI	原发性不孕	达菲林	0	0	普丽康	74	17	74	17	33	14	17		无	无	无	6	8	14		周婷	G-MOPS	G-GAMETE	G-IVF	G-IVF	16	Vitrolife	手淫	新鲜	4	15	5.2	54	0	9	11	80	98	密度梯度离心法	刘赛
35	初婚	会计	35	初婚	工程师	西安市吉祥村99号	长方案		ICSI	原发性不孕	达菲林	0	0	普丽康	49	12	49	12	11	8	12		无	无	无	7	4	11		周婷	G-MOPS	G-mops+HSA	G-IVF	G-IVF	19	Vitrolife	手淫	新鲜	4	20	2.3	58.00	2	30	10	58	99	密度梯度离心法	马夜肥
27	初婚	工人	28	初婚	工人	陕西省咸阳市秦都区秦皇中路	长方案		ICSI	原发性不孕	达菲林	0	0	普丽康	27	10	27	10	4	3	10		无	无	无	2	5	7		马夜肥	G-MOPS	K-SIGB-50	SIFM	SIFM	17	Vitrolife	手淫	新鲜	4	20	2.8	20.00	0	1	5	94	98	密度梯度离心法	周婷
34	初婚	护士	38	初婚	研究生	西安市莲湖区永泉路8号桐芳巷小区	短效长方案		ICSI	继发性不孕	达菲林	0	0	果纳芬	4725	12	150	4	2100	12	4		无	无	有，子宫直肠窝 15 ml,性状淡血性	2	4	6	COOK	马夜肥	K-SIFB	sigb	K-SICM	K-SIFM	15	VITROLIFE	手淫	本中心	3	15	3	23	0	31	39	30	98	密度梯度离心法	周婷
35	初婚	会计	37	初婚	设计师	西安市金花南路5号	拮抗剂方案		ICSI	继发性不孕	思则凯	0.63	4	普丽康	42	10	2	3	17	10	0	B	无	无	无	2	1	3	COOK	马夜肥	K-SIFB	sigb	K-SICM	K-SIFM	15	sico	手淫	本中心	3	10	2.7	35	6	23	1	70	98	密度梯度离心法	李超波
31	初婚	教师	31	初婚	工程师	西安市城北电子二路幸福时光小区	短效长方案		ICSI	继发性不孕	达菲林	1.7	22	普丽康	29	11	3	5	1	1	0	B	无	无	无	6	9	15	COOK	李丽	K-SIFB	sigb	K-SICM	K-SIFM	16	sico	手淫	本中心	5	10	2.3	15	0	9	7	84	99	密度梯度离心法	刘赛
32	初婚	教师	37	初婚	工程师	咸阳市人民东路118号	长方案		ICSI	原发性不孕	达菲林	0	0	普丽康	21	8	21	8	6	6	8		无	无	有	5	9	14		李丽	G-MOPS	G-mops+HSA	G-IVF	G-IVF	16	Vitrolife	手淫	新鲜	5	12	2.5	34	1	30	24	45	99	密度梯度离心法	马夜肥
34	再婚	医生	38	再婚		陕西省咸阳市	短效长方案		ICSI	继发性不孕	达菲林	2.4	25	丽申宝	57	12	3	3	12	8	0	B-C	无	无	无	8	4	12	COOK	李丽	FB	GB	CM	FM	18	CO	手淫	本中心	3	10	2.7	5	1	10	30	59	99	密度梯度离心法	李超波
35			37			西安市兴中路12号	短效长方案		ICSI	原发性不孕	达菲林	0	0	果纳芬	27	9	2	3	9	9	0	B-C	有 右 3 ml，性状：巧克力样	无	无	5	4	9	VITROLIFE	马夜肥	G-MOPS	G-IVF	G-1	G-IVF	14	VITROLIFE	手淫	本中心	4	12	1.5	90	7	30	7	56	98	密度梯度离心法	马夜肥
31	初婚	医生	35	初婚	公务员	宝鸡市雅典丽舍花园小区2号楼401	短效长方案		ICSI	原发性不孕	达菲林	0	0	果纳芬	23	8	23	8	7	7	8		无	无	无	4	2	6			G-MOPS	G-mops+HSA	G-IVF	G-IVF	17	Vitrolife	手淫	新鲜	5	10	2.5	32	0	40	38	22	99	密度梯度离心法	周婷
27	初婚	无业	27	初婚	无业		短效长方案		ICSI	原发性不孕	达菲林	1.55	23	丽申宝	31	10	3	4	6	5	0	B-C	无	无	无	3	3	6	COOK	李丽	FB	GB	CM	FM	15	CO	手淫	本中心	3	10	1.9	55	2	15	27	56	98	密度梯度离心法	李超波
29	初婚	干部	27	初婚	干部	陕西定边县政府家属院	长方案		ICSI	原发性不孕	达菲林	0	0	丽申宝	34	10	34	10	12	7	10		无	无	有	8	4	12		李丽	G-MOPS	G-GAMETE	G-IVF	G-IVF	14	Vitrolife	手淫	新鲜	5	10	5	19.00	0	22	17	61	98	密度梯度离心法	马夜肥
23	初婚	农民	28	初婚	农民	陕西省榆林市靖边县	短效长方案		ICSI	继发性不孕	达菲林	2.7	25	果纳芬	24	10	2	3	0	0	0	B-C	无	无	有，子宫直肠窝 50 ml,性状为血性	11	10	21	VITROLIFE	李丽	G-MOPS	G-MOPS+HSA	G-1	G-IVF	17	vitrolife	手淫	本中心	4	10	4.8	17	4	35	6	55	99	密度梯度离心法	刘赛
37	初婚	教师	37	初婚	干部	西安市交通大学	长方案		ICSI	继发性不孕	达菲林	0	0	果纳芬	46	12	46	12	18	10	12		无	无	无	3	7	10		马夜肥	G-MOPS	G-GAMETE	G-IVF	G-IVF	18	Vitrolife	手淫	新鲜	5	15	2.2	23	0	12	5	83	100	密度梯度离心法	刘赛
31	初婚	自由	30	初婚	自由	西安市莲湖区大庆路蔚兰印象小区2501	长方案		ICSI	继发性不孕	达菲林	0	0	果纳芬	1350	9	150	2	0	0	2		无	无	有，子宫直肠窝20ml,性状为血性	4	3	7	vitrolife	马夜肥	G-MOPS	G-Mops+HSA	G-1	G-IVF	15	vitrolife	手淫	本中心	3	16	1.8	30	0	14	9	77	99	密度梯度离心法	周婷
30	初婚	无业	33	初婚	教师	陕西省子洲县驼耳巷乡老山峁村	短效长方案		ICSI	继发性不孕	达菲林	2	23	普丽康	13	8	2	4	0	0	0	B	无	无	有，子宫直肠窝 15 ml,性状为血性	4	10	14	COOK	刘闯	G-MOPS	G-IVF	G-1	G-IVF	16	VITROLIFE	手淫	本中心	3	10	2.9	30	2	42	5	51	98	密度梯度离心法	李超波
37	再婚	职员	37	再婚	旅游	西安市朱雀大街南58号金水大厦2716	长方案		ICSI	继发性不孕	达菲林	0	0	普丽康	26	8	26	8	2	2	8		无	无	有	6	6	12		李丽	G-MOPS	G-mops+HSA	G-IVF	G-IVF	15	Vitrolife	手淫	新鲜	3	15	3.2	37	0	14	30	56	99	密度梯度离心法	周婷
28	初婚	职员	31	初婚	司机	甘肃省庆阳市西峰区温泉乡黄官寨村西队64号	长方案		ICSI	原发性不孕	达菲林	0	0	普丽康	66	14	66	14	30	9	14		有	无	无	6	5	11		李丽	G-MOPS	G-mops+HSA	G-IVF	G-IVF	17	Vitrolife	手淫	新鲜	3	10	3	34	0	13	22	65	99	密度梯度离心法	周婷
31	初婚	教师	35	初婚	干部	临潼开发区桃园小区19号	长方案		ICSI	继发性不孕	达菲林	0	0	普丽康	28	10	28	10	0	0	10		无	无	无	5	5	10		刘赛	G-MOPS	G-mops+HSA	G-IVF	G-IVF	18	Vitrolife	手淫	新鲜	1	10	3.3	22.00	0	29	22	49	99	密度梯度离心法	周婷
27	初婚	农民	33	初婚	农民	河南省罗山县莽张乡直财政家属院	短效长方案		ICSI	继发性不孕	达菲林	1.25	20	果纳芬	24	8	2	2	5	5	0	B-C	无	有 右侧输卵管积水5ml，性状淡黄色	无	0	2	2	COOK	马夜肥	FB	GB	CM	FM	20	CO	手淫	本中心	5	20	3.2	52	13	38	13	36	98	密度梯度离心法	周婷
37	初婚	工人	37	初婚	干部	西安市未央区庆兴院小区二区8栋3-101	短方案		ICSI	继发性不孕	达菲林	0	0	果纳芬	21	7	21	7	5	5	7		无	无	无	2	3	5		李丽	G-MOPS	G-GAMETE	G-IVF	G-IVF	17	Vitrolife	手淫	新鲜	5	30	2.1	87.00	0	38	7	56	99	密度梯度离心法	刘赛
37	初婚	会计	37	初婚	公务员	陕西省扶风县城关镇胜利路12号19号楼51号	拮抗剂方案		ICSI	继发性不孕	达菲林	0	0	丽申宝	25	7	3	3	6	6	0	B				1	4	5	COOK	周婷	K-SIFB	sigb	K-SICM	K-SIFM	10	sico	手淫	本中心	4	35	2.5	50	0	6	4	90	99	密度梯度离心法	李丽
28	初婚	无业	29	初婚	工人	咸阳市乾县王村镇	长方案		ICSI	原发性不孕	达菲林	0	0	丽申宝	44	14	44	14	17	9	14		无	无	有	4	5	9		马夜肥	G-MOPS	G-mops+HSA	G-IVF	G-IVF	16	Vitrolife	手淫	新鲜	5	10	3.4	37.00	0	33	21	46	99	密度梯度离心法	马夜肥
37	初婚	农民	37	初婚	农民	山西省河津下化乡上岭村	长方案		ICSI	原发性不孕	达菲林	0	0	丽申宝	38	14	38	14	12	10	14		无	无	无	0	4	4		马夜肥	G-MOPS	G-GAMETE	G-IVF	G-IVF	16	Vitrolife	手淫	新鲜	4	15	2.8	55	1	12	14	73	100	密度梯度离心法	刘赛
30	初婚	无业	31	初婚	司机	三原县南关正街	长方案		ICSI	原发性不孕	达菲林	0	0	丽申宝	24	9	24	9	5	5	9		无	有	有	10	4	14		周婷	G-MOPS	G-GAMETE	G-IVF	G-IVF	16	Vitrolife	手淫	新鲜	4	15	3.8	34	19	28	12	41	99	密度梯度离心法	马夜肥
27	初婚	公务员	29	初婚	公务员	安康市紫阳县城关镇政府	长方案		ICSI	继发性不孕	达菲林	0	0	丽申宝	21	10	21	10	3	2	10		无	无	无	10	13	23		李丽	G-MOPS	G-mops+HSA	G-IVF	G-IVF	15	Vitrolife	手淫	新鲜	5	10	2.8	113.00	3	35	7	55	98	密度梯度离心法	马夜肥
28	初婚	护士	31	初婚	医生	陕西省咸阳市渭城区人民东路78号	短效长方案		ICSI	原发性不孕	达菲林	0	0	丽申宝	16	8	16	8	0	0	8		无	无	有	6	9	15		马夜肥	K-SIFB	K-SIGB-50	G-IVF	G-IVF	17	Vitrolife	手淫	新鲜	4	15	2.7	43	0	4	21	75	98	密度梯度离心法	周婷
31	初婚	职员	32	初婚	司机	陕西省铜川市铝厂3号楼	长效长方案		ICSI	原发性不孕	达菲林	0	0	普丽康	2000	11	150	4	0	0	4		无	无	无	14	13	27	COOK	李丽	K-SIFB	G-MOPS+HSA	K-SICM	K-SIFM	过夜	vitrolife	手淫	本中心	1	30	2.3	21.4	0	4	35	61	98	密度梯度离心	周婷
24	初婚	无业	31	初婚	维修工	西安市灞桥区邵平店5组68号	短效长方案		ICSI	继发性不孕	达菲林	0	0	果纳芬	1725	8	150	1	525	7	1		无	无	有，子宫直肠窝20ml,性状为血性	9	10	19	vitrolife	李丽	G-MOPS	G-Mops+HSA	G-1	G-IVF	17	vitrolife	手淫	本中心	5	30	1.5	23	7	16	17	60	100	密度梯度离心法	李丽
29	初婚	无业	31	初婚	无业	西安市莲湖区	短效长方案		ICSI	继发性不孕	达菲林	2.5	25	普丽康	21	11	1	2	0	0	0	B-C	无	无	无	13	10	23	Vitrolife	李丽	G-MOPS	G-MOPSPLUS	G-1	G-IVF	17	CO	手淫	本中心	5	10	4.5	67	9	77	5	9	99	密度梯度离心法	刘赛
24	初婚	个体	26	初婚	个体	陕西省旬阳县小河镇街道一组	短效长+思则凯		ICSI	原发性不孕	思则凯	2.23	22	果纳芬	38	14	1	3	7	4	0	C	无	无	无	6	14	20	COOK	马夜肥	FB	GB	K-SICM	K-SIFM	15	vitrolife	手淫	本中心	5	15	1.5	80	0	1	2	97	98	密度梯度离心法	周婷
36	初婚	个体	38	初婚	政保	陕西省子长县杨家园镇王家沟村	长方案		ICSI	继发性不孕	思则凯	0	0	普丽康	1550	9	150	2	0	0	2		无	无	无	12	9	21	cook	周婷	K-SIFB	sigb	K-SICM	K-SIFM	11	sico	手淫	本中心	5	10	3.5	21	2	15	11	72	98	密度梯度离心法	马夜肥
28	初婚	无业	31	初婚	教师	陕西省淳化县城关镇南新街大治同家属院1单元3楼东户	短效长方案		ICSI	原发性不孕	思则凯	0	0	果纳芬	16	11	2	4	1	2	0	B-C	无	无	无	13	6	19	VITROLIFE	刘赛	G-MOPS	G-IVF	G-1	G-IVF	16	VITROLIFE	手淫	本中心	3	30	1.7	22	0	17	16	67	98	密度梯度离心法	周婷
26	初婚	工人	30	初婚	工程师	西安市灞桥区市软皮厂	短效长方案		ICSI	原发性不孕	达菲林	2.6	25	普丽康	16	10	1	5	0	0	0		无	无	右侧卵巢旁+子宫直肠窝，量70+70ml，性状血性	9	10	19	Vitrolife	刘闯	G-MOPS	G-Mops Plus	G-1	G-IVF	17	VITROLIFE	手淫	本中心	4	10	2.2	44					100	密度梯度离心法	刘闯
32	初婚	无业	32	初婚	工人	陕西省洛南县灵寇镇丁塬村长洼组	COH周期		ICSI	原发性不孕	达菲林	1.75	17	普丽康	28	11	2	4	9	8	0	A	有 左 5 ml，性状咖啡色：	无	无	8	14	22	COOK	刘赛	G-MOPS	G-MOPSPLUS	G-1	G-IVF	16	CO	手淫	本中心	4	30	3	29	3	20	10	67	99	密度梯度离心法	刘闯
26	初婚	个体	31	初婚	无业	榆林市子洲县城关镇	长方案		ICSI	原发性不孕	达菲林	0	0	普丽康	15	10	15	10	0	0	10		无	无	无	11	10	21		周婷	G-MOPS	G-mops+HSA	G-IVF	G-IVF	18	Vitrolife	手淫	新鲜	4	20	2.2	43	0	11	9	80	98	密度梯度离心法	刘赛
31	初婚	教师	33	初婚	无业	礼泉县东关村	长方案		ICSI	原发性不孕	达菲林	0	0	普丽康	59	13	59	13	25	8	13		无	无	有	8	8	16		刘赛	G-MOPS	G-mops+HSA	G-IVF	G-IVF	16	Vitrolife	手淫	新鲜	5	25	5.2	26	0	14	7	79	100	密度梯度离心法	周婷
29	初婚	护士	27	初婚	干部	陕西省定边县东城花苑7号楼	长方案		ICSI	原发性不孕	达菲林	0	0	果纳芬	1200	8	150	2	0	0	2		无	无	有，子宫直肠窝15ml,性状为血性	10	12	22	vitrolife	马夜肥	G-MOPS	G-Mops+HSA	G-1	G-IVF	14	vitrolife	手淫	本中心	1	30	2.3	23	0	15	8	77	98	密度梯度离心法	周婷
34	初婚	职员	37	初婚	司机	陕西省宝鸡市渭滨区钛城路	短效长方案		ICSI	继发性不孕	达菲林	2.13	24	丽申宝	53	14	3	5	23	10	0		无	无	有，子宫直肠窝 32ml,性状淡血性	13	9	22	VITROLIFE	马夜肥	G-MOPS	GB	G-1	G-IVF	15	CO	手淫	本中心	5	28	6	27	0	11	15	74	98	密度梯度离心法	周婷
28	初婚	在读研究生	29	初婚	职员	西安市长安区韦区西街	长效长+思则凯		ICSI	原发性不孕	达菲林	0	0	丽申宝	33	12	33	12	6	6	12		无	无	有	25	9	34		李丽	G-MOPS	G-mops+HSA	SIFM	SIFM	17	COOK	手淫	新鲜	5	10	2.8	73.00	5	55	7	33	98	密度梯度离心法	马夜肥
30	初婚	无业	33	初婚	警察	西安市蓝田县蓝关镇南街	短效长方案		ICSI	原发性不孕	达菲林	1.35	22	普丽康	26	9	2	4	6	6	0	C	无	无	有，子宫直肠窝20ml,性状为血性	5	4	9	Vitrolife	马夜肥	G-MOPS	G-Mops Plus	G-1	G-IVF	15	VITROLIFE	手淫	本中心	4	15	2	20	3	50	10	37	98	密度梯度离心法	李超波
36	初婚	农民	37	初婚	工人	商洛市商州区西关七组	长方案		ICSI	原发性不孕	达菲林	0	0	普丽康	54	19	54	19	22	14	19		无	无	无	2	8	10		李丽	G-MOPS	K-SIGB-50	G-IVF	G-IVF	16	Vitrolife	手淫	新鲜	5	20	5	20.00	0	19	13	68	100	密度梯度离心法	刘赛
31	初婚	无业	31	初婚	军人	陕西省商洛市商州区北新街35号	短效长方案		ICSI	继发性不孕	达菲林	2.35	24	果纳芬	38	11	2	5	2	2	0	A-B	无	无	有，子宫直肠窝 15 ml,性状为血性	4	5	9	COOK	李丽	FB	GB	CM	FM	18	CO	手淫	本中心	4	10	2.7	39	5	20	14	61	99	密度梯度离心法	刘闯
33	初婚	无业	33	初婚	测绘员	西安市韦二十六街	短效长方案		ICSI	继发性不孕	达菲林	1.35	23	果纳芬	14	7	2	2	2	2	0	B-C	无	无	无	3	10	13	Vitrolife	周婷	G-MOPS	G-MOPSPLUS	G-1	G-IVF	18	CO	手淫	本中心	4	10	3.8	115	14	26	3	57	99	密度梯度离心法	马夜肥
36	初婚	职员	38	初婚	公务员	内蒙古赤峰市宁城县天义镇南社区居委会28组	短效长方案		ICSI	原发性不孕	达菲林	2.6	24	丽申宝	42	11	2	7	4	4	0	A	无	无	有，子宫直肠窝 28 ml,性状淡血性	5	4	9	COOK	马夜肥	FB	GB	CM	FM	18	CO	手淫	本中心	4	10	2.4	15	5	10	19	66	98	密度梯度离心法	刘闯
33	初婚	无业	35	初婚	个体	咸阳市电影院家属院	拮抗剂方案		ICSI	原发性不孕	达菲林	0	0	丽申宝	1950	8	225	2	600	8	2		无	无	无	2	5	7	cook	马夜肥	K-SIFB	sigb	K-SICM	K-SIFM	16	sico	手淫	本中心	4	10	2.4	21	4	23	10	63	98	密度梯度离心法	马夜肥
29	初婚	干部	34	初婚	干部	榆林市供电公司家属院2号楼2单元502	短方案		ICSI	原发性不孕	达菲林	0	0	丽申宝	24	8	24	8	8	8	8		无	无	有	4	6	10		李丽	G-MOPS	G-mops+HSA	G-IVF	G-IVF	17	Vitrolife	手淫	新鲜	3	15	3.2	80.00	0	29	17	54	99	密度梯度离心法	周婷
37	初婚	教师	37	初婚	工人	陕西省黄陵县	短效长方案		ICSI	继发性不孕	达菲林	0	0	果纳芬	2775	11	150	2	900	11	2		无	无	无	5	4	9	vitrolife	马夜肥	G-MOPS	G-Mops+HSA	G-1	G-IVF	15	vitrolife	手淫	本中心	7	25	2.4	40	0	8	10	82	99	密度梯度离心法	周婷
36	初婚	个体	37	初婚	个体	陕西省宝鸡市金台区宝十路27号	短效长方案		ICSI	继发性不孕	达菲林	1.65	23	普丽康	24	10	3	4	3	3	0	B-C	无	无	无	2	3	5	COOK	马夜肥	K-SIFB	sigb	K-SICM	K-SIFM	17	sico	手淫	本中心	3	12	1.8	42	3	6	0	91	99	密度梯度离心法	马夜肥
28	初婚	工人	28	初婚	工人	山西省芮城县古魏镇汉渡村二组	长方案		ICSI	继发性不孕	达菲林	0	0	普丽康	15	9	15	9	0	0	9		无	无	有	7	7	14		周婷	MHTF	G-GAMETE	G-IVF	G-IVF	17	Vitrolife	手淫	新鲜	3	30	3.5	150.00	0	16	13	71	99	密度梯度离心法	周婷
36	初婚	自由职业	37	初婚	自由职业	陕西省洋县龙亭镇高家沟村	长方案		ICSI	原发性不孕	达菲林	0	0	普丽康	62	22	62	22	36	21	22		无	无	无	3	5	8		李丽	G-MOPS	G-mops+HSA	G-IVF	G-IVF	16	Vitrolife	手淫	新鲜	2	20	2	37.00	0	7	25	68	98	密度梯度离心法	周婷
27	初婚	警察	25	初婚	警察	陕西省神木县王渠西村9排	短效长方案		ICSI	继发性不孕	达菲林	2.15	25	丽申宝	45	11	3	6	0	0	0	B	无	无	无	11	3	14	VITROLIFE	李丽	G-MOPS	G-MOPS+HSA	G-1	G-IVF	19	VITROLIFE	手淫	本中心	3	12	4.2	52	1	35	16	48	98	密度梯度离心法	马夜肥
26	初婚	职员	27	初婚	军人	西安市枫林绿洲F4-3-1404	长方案		ICSI	原发性不孕	达菲林	0	0	丽申宝	13	7	13	7	0	0	7		无	无	无	3	6	9		李丽	G-MOPS	G-mops+HSA	G-IVF	G-IVF	15	Vitrolife	手淫	冷冻	5	20	2.2	33	1	16	22	61	98	密度梯度离心法	马夜肥
32	初婚	职员	37	初婚	职员	陕西省咸阳市秦都区沈家小区49号楼2单元5层10号	短效长方案		ICSI	原发性不孕	达菲林	1.85	22	果纳芬	24	10	3	6	0	0	0	B	无	无	有，左侧卵巢旁16 ml,性状为血性	3	2	5	COOK	马夜肥	FB	GB	CM	FM	16	CO	手淫	本中心	4	20	4	127	3	16	5	66	98	密度梯度离心法	李丽
27	初婚	职员	33	初婚	职员	西安市高陵县耿镇虎家村1组23号	短效长方案		ICSI	原发性不孕	达菲林	2.55	24	普丽康	18	10	2	7	0	0	0	B-C	无	无	有，双侧卵巢间 22 ml,性状为血性	8	8	16	COOK	马夜肥	FB	GB	CM	FM	17	CO	手淫	本中心	4	10	2	67	0	40	38	22	100	密度梯度离心法	刘闯
32	再婚	职员	27	再婚	工人	延安市芝丹县电力局	短效长方案		ICSI	继发性不孕	达菲林	1.95	27	果纳芬	18	9	2	3	0	0	0	B	无	无	无	6	2	8	COOK	刘赛	K-SIFB	sigb	K-SICM	K-SIFM	17	vitrolife	手淫	本中心	5	10	2	63	1	36	7	56	100	密度梯度离心法	刘赛
37	初婚	工人	37	初婚	司机	陕西省咸阳市火电四公司	短方案		ICSI	原发性不孕	达菲林	0	0	果纳芬	42	13	42	13	14	7	13		无	无	无	1	2	3		李丽	G-MOPS	G-mops+HSA	G-IVF	G-IVF	17	Vitrolife	手淫	新鲜	5	20	3	110.00	3	33	6	58	99	密度梯度离心法	刘赛
31	初婚	无业	32	初婚	工人	高陵县马家湾	短方案		ICSI	继发性不孕	达菲林	0	0	果纳芬	28	16	28	16	15	15	16		有	无	无	1		1		李丽	G-MOPS	G-mops+HSA	G-IVF	G-IVF	26	Vitrolife	手淫	新鲜	3	10	3.8	12.00	0	11	24	65	99	密度梯度离心法	周婷
27	初婚	干部	28	初婚	干部	延安市宝塔区延大附院	短效长方案		ICSI	原发性不孕	达菲林	0	0	果纳芬	1750	8	150	2	600	8	2		无	无	有，子宫直肠窝45ml,性状为血性	7	8	15	VITROLIFE	马夜肥	K-SIFB	sigb	K-SICM	K-SIFM	16	vitrolife	手淫	本中心	5	20	3	21	0	10	28	62	99	密度梯度离心法	周婷
30	初婚	无业	31	初婚	司机	陕西省咸阳市渭城区周陵镇新庄村326号	短效长+思则凯		ICSI	原发性不孕	思则凯	2.31	30	普丽康	25	11	3	4	10	6	0	A-B	无	无	无	10	5	15	COOK	周婷	G-MOPS	sigb	K-SICM	K-SIFM	17	vitrolife	手淫	本中心	3	30	2	41	0	10	14	46	100	密度梯度离心法	李丽
26	初婚	职员	28	初婚	教师	兴平市中心大街银龙小区	短效长+思则凯		ICSI	原发性不孕	思则凯	1.98	22	果纳芬	42	11	3	5	14	8	0	C	无	无	有，子宫直肠窝 15 ml,性状淡血性	5	6	11	VITROLIFE		G-MOPS	G-MOPS+HSA	G-1	G-IVF	18	vitrolife	手淫	本中心	5	10	2	35	1	12	14	73	99	密度梯度离心法	李超波
33	初婚	农民	34	初婚	农民	陕西省靖边县	短效长方案		ICSI	继发性不孕	达必佳	1.2	19	果纳芬	23	8	2	3	6	6	0		无	有 左侧输卵管积水20 ml,性状清亮	有，子宫直肠窝 20 ml,性状为血性	4	5	9	COOK	马夜肥	FB	GB	K-SICM	K-SIFM	18	vitrolife	手淫	本中心	5	10	5.2	22	5	22	14	59	98	密度梯度离心法	周婷
33	初婚	无业	37	再婚	职工	户县甘亭镇政府家属院	拮抗剂方案		ICSI	原发性不孕	思则凯	8.13	9	丽申宝	52	12	3	3	0	0	0	B	无	无	有，子宫直肠窝 11ml,性状为血性	4	4	8	Vitrolife	周婷	G-MOPS	G-MOPSPLUS	G-1	G-IVF	19	CO	手淫	本中心	4	10	2.2	48	3	48	4	45	99	密度梯度离心法	马夜肥
30	初婚	职员	31	初婚	职员	陕西省岐山县凤鸣镇	拮抗剂方案		ICSI	原发性不孕	曲普瑞林	1.25	6	果纳芬	26	9	2	2	6	6	0	B	无	无	无	1	7	8	VITROLIFE	马夜肥	G-MOPS	G-IVF	G-1	G-IVF	17	VITROLIFE	手淫	本中心	4	12	2.4	22	0	8	9	83	99	密度梯度离心法	马夜肥
37	初婚	会计	37	初婚	职员	西安市灞桥区战斗一村3号楼5单元80号	短效长方案		ICSI	继发性不孕	达菲林	2.65	28	丽申宝	85	15	3	6	27	15	0	B-C	无	无	无	6	2	8	COOK	马夜肥	FB	GB	CM	FM	16	CO	手淫	本中心	4	10	2.4	23	2	23	10	65	98	密度梯度离心法	刘闯
33	初婚	公务员	36	初婚	干部	甘肃省陇南市成县	短效长方案		ICSI	原发性不孕	达菲林	0	0	果纳芬	19	8	3	3	5	5	0	B	无	无	无	3	3	6	VITROLIFE	刘赛	G-MOPS	G-IVF	G-1	G-IVF	17	VITROLIFE	手淫	本中心	3	10	2.8	165	0	24	21	55	98	密度梯度离心法	周婷
26	初婚	职员	29	初婚	职员	西安市阎良区凌云路12号	短效长方案		ICSI	原发性不孕	达必佳	2	24	丽申宝	32	10	2	6	2	2	0		无	无	有，子宫直肠窝28 ml,性状为血性	1	5	6	Vitrolife	刘闯	G-MOPS	G-Mops Plus	G-1	G-IVF	16	VITROLIFE	手淫	本中心	4	10	2.1	23	0	18	4	78	98	密度梯度离心法	刘闯
31	初婚	会计	31	初婚	司机	西安市草滩农场东站9号楼	超长方案		ICSI	继发性不孕	达必佳	0	0	丽申宝	32	12	32	12	12	12	12		无	无	无	11	15	26		马夜肥	G-MOPS	G-GAMETE	G-IVF	G-IVF	15	Vitrolife	手淫	新鲜	4	21	3.5	32	0	17	12	71	98	密度梯度离心法	刘闯
32	初婚	医生	32	初婚	军人	陕西省咸阳市秦都区勤俭路勤俭小区3号楼4单元5层中户	长效长方案		ICSI	原发性不孕	达必佳	0	0	果纳芬	18	11	1	5	0	0	0	B	无	无	有，子宫直肠窝 13ml,性状淡血性	7	9	16	COOK	刘闯	FB	GB	CM	FM	17	CO	手淫	本中心	4	15	2	16	4	28	6	62	98	密度梯度离心法	李超波
37	初婚	农民	37	初婚	农民	宝鸡市扶风县法门寺三家村	长效长方案		ICSI	继发性不孕	达必佳	0	0	果纳芬	45	12	45	12	12	7	12		无	无	无	8	5	13		李丽	G-MOPS	G-mops+HSA	G-IVF	G-IVF	15	Vitrolife	手淫	新鲜	5	15	6	23	0	7	15	78	98	密度梯度离心法	李丽
30	初婚	个体	33	初婚	个体	山西省万荣县荣河镇沙石范村第五组	短效长方案		ICSI	继发性不孕	达菲林	2.15	25	丽申宝	37	11	3	4	0	0	0	B-C	无	无	无	7	6	13	COOK	马夜肥	FB	GB	CM	FM	18	CO	手淫	本中心	5	30	2	23	5	10	5	80	99	密度梯度离心法	李丽
26	初婚	无业	32	初婚	工人	陕西省吴堡县张家乡高家庄村	短效长方案		ICSI	原发性不孕	达菲林	2.2	25	普丽康	18	10	1	4	0	0	0	B-C	无	无	有，子宫直肠窝 40 ml,性状淡血性	15	8	23	COOK	周婷	K-SIFB	sigb	K-SICM	K-SIFM	17	sico	手淫	本中心	5	10	1.5	45	0	12	19	69	98	密度梯度离心法	刘闯
24	初婚	无业	26	初婚	无业	西安市阎良区振兴街道办聚宝村	长方案		ICSI	继发性不孕	达菲林	0	0	果纳芬	2525	12	100	2	525	3	2		无	无	无	6	11	17	cook	马夜肥	K-SIFB	sigb	K-SICM	K-SIFM	16	sico	手淫	本中心	3	10	5.1	18	0	8	9	83	99	密度梯度离心法	周婷
30	初婚	化验员	33	初婚	职员	河南省义马市干秋西路29号院	长方案		ICSI	继发性不孕	达菲林	0	0	果纳芬	18	9	18	9	0	0	9		无	无	无	6	6	12		李丽	G-MOPS	G-mops+HSA	G-IVF	G-IVF	18	Vitrolife	手淫	新鲜	4	10	1.6	22.00	0	13	9	78	100	密度梯度离心法	马夜肥
31	初婚	无业	35	初婚	工人	西安市莲湖区青门小区15号楼4单元5号	长方案		ICSI	原发性不孕	达菲林	0	0	果纳芬	25	10	25	10	0	0	10		无	无	有	5	6	11		刘赛	MHTF	G-GAMETE	G-IVF	G-IVF	7	Vitrolife	手淫	新鲜	5	5	2.2	23	0	19	11	70	100	密度梯度离心法	刘赛
33	初婚	会计	35	初婚	教师	咸宁东路东城桃园9号楼	长方案		ICSI	继发性不孕	达菲林	0	0	果纳芬	38	14	38	14	8	8	14		无	无	无	4	6	10		李丽	G-MOPS	G-mops+HSA	G-IVF	G-IVF	17	Vitrolife	手淫	新鲜	5	5	5.2	32	1	42	25	32	99	密度梯度离心法	周婷
28	初婚	工人	28	初婚	工人	山西省芮城县古魏镇汉渡村二组	短效长方案		ICSI	继发性不孕	达菲林	0	0	果纳芬	14	9	2	3	0	0	0	B	无	无	无	5	5	10	VITROLIFE	刘赛	G-MOPS	G-IVF	G-1	G-IVF	15	VITROLIFE	手淫	本中心	5	12	3.2	104	7	31	4	58	99	密度梯度离心法	马夜肥
33	初婚	职员	33	初婚	职员	汉中市汉台区明珠小区	短效长+思则凯		ICSI	继发性不孕	思则凯	1.33	19	果纳芬	30	10	2	2	10	5	0	B-C	无	无	有，子宫直肠窝 53 ml,性状淡血性	12	13	25	COOK	刘赛	G-MOPS	sigb	K-SICM	K-SIFM	16	vitrolife	手淫	本中心	3	12	2.4	65	15	20	1	64	98	密度梯度离心法	马夜肥
32	初婚	职员	37	初婚	工程师	西安市灞桥区长乐坡	短效长方案		ICSI	原发性不孕	达菲林	2	26	果纳芬	18	9	2	2	0	0	0	B-C	无	无	有，子宫直肠窝20ml,性状为血性	8	10	18	COOK	周婷	K-SIFB	sigb	K-SICM	K-SIFM	17	sico	手淫	本中心	3	30	1.5	25	0	32	8	60	98	密度梯度离心法	李超波
25	初婚	无业	28	初婚	无业	西安市西一路祥瑞大厦	短效长方案		ICSI	原发性不孕	达菲林	2.05	28	普丽康	32	11	2	3	11	7	0	B-C	无	无	无	6	10	16	COOK	周婷	K-SIFB	sigb	K-SICM	K-SIFM	16	sico	手淫	本中心	4	10	3.4	35	0	15	19	66	98	密度梯度离心法	刘闯
24	初婚	无业	24	初婚	个体	河南省偃师市城关镇民主路40号1门2楼西户	短效长方案		ICSI	原发性不孕	达菲林	0	0	果纳芬	1425	9	150	2	150	2	2		无	无	有，直肠窝18ml,性状为血性	5	4	9	vitrolife	刘闯	G-MOPS	G-Mops+HSA	G-1	G-IVF	14	vitrolife	手淫	本中心	5	15	2	21	0	14	10	76	98	密度梯度离心法	李丽
32	初婚	无业	32	初婚	无业	西安市新城区韩森寨30街坊	短效长方案		ICSI	继发性不孕	达必佳	2.05	26	丽申宝	58	13	2	5	13	6	0		无	无	有，子宫直肠窝 20ml,性状淡血性	7	2	9	Vitrolife	刘闯	G-MOPS	G-Mops Plus	G-1	G-IVF	15	VITROLIFE	手淫	本中心	4	10	2.5	63	2	34	6	58	99	密度梯度离心法	马夜肥
31	初婚	无业	36	初婚	工人	东郊31街坊	长方案		ICSI	原发性不孕	达必佳	0	0	丽申宝	16	9	16	9	0	0	9		无	无	无	16	16	32		刘赛	G-MOPS	G-GAMETE	G-IVF	G-IVF	17	Vitrolife	手淫	新鲜	4	10	3.6	56.00	1	10	7	82	98	密度梯度离心法	马夜肥
26	初婚		28	初婚		陕西省安康市汉滨区关庙镇吴台村五组	短效长方案		ICSI	原发性不孕	达菲林	2.15	20	果纳芬	10	8	1	2	0	0	0	B	无	无	无	10	12	22	COOK	刘闯	G-MOPS	G-IVF	G-1	G-IVF	17	VITROLIFE	手淫	本中心	3	15	3.2	25	2	49	3	46	99	密度梯度离心法	李超波
31	初婚	职员	31	初婚	职员	西安市莲湖区早慈巷9号2单元14号	短效长+思则凯		ICSI	原发性不孕	达菲林	0	0	普丽康	1725	9	150	2	225	2	0	B	无	无	无	10	11	21	VITROLIFE	李丽	G-MOPS	G-MOPSPLUS	G-1	G-IVF	17	VITROLIFE	手淫	本中心	5	15	1.8	35	0	12	8	80	98	密度梯度离心法	刘赛
30	初婚	工人	37	初婚	干部	陕西省靖边县张家畔镇二居委一组379号	短效长方案		ICSI	继发性不孕	达菲林	1.7	19	果纳芬	12	7	2	3	0	0	0	B-C	无	无	无	3	6	9	Vitrolife	周婷	G-MOPS	G-MOPSPLUS	G-1	G-IVF	15	CO	手淫	本中心	4	15	2.7	39	8	29	4	59	99	密度梯度离心法	刘闯
37	初婚	无业	37	初婚	司机	甘肃省华亭县安口镇东大街13号	长方案		ICSI	继发性不孕	达菲林	0	0	果纳芬	50	16	50	16	17	11	16		无	无	有	3	6	9		马夜肥	G-MOPS	G-mops+HSA	G-IVF	G-IVF	16	Vitrolife	手淫	新鲜	3	25	1.8	36.00	0	28	25	47	98	密度梯度离心法	周婷
35	初婚	研究生	36	初婚	教师	西安市碑林区朱雀大街94号	短效长方案		ICSI	原发性不孕	达菲林	0	0	丽申宝	5175	12	150	4	2250	12	4		无	无	无	1	6	7	COOK	周婷	G-MOPS	G-Mops+HSA	K-SICM	K-SIFM	13	vitrolife	手淫	本中心	5	15	4.8	130	0	30	17	53	99	密度梯度离心法	马夜肥
28	初婚	工人	31	初婚	干部	洪庆单人宿舍	长方案		ICSI	原发性不孕	达菲林	0	0	丽申宝	30	10	30	10	6	6	10		无	无	有	1	8	9		李丽	G-MOPS	G-mops+HSA	G-IVF	G-IVF	17	Vitrolife	手淫	新鲜	5	10	4	21.00	1	12	14	73	99	密度梯度离心法	马夜肥
33	初婚	自由职业	37	初婚	工人	西安市建西街6号	长方案		ICSI	继发性不孕	达菲林	0	0	丽申宝	27	9	27	9	9	9	9		无	无	无	2	4	6	COOK	刘闯	G-MOPS	G-mops+HSA	SIFM	SIFM	19	COOK	手淫	新鲜	4	15	1.8	271.00	0	12	8	80	98	上游法	李丽
24	初婚	无业	26	初婚	无业	榆林市绥德县白家街村	长效长方案		ICSI	原发性不孕	达菲林	0	0	丽申宝	22	10	22	10	8	8	10		无	无	无	11	12	23		李丽	G-MOPS	G-mops+HSA	SIFM	SIFM	16	Vitrolife	手淫	新鲜	5	15	3.8	33	0	18	23	59	99	密度梯度离心法	周婷
32	初婚	设计师	34	初婚	设计师	陕西省富平县杜村镇人民路48号	拮抗剂方案		ICSI	继发性不孕	思则凯	4.13	6	果纳芬	25	9	3	3	1	1	0	B-C	无	无	有，子宫直肠窝31ml,性状淡血性	3	3	6	VITROLIFE	刘赛	G-MOPS	G-IVF	G-1	G-IVF	14	VITROLIFE	手淫	本中心	4	12	1.8	38	1	10	5	84	99	密度梯度离心法	马夜肥
27	初婚	教师	27	初婚	教师	陕西省榆林市榆阳区挂面市巷10号	短效长方案		ICSI	原发性不孕	达菲林	1.8	16	果纳芬	40	12	3	7	0	0	0	B-C	无	无	无	4	1	5	VITROLIFE	周婷	G-MOPS	sigb	G-1	K-SIFM	17	vitrolife	手淫	本中心	4	10	2	35	0	14	38	48	99	密度梯度离心法	李丽
28	初婚	教师	26	初婚	医生	宝鸡市渭滨区姜潭路8号	长效长+思则凯		ICSI	原发性不孕	达菲林	0	0	果纳芬	35	12	35	12	12	7	12		无	无	有	5	9	14		马夜肥	G-MOPS	G-mops+HSA	SIFM	SIFM	17	Vitrolife	手淫	新鲜	3	10	2.5	73.00	0	9	7	84	98	密度梯度离心法	马夜肥
28	初婚	工人	32	初婚	工人	高陵马家湾龙凤园五区	长方案		ICSI	原发性不孕	达菲林	0	0	果纳芬	22	8	22	8	1	1	8		无	无	无	3	8	11		李丽	G-MOPS	G-mops+HSA	G-IVF	G-IVF	17	Vitrolife	手淫	新鲜	5	20	4.2	43.00	4	19	9	68	99	密度梯度离心法	马夜肥
32	再婚	商业	34	再婚	司机	咸阳市人民东路水岸茗居	短效长方案		ICSI	继发性不孕	达菲林	1.55	21	果纳芬	23	10	3	3	0	0	3		无	无	无	5	3	8	COOK	李丽	K-SIFB	sigb	K-SICM	K-SIFM	16	sico	手淫	本中心	3	10	2.5	70	5	13	18	64	98	密度梯度离心法	周婷
36	初婚	无业	37	初婚	干部	山西省临汾地区永和县文昌街	短效长方案		ICSI	原发性不孕	达菲林	0	0	果纳芬	1275	8	225	2	0	0	2		无	无	无	3	5	8	VITROLIFE	马夜肥	K-SIFB	G-GAMETE	K-SICM	K-SIFM	17	vitrolife	手淫	本中心	3	15	1.5	53	10	38	7	45	98	密度梯度离心法	周婷
31	初婚	职员	35	初婚	职员	西安市未央区草滩镇二村100号	短效长方案		ICSI	继发性不孕	达必佳	0.6	9	普丽康	19	9	3	4	6	6	0		无	无	有，子宫直肠窝 13 ml,性状为血性	3	4	7	Vitrolife	李超波	G-MOPS	G-MOPSPLUS	G-1	G-IVF	15	CO	手淫	本中心	3	15	1.7	35	2	39	7	52	98	密度梯度离心法	李超波
37	初婚	农民	38	初婚	农民	西安市碑林区西后地南23号楼	短效长方案		ICSI	原发性不孕	达必佳	0	0	普丽康	19	9	3	3	0	0	0	B-C	无	无	无	3	1	4	COOK	李丽	K-SIFB	sigb	K-SICM	K-SIFM	18	sico	手淫	本中心	4	10	2.4	42	2	14	5	79	100	密度梯度离心法	马夜肥
34	初婚	无业	37	初婚	职员	陕西省咸阳市秦都区咸通北路安居	短效长方案		ICSI	继发性不孕	达菲林	1.75	23	果纳芬	27	10	2	2	0	0	0	C	无	无	有，子宫直肠窝 18ml,性状为血性	2	2	4	Vitrolife	刘赛	G-MOPS	G-MOPSPLUS	G-1	G-IVF	16	CO	手淫	本中心	4	10	2.4	55	1	12	14	73	100	密度梯度离心法	刘闯
27	初婚	营业员	29	初婚	公务员	西安市雁塔区杨家村	长方案		ICSI	原发性不孕	达菲林	0	0	果纳芬	24	9	24	9	2	2	9		无	无	无	9	15	24		周婷	G-MOPS	G-GAMETE	G-IVF	G-IVF	18	Vitrolife	手淫	新鲜	5	18	3.1	16.40	0	3	21	76	100	密度梯度离心法	周婷
34	初婚	工人	35	初婚	工人	西安市灞桥区田王村特字1号	GnRH拮抗剂		ICSI	原发性不孕	达菲林	0	0	果纳芬	30	12	30	12	10	9	12		无	无	无	6	10	16		刘赛	G-MOPS	G-GAMETE	G-IVF	G-IVF	16	Vitrolife	手淫	新鲜	5	15	2.6	40.00	0	40	38	22	99	密度梯度离心法	马夜肥
31	初婚	农民	35	初婚	工人	西安市蓝田县葛牌镇葛牌街村	短效长方案		ICSI	原发性不孕	达菲林	1.6	21	果纳芬	34	10	2	3	11	10	0	B-C	无	无	无	6	5	11	COOK	刘赛	K-SIFB	sigb	K-SICM	K-SIFM	17	vitrolife	手淫	本中心	3	10	1.6	155	9	35	6	50	99	密度梯度离心法	马夜肥
24	初婚	药师	28	初婚	自由职业	西安市纺织城露园小区	短效长方案		ICSI	原发性不孕	达菲林	0	0	普丽康	28	10	2	4	1	1	0	B-C	无	无	无	5	15	20	VITROLIFE	刘赛	G-MOPS	G-IVF	G-1	G-IVF	14	vitrolife	手淫	本中心	3	15	2	25	0	6	12	82	100	密度梯度离心法	周婷
29	初婚	无业	33	初婚	教师	西安市航空高等技术学校	拮抗剂方案		ICSI	继发性不孕	达必佳	2.6	32	果纳芬	50	17	1	2	27	14	0	C	无	无	无	7	10	17	COOK	刘闯	FB	GB	CM	FM	14	CO	手淫	本中心	4	10	3.4	65	4	16	14	65	98	密度梯度离心法	刘闯
31	初婚	设计员	28	初婚	自由职业	咸阳市秦都区人民中路16号	长方案		ICSI	原发性不孕	达必佳	0	0	果纳芬	31	14	31	14	18	14	14		无	无	无	8	8	16		李丽	K-SIFB	G-mops+HSA	SIFM	SIFM	18	COOK	手淫	新鲜	5	30	2.4	56.00	0	12	4	84	99	密度梯度离心法	刘赛
30	初婚	职员	30	初婚	教师	陕西省平利县城关镇东一路	短效长+思则凯		ICSI	原发性不孕	达必佳	0	0	果纳芬	49	13	49	13	16	9	13		无	无	无	9	6	15		李丽	G-MOPS	G-mops+HSA	SIFM	SIFM	15	Vitrolife	手淫	新鲜	5	20	3.1	34.00	7	24	5	64	100	密度梯度离心法	刘闯
30	初婚	军人	31	初婚	军人	第四军医大学基础部细胞生物学教研室	短效长方案		ICSI	原发性不孕	达菲林	1.65	22	普丽康	11	7	2	2	1	2	0	C	无	无	有，右侧卵巢旁，量10ml。性状血性	10	4	14	COOK	李丽	FB	GB	CM	FM	18	CO	手淫	本中心	3	10	3.2	23	0	40	38	22	98	密度梯度离心法	周婷
33	初婚	无业	37	再婚	职工	户县甘亭镇政府家属院	短方案		ICSI	原发性不孕	达菲林	0	0	普丽康	32	10	32	10	7	7	10		无	有	有	4	7	11		李丽	G-MOPS	G-mops+HSA	G-IVF	G-IVF	19	Vitrolife	手淫	新鲜	5	15	1.5	95.00	9	55	19	17	100	密度梯度离心法	周婷
36	初婚		35	初婚		陕西省白水县雷村乡雷村4组	短效长方案		ICSI	原发性不孕	达菲林	0	0	果纳芬	2250	9	150	6	525	7	6		无	无	无	3	6	9	COOK	李丽	K-SIFB	K-SIGB-50	K-SICM	K-SIFM	17	vitrolife	手淫	本中心	5	18	2.6	53	5	36	5	64	98	密度梯度离心	马夜肥
34	初婚	会计	36	初婚	公务员	西安市长安县韦曲街15号	长方案		ICSI	原发性不孕	达菲林	0	0	丽申宝	33	13	33	13	10	10	13		无	无	无	4	4	8		周婷	G-MOPS	G-mops+HSA	G-IVF	G-IVF	16	Vitrolife	手淫	新鲜	5	20	1.7	43.00	3	32	19	46	100	密度梯度离心法	马夜肥
32	初婚	职员	36	初婚	司机	西安市临潼区徐扬办公义村一组	短效长方案		ICSI	原发性不孕	达菲林	2.2	26	丽申宝	43	12	3	5	0	0	0	A-B	无	无	无	2	3	5	COOK	李丽	K-SIFB	sigb	K-SICM	K-SIFM	17	sico	手淫	本中心	5	15	2.4	23	0	20	7	73	100	密度梯度离心法
28	初婚	军人	31	初婚	军人	陕西省西安市武警总队医院	拮抗剂方案		ICSI	原发性不孕	思则凯	1.46	7	丽申宝	30	10	3	3	3	3	0	B	无	无	有，子宫前后方70ml,性状淡血性	1	2	3	VITROLIFE		G-MOPS	G-IVF	G-1	G-IVF	15	VITROLIFE	手淫	本中心	5	20	3	83	40	39	2	19	99	密度梯度离心法	刘赛
36	初婚	工人	38	初婚	教师	临潼区土产公司	自然周期		ICSI	原发性不孕	思则凯		0	丽申宝	0		0				0		无	无	无		1	1		周婷	G-MOPS	G-GAMETE	G-IVF	G-IVF	19	Vitrolife	手淫	新鲜	5	12	3.7	19.00	1	26	16	57	99	密度梯度离心法	马夜肥
30	初婚	无业	35	初婚	无业	陕西省泾阳县白王镇山庄村东组60号	短效长方案		ICSI	原发性不孕	达菲林	1.95	25	果纳芬	26	10	2	2	4	4	0	B-C	无	有 右侧卵巢旁18ml，性状淡血性		12	4	16	VITROLIFE	马夜肥	FB	G-MOPS plus	CM	G-IVF	17	CO	手淫	本中心	5	25	4.2	77	5	39	21	35	98	密度梯度离心法	周婷
31	初婚	教师	31	初婚	教师	陕西省西安市胡家庙新兴骏景园369号	短效长方案		ICSI	原发性不孕	达菲林	2.05	23	普丽康	15	9	1	4	4	4	0	B-C	无	无	无	10	17	27	COOK	刘赛	K-SIFB	sigb	K-SICM	K-SIFM	16	sico	手淫	本中心	3	15	5.1	28	4	33	24	39	99	密度梯度离心法	周婷
37	初婚	教师	37	初婚	教师	陕西省延川县延川镇	短效长方案		ICSI	原发性不孕	达必佳	1.65	28	丽申宝	59	13	2	6	25	13	0	C	无	无	无	6	3	9	VITROLIFE	马夜肥	G-MOPS	G-IVF	G-1	G-IVF	16	VITROLIFE	手淫	本中心	4	10	1.5	35	0	19	11	70	99	密度梯度离心法	刘闯
34	初婚	无业	37	初婚	职员	陕西省咸阳市秦都区咸通北路安居	长效长+思则凯		ICSI	继发性不孕	达菲林	1.75	23	丽申宝	34	10	3	5	0	0	0	B-C	无	无	无	4	6	10	COOK	马夜肥	G-MOPS	sigb	G-1	K-SIFM	16	vitrolife	手淫	本中心	4	10	2.9	34	9	22	6	63	100	密度梯度离心法	刘闯
37			37			西安市西影路486号	拮抗剂方案		ICSI	原发性不孕	达菲林	0	0	丽申宝	3900	10	150	2	1350	9	2		无	无	无	4	4	8	VITROLIFE	马夜肥	G-MOPS	G-MOPSPLUS	G-1	G-IVF	过夜	vitrolife	手淫	本中心	5	20	2.3	17	0	17	8	75	98	密度梯度离心法	马夜肥
27	初婚	教师	28	初婚	教师	陕西省黄陵县水厂1-2-1	短效长+思则凯		ICSI	原发性不孕	思则凯	1.53	20	普丽康	17	9	3	2	3	2	0	B-C	无	无	无	14	1	15	COOK	马夜肥	K-SIFB	sigb	K-SICM	K-SIFM	15	sico	手淫	本中心	4	20	3.4	32	2	25	3	70	99	密度梯度离心法	马夜肥
26	初婚	无业	28	初婚	无业	西安市阎良区武屯镇宏丰村镇西组	长方案		ICSI	原发性不孕	思则凯	0	0	普丽康	39	15	39	15	14	10	15		无	无	有	4	4	8		李丽	G-MOPS	G-GAMETE	G-IVF	G-IVF	16	Vitrolife	手淫	新鲜	5	25	1.8	80.00	0	11	16	73	98	密度梯度离心法	周婷
32	初婚	自由	32	初婚	工人	陕西省汉中市汉台区北一环路353号	短效长方案		ICSI	继发性不孕	思则凯	0	0	果纳芬	1875	8	150	2	675	8	2		无	无	无	4	4	8	COOK	周婷	G-MOPS	G-Mops+HSA	K-SICM	K-SIFM		vitrolife	手淫	本中心	5	15	2	74	0	9	4	87	98	密度梯度离心法	刘赛
37	初婚	职员	37	初婚	职员	西安市高新区枫林绿洲	短效长+思则凯		ICSI	原发性不孕	思则凯	0	0	丽申宝	2700	10	225	2	975	10	2					7	8	15	COOK	刘赛	G-MOPS	K-SIGB-50	K-SICM	K-SIFM	19	vitrolife	手淫	本中心	4	12	4.2	43	0	13	5	82	99	密度梯度离心法	马夜肥
25	初婚	职工	25	初婚	职工	陕西省子洲县	短效长+思则凯		ICSI	原发性不孕	思则凯	1.88	21	普丽康	15	9	2	4	3	2	0	B-C	无	无	无	7	6	13	VITROLIFE	刘闯	G-MOPS	G-IVF	G-1	G-IVF	17	VITROLIFE	手淫	本中心	4	10	3.1	23	0	15	9	76	100	密度梯度离心法	刘闯
30	初婚	无业	28	初婚	交警	陕西省延安市宝塔区建兴居民区	短效长方案		ICSI	原发性不孕	达菲林	2.25	26	丽申宝	48	12	2	3	5	4	0	B	无	无	无	9	9	18	COOK	马夜肥	G-MOPS	G-IVF	G-1	G-IVF	16	VITROLIFE	手淫	本中心	5	10	3	21	1	50	2	47	99	密度梯度离心法	李超波
34	初婚	教师	36	初婚	个体	西安市未央区帽耳31号	短效长方案		ICSI	原发性不孕	思则凯	6	6	果纳芬	44	11	3	3	3	3	0	B				4	7	11	VITROLIFE	周婷	G-MOPS	GB	G-1	G-IVF	17	CO	手淫	本中心	5	25	1.5	35	0	19	10	71	99	密度梯度离心法	刘赛
28	初婚	无业	30	初婚	个体	陕西省靖边县东坑镇伊当湾村八组467号	长效长方案		ICSI	原发性不孕	思则凯	0	0	普丽康	950	8	100	2	0	0	2		无	无	有，子宫直肠窝50ml,性状为血性	7	3	10	vitrolife	刘闯	G-MOPS	G-Mops+HSA	G-1	G-IVF	14	vitrolife	手淫	本中心	4	12	4	76	2	32	7	59	98	密度梯度离心法	马夜肥
35	初婚	个体	35	初婚	个体	陕西省商南县南新街	长方案		ICSI	原发性不孕	思则凯	0	0	普丽康	28	10	28	10	4	4	10		无	无	有	5	4	9		刘赛	G-MOPS	G-mops+HSA	G-IVF	G-IVF	19	Vitrolife	手淫	新鲜	5	10	3	52	0	37	22	41	99	密度梯度离心法	周婷
36	初婚	个体	37	初婚	个体	陕西省宝鸡市金台区宝十路27号	长方案		ICSI	继发性不孕	思则凯	0	0	普丽康	1400	7	150	3	450	6	3		无	无	无	4	1	5	VITROLIFE	李丽	G-MOPS	sigb	G-1	K-SIFM	16	vitrolife	手淫	本中心	8	15	3.9	42	0	7	13	80	98	密度梯度离心法	周婷
32	初婚	职员	36	初婚	职员	西安市自强西路自强小区5号楼3单元4楼	长方案		ICSI	原发性不孕	思则凯	0	0	普丽康	19	8	19	8	4	3	8		有	无	无	9	14	23		李丽	G-MOPS	G-mops+HSA	G-IVF	G-IVF	15	Vitrolife	手淫	新鲜	3	10	4.5	20.00	2	17	13	68	98	密度梯度离心法	马夜肥
27	初婚	自由职业	27	初婚	自由职业	西安市雁塔区老烟庄25号	短效长+思则凯		ICSI	原发性不孕	思则凯	0	0	果纳芬	2475	10	150	2	750	7	2		无	无	无	6	6	12	VITROLIFE	马夜肥	G-MOPS	G-MOPSPLUS	G-1	G-IVF	16	VITROLIFE	手淫	本中心	4	15	1.7	32	0	17	9	74	99	密度梯度离心法	刘赛
37	初婚	无业	37	初婚	公务员	陕西省富平县庄里镇	拮抗剂方案		ICSI	原发性不孕	曲普瑞林	9	9	果纳芬	43	12	3	3	13	8	0	B-C	无	无	无	3	4	7	Vitrolife	马夜肥	G-MOPS	G-MOPSPLUS	G-1	G-IVF	15	CO	手淫	本中心	4	15	3.4	31	0	18	2	80	99	密度梯度离心法	刘闯
26	初婚	无业	29	初婚	无业	陕西省子洲县苗家坪镇苗家平村	短效长方案		ICSI	原发性不孕	达必佳	2	22	普丽康	13	9	1	4	3	4	0	B-C	无	无	无	7	10	17	COOK	周婷	FB	GB	CM	FM	16	CO	手淫	本中心	4	15	1.9	21	0	22	8	70	98	密度梯度离心法	刘赛
27	初婚	无业	33	初婚	职员	陕西省子长县长官庙乡齐桥村槐树庄组073号	短效长方案		ICSI	继发性不孕	达必佳	2.5	27	丽申宝	35	13	1	2	9	7	0		无	无	有，子宫直肠窝。量40ml，性状血性	12	8	20	VITROLIFE	马夜肥	FB	G-MOPS plus	CM	G-IVF	18	CO	手淫	本中心	5	30	4.7	33	0	40	38	22	99	密度梯度离心法	李丽
34	初婚	教师	36	初婚	个体	西安市未央区帽耳31号	长方案		ICSI	原发性不孕	达必佳	0	0	丽申宝	74	17	74	17	33	14	17		无	无	无	6	8	14		周婷	G-MOPS	G-GAMETE	G-IVF	G-IVF	16	Vitrolife	手淫	新鲜	4	15	5.2	28	0	9	11	80	98	密度梯度离心法	刘赛
35	初婚	会计	35	初婚	工程师	西安市吉祥村99号	长方案		ICSI	原发性不孕	达必佳	0	0	丽申宝	49	12	49	12	11	8	12		无	无	无	7	4	11		周婷	G-MOPS	G-mops+HSA	G-IVF	G-IVF	19	Vitrolife	手淫	新鲜	4	20	2.3	58.00	2	30	10	58	99	密度梯度离心法	马夜肥
27	初婚	工人	28	初婚	工人	陕西省咸阳市秦都区秦皇中路	长方案		ICSI	原发性不孕	达必佳	0	0	丽申宝	27	10	27	10	4	3	10		无	无	无	2	5	7		马夜肥	G-MOPS	K-SIGB-50	SIFM	SIFM	17	Vitrolife	手淫	新鲜	4	20	2.8	20.00	0	1	5	94	98	密度梯度离心法	周婷
34	初婚	护士	38	初婚	研究生	西安市莲湖区永泉路8号桐芳巷小区	短效长方案		ICSI	继发性不孕	达必佳	0	0	果纳芬	4725	12	150	4	2100	12	4		无	无	有，子宫直肠窝 15 ml,性状淡血性	2	4	6	COOK	马夜肥	K-SIFB	sigb	K-SICM	K-SIFM	15	VITROLIFE	手淫	本中心	3	15	2	23	0	31	39	30	98	密度梯度离心法	周婷
35	初婚	会计	37	初婚	设计师	西安市金花南路5号	拮抗剂方案		ICSI	继发性不孕	思则凯	0.63	4	普丽康	42	10	2	3	17	10	0	B	无	无	无	2	1	3	COOK	马夜肥	K-SIFB	sigb	K-SICM	K-SIFM	15	sico	手淫	本中心	3	10	2.7	35	6	23	1	70	98	密度梯度离心法	李超波
31	初婚	教师	31	初婚	工程师	西安市城北电子二路幸福时光小区	短效长方案		ICSI	继发性不孕	达菲林	1.7	22	普丽康	29	11	3	5	1	1	0	B	无	无	无	6	9	15	COOK	李丽	K-SIFB	sigb	K-SICM	K-SIFM	16	sico	手淫	本中心	5	10	2.3	15	0	9	7	84	99	密度梯度离心法	刘赛
34	再婚	医生	38	再婚		陕西省咸阳市	短效长方案		ICSI	继发性不孕	达菲林	2.4	25	丽申宝	57	12	3	3	12	8	0	B-C	无	无	无	8	4	12	COOK	李丽	FB	GB	CM	FM	18	CO	手淫	本中心	3	10	2.7	25	1	10	30	59	99	密度梯度离心法	李超波
31	初婚	医生	35	初婚	公务员	宝鸡市雅典丽舍花园小区2号楼401	短效长方案		ICSI	原发性不孕	达菲林	0	0	丽申宝	23	8	23	8	7	7	8		无	无	无	4	2	6			G-MOPS	G-mops+HSA	G-IVF	G-IVF	17	Vitrolife	手淫	新鲜	5	10	2.5	35	0	40	38	22	99	密度梯度离心法	周婷
27	初婚	无业	27	初婚	无业		短效长方案		ICSI	原发性不孕	达菲林	1.55	23	丽申宝	31	10	3	4	6	5	0	B-C	无	无	无	3	3	6	COOK	李丽	FB	GB	CM	FM	15	CO	手淫	本中心	3	10	1.9	55	2	15	27	56	98	密度梯度离心法	李超波
37	初婚	教师	37	初婚	干部	西安市交通大学	长方案		ICSI	继发性不孕	达菲林	0	0	丽申宝	46	12	46	12	18	10	12		无	无	无	3	7	10		马夜肥	G-MOPS	G-GAMETE	G-IVF	G-IVF	18	Vitrolife	手淫	新鲜	5	15	3.2	21	0	12	5	83	100	密度梯度离心法	刘赛
31	初婚	自由	30	初婚	自由	西安市莲湖区大庆路蔚兰印象小区2501	长方案		ICSI	继发性不孕	达菲林	0	0	果纳芬	1350	9	150	2	0	0	2		无	无	有，子宫直肠窝20ml,性状为血性	4	3	7	vitrolife	马夜肥	G-MOPS	G-Mops+HSA	G-1	G-IVF	15	vitrolife	手淫	本中心	3	16	2.8	30	0	14	9	77	99	密度梯度离心法	周婷
30	初婚	无业	33	初婚	教师	陕西省子洲县驼耳巷乡老山峁村	短效长方案		ICSI	继发性不孕	达菲林	2	23	普丽康	13	8	2	4	0	0	0	B	无	无	有，子宫直肠窝 15 ml,性状为血性	4	10	14	COOK	刘闯	G-MOPS	G-IVF	G-1	G-IVF	16	VITROLIFE	手淫	本中心	3	10	2.9	30	2	42	5	51	98	密度梯度离心法	李超波
37	再婚	职员	37	再婚	旅游	西安市朱雀大街南58号金水大厦2716	长方案		ICSI	继发性不孕	达菲林	0	0	普丽康	26	8	26	8	2	2	8		无	无	有	6	6	12		李丽	G-MOPS	G-mops+HSA	G-IVF	G-IVF	15	Vitrolife	手淫	新鲜	3	15	3.2	33	0	14	30	56	99	密度梯度离心法	周婷
27	初婚	农民	33	初婚	农民	河南省罗山县莽张乡直财政家属院	短效长方案		ICSI	继发性不孕	达菲林	1.25	20	果纳芬	24	8	2	2	5	5	0	B-C	无	有 右侧输卵管积水5ml，性状淡黄色	无	0	2	2	COOK	马夜肥	FB	GB	CM	FM	20	CO	手淫	本中心	5	20	3.2	52	13	38	13	36	98	密度梯度离心法	周婷
37	初婚	工人	37	初婚	干部	西安市未央区庆兴院小区二区8栋3-101	短方案		ICSI	继发性不孕	达菲林	0	0	果纳芬	21	7	21	7	5	5	7		无	无	无	2	3	5		李丽	G-MOPS	G-GAMETE	G-IVF	G-IVF	17	Vitrolife	手淫	新鲜	5	30	3.1	87.00	0	38	7	56	99	密度梯度离心法	刘赛
37	初婚	会计	37	初婚	公务员	陕西省扶风县城关镇胜利路12号19号楼51号	拮抗剂方案		ICSI	继发性不孕	达菲林	0	0	丽申宝	25	7	3	3	6	6	0	B				1	4	5	COOK	周婷	K-SIFB	sigb	K-SICM	K-SIFM	10	sico	手淫	本中心	4	35	2.5	32	0	6	4	90	99	密度梯度离心法	李丽
28	初婚	无业	29	初婚	工人	咸阳市乾县王村镇	长方案		ICSI	原发性不孕	达菲林	0	0	丽申宝	44	14	44	14	17	9	14		无	无	有	4	5	9		马夜肥	G-MOPS	G-mops+HSA	G-IVF	G-IVF	16	Vitrolife	手淫	新鲜	5	10	3.4	37.00	0	33	21	46	99	密度梯度离心法	马夜肥
37	初婚	农民	37	初婚	农民	山西省河津下化乡上岭村	长方案		ICSI	原发性不孕	达菲林	0	0	丽申宝	38	14	38	14	12	10	14		无	无	无	0	4	4		马夜肥	G-MOPS	G-GAMETE	G-IVF	G-IVF	16	Vitrolife	手淫	新鲜	4	15	2.8	30					100	密度梯度离心法	刘赛
[truncated: 84 more columns]
